# Supplementary material for: The MYO1B and MYO5B motor proteins and the sorting nexin SNX27 regulate apical targeting of membrane mucin MUC17 in enterocytes
Source: Biochem J. 2025 Jan 8;482(1):BCJ20240204. doi: 10.1042/BCJ20240204 (PMC12172626; doi:10.1042/BCJ20240204)
Supplement: online supplementary table 1. [file bcj-482-1-BCJ20240204-s002.xlsx]

## Sheet: Method 1_non-crosslinked
Gene names	Protein names	Protein IDs	Peptides	Razor + unique peptides	Unique peptides	Sequence coverage [%]	Unique + razor sequence coverage [%]	Unique sequence coverage [%]	Q-value	Score	Intensity L 1	Intensity H 1	Intensity L 2	Intensity H 2	Intensity L 3	Intensity H 3	FC	p-value (-log10)	Significant
MUC17	Mucin-17	hMUC17_protein_LT200503;Q685J3	14	4	4	4.3	1.4	1.4	0	205.47	21.2342	28.7406	23.124	30.4046	21.201	28.4867	7.35759	2.96062	+
PRMT5	Protein arginine N-methyltransferase 5;Protein arginine N-methyltransferase 5, N-terminally processed	O14744	18	18	18	30.1	30.1	30.1	0	243.11	25.3261	25.9999	27.4845	27.6792	25.8089	26.3263	0.461953	0.215908
PPM1B	Protein phosphatase 1B	O75688	8	8	8	20	20	20	0	123.19	21.4749	24.5226	23.2238	26.7493	24.8597	26.1709	2.62814	1.04334
AGR2	Anterior gradient protein 2 homolog	O95994;Q8TD06	5	5	5	32.6	32.6	32.6	0	69.476	19.4784	18.7328	20.5946	19.0405	19.0025	19.2289	-0.691064	0.630766
ALDH1A1	Retinal dehydrogenase 1	P00352;P05091	10	10	10	22.4	22.4	22.4	0	73.211	18.6346	18.953	20.4045	20.7987	19.8037	18.1143	-0.325547	0.125761
CSTA	Cystatin-A;Cystatin-A, N-terminally processed	P01040	3	3	3	44.9	44.9	44.9	0	16.891	19.2074	19.3014	22.4298	20.0921	18.2875	19.15	-0.460403	0.131313
IGHA1	Ig alpha-1 chain C region	P01876	1	1	1	4.8	4.8	4.8	0.010101	6.5444	23.2784	18.9725	23.2866	20.773	22.5257	19.7159	-3.20974	2.28278	+
KRT6B	Keratin, type II cytoskeletal 6B	P04259	23	1	1	42.2	1.8	1.8	0.01	6.4801	23.186	17.438	19.9456	19.7005	22.8023	18.6151	-3.39342	1.31025	+
GAPDH	Glyceraldehyde-3-phosphate dehydrogenase	P04406	3	3	3	14	14	14	0	21.002	18.3325	18.0007	23.6354	20.1535	19.7869	18.4016	-1.73299	0.43262
ENO3;ENO2;ENO1	Beta-enolase;Gamma-enolase;Alpha-enolase	P13929;P09104;P06733	1	1	1	4.1	4.1	4.1	0	11.471	21.4481	19.2465	23.8467	20.3787	22.389	18.0906	-3.32265	1.58736	+
ANXA2;ANXA2P2	Annexin A2;Putative annexin A2-like protein	P07355;A6NMY6	8	8	8	28	28	28	0	163.21	25.1506	23.2815	26.5608	24.8603	24.5632	22.5115	-1.87377	0.963624
GSTP1	Glutathione S-transferase P	P09211	7	7	7	39.5	39.5	39.5	0	146.83	24.2624	24.288	25.8864	26.2114	24.4995	24.5762	0.142431	0.0631183
UBA52;RPS27A;UBB;UBC	Ubiquitin-60S ribosomal protein L40;Ubiquitin;60S ribosomal protein L40;Ubiquitin-40S ribosomal protein S27a;Ubiquitin;40S ribosomal protein S27a;Polyubiquitin-B;Ubiquitin;Polyubiquitin-C;Ubiquitin	P62987;P62979;P0CG47;P0CG48	3	3	3	26.6	26.6	26.6	0	24.225	21.7658	23.1432	23.6422	24.8765	23.0181	23.7645	1.11938	0.678841
TXN	Thioredoxin	P10599	2	2	2	19	19	19	0	15.017	21.7848	22.9003	23.4419	24.3577	23.0469	23.5012	0.828519	0.561724
HSPA5	78 kDa glucose-regulated protein	P11021	22	22	21	40.2	40.2	40.2	0	287.13	23.3949	26.5293	25.1618	27.8823	23.3889	25.6907	2.71888	1.45269	+
HSPA8;HSPA2	Heat shock cognate 71 kDa protein;Heat shock-related 70 kDa protein 2	P11142;P54652	8	7	5	18.3	15.8	12.4	0	56.647	21.6954	22.6162	22.9522	25.0663	21.0121	21.9577	1.32683	0.529525
PIP	Prolactin-inducible protein	P12273	3	3	3	24	24	24	0	19.522	24.2818	20.376	25.4821	21.1021	18.9447	18.4555	-2.925	0.607474
JUP	Junction plakoglobin	P14923;P35222	4	4	4	7	7	7	0	29.902	24.1778	17.9511	25.7581	19.0055	21.386	19.2952	-5.0234	1.69773	+
DSP	Desmoplakin	P15924	10	10	10	4	4	4	0	75.916	26.2884	18.1983	28.0409	19.0971	23.8808	18.6829	-7.41061	2.41291	+
RPA2	Replication protein A 32 kDa subunit	P15927	1	1	1	8.1	8.1	8.1	0.010417	6.7721	21.3388	21.4621	22.6841	23.0849	21.1737	21.4833	0.27792	0.143301
NCL	Nucleolin	P19338	8	8	8	11.4	11.4	11.4	0	81.982	23.288	24.0389	24.5108	25.4618	23.7267	23.4306	0.468616	0.267665
RPA1	Replication protein A 70 kDa DNA-binding subunit;Replication protein A 70 kDa DNA-binding subunit, N-terminally processed	P27694	5	5	5	10.1	10.1	10.1	0	38.206	22.9218	22.6075	23.6159	24.145	20.9836	21.0401	0.0904249	0.0253814
RPA3	Replication protein A 14 kDa subunit	P35244	1	1	1	8.3	8.3	8.3	0	7.6429	20.4301	21.0846	21.8636	22.3045	21.2994	21.1608	0.318944	0.216045
HSPA9	Stress-70 protein, mitochondrial	P38646	5	5	5	11	11	11	0	32.399	18.0587	18.465	22.7867	24.1077	21.8916	22.2967	0.710844	0.117202
KIF11	Kinesin-like protein KIF11	P52732	57	57	57	52.2	52.2	52.2	0	323.31	27.0976	30.5023	28.5568	31.9439	27.7777	30.5753	3.19647	2.14679	+
CLNS1A	Methylosome subunit pICln	P54105	1	1	1	5.5	5.5	5.5	0	12.821	19.8674	20.5502	21.0385	22.3225	20.4981	20.7131	0.727243	0.47918
PSMD4;PIPSL	26S proteasome non-ATPase regulatory subunit 4;Putative PIP5K1A and PSMD4-like protein	P55036;A2A3N6	2	2	2	8.2	8.2	8.2	0	20.267	19.2783	22.3586	20.5123	22.5801	20.2772	21.0931	1.98799	1.53374	+
ACTG1;ACTB;ACTG2;ACTA1;ACTC1;ACTA2;ACTBL2;POTEE;POTEF	Actin, cytoplasmic 2;Actin, cytoplasmic 2, N-terminally processed;Actin, cytoplasmic 1;Actin, cytoplasmic 1, N-terminally processed;Actin, gamma-enteric smooth muscle;Actin, alpha skeletal muscle;Actin, alpha cardiac muscle 1;Actin, aortic smooth muscle;Beta-actin-like protein 2;POTE ankyrin domain family member E;POTE ankyrin domain family member F	P63261;P60709;P63267;P68133;P68032;P62736;Q562R1;Q6S8J3;A5A3E0;Q9BYX7;P0CG38	4	4	4	12	12	12	0	73.113	23.1961	22.9324	24.9161	24.6439	19.3919	22.4311	0.834438	0.179876
RPS11	40S ribosomal protein S11	P62280	1	1	1	11.4	11.4	11.4	0	9.5755	18.5684	21.6385	20.4375	21.1913	19.9235	19.9917	1.29738	0.807316
EEF1A1P5;EEF1A1;EEF1A2	Putative elongation factor 1-alpha-like 3;Elongation factor 1-alpha 1;Elongation factor 1-alpha 2	Q5VTE0;P68104;Q05639	2	2	2	4.1	4.1	4.1	0	13.931	19.119	20.6429	19.8373	21.5773	18.8563	20.8141	1.74055	1.87759	+
ERH	Enhancer of rudimentary homolog	P84090	3	3	3	31.7	31.7	31.7	0	143.3	23.3529	22.1076	25.3493	24.3553	23.6378	22.2293	-1.2159	0.562301
FABP5	Fatty acid-binding protein, epidermal	Q01469	1	1	1	6.7	6.7	6.7	0	7.8317	18.876	18.7976	25.4951	19.9356	24.2693	18.8674	-3.67998	0.82536
DSG1	Desmoglein-1	Q02413	7	7	7	10.7	10.7	10.7	0	50.364	23.235	18.3314	26.2172	20.5259	23.6205	18.5174	-5.23267	1.95558	+
PRDX1	Peroxiredoxin-1	Q06830;Q13162	4	4	4	20.1	20.1	20.1	0	26.434	21.9263	22.4234	23.8832	24.2652	23.0482	23.0453	0.292107	0.137734
RPL18	60S ribosomal protein L18	Q07020	2	2	2	13.8	13.8	13.8	0	26.811	21.0924	21.9179	22.9743	23.9905	21.7154	21.3684	0.498257	0.197192
KCTD2	BTB/POZ domain-containing protein KCTD2	Q14681	5	4	4	35	27	27	0	45.807	23.5431	22.4275	25.6861	24.7278	24.1493	23.2826	-0.980199	0.456583
STK38	Serine/threonine-protein kinase 38	Q15208	9	9	7	26.2	26.2	23.7	0	64.411	23.4907	25.3722	25.6131	26.7227	24.2869	25.3995	1.36792	0.83158
QPRT	Nicotinate-nucleotide pyrophosphorylase [carboxylating]	Q15274	3	3	3	12.1	12.1	12.1	0	18.424	21.785	22.1211	25.055	23.2472	22.1232	21.6601	-0.644909	0.22048
PDZK1;PDZK1P1	Na(+)/H(+) exchange regulatory cofactor NHE-RF3;Putative PDZ domain-containing protein 1P	Q5T2W1;A8MUH7	4	4	4	10.6	10.6	10.6	0	28.463	21.2409	21.2409	20.8334	24.2273	23.0601	22.8344	1.05607	0.40682
KPRP	Keratinocyte proline-rich protein	Q5T749	7	7	7	13.6	13.6	13.6	0	46.181	25.5109	20.308	27.1403	18.9309	25.152	18.5487	-6.6719	2.92186	+
MOB2	MOB kinase activator 2	Q70IA6	1	1	1	4.6	4.6	4.6	0	9.3359	20.6903	20.9863	22.4192	22.0829	21.4351	21.3296	-0.0486151	0.0273624
SNX27	Sorting nexin-27	Q96L92	1	1	1	4.4	4.4	4.4	0	20.068	19.6612	22.3045	19.4899	24.7988	19.178	22.9026	3.89224	2.15225	+
WDR77	Methylosome protein 50	Q9BQA1	4	4	4	14	14	14	0	44.984	23.7154	24.4101	23.0703	23.4934	23.6789	23.8905	0.443138	0.585033
KCTD5	BTB/POZ domain-containing protein KCTD5	Q9NXV2	9	9	8	59.8	59.8	50.9	0	323.31	25.9349	27.3704	27.4805	28.6138	25.4654	26.5692	1.22425	0.650329
CALML5	Calmodulin-like protein 5	Q9NZT1	3	3	3	32.9	32.9	32.9	0	38.733	18.1561	17.4838	25.2669	21.112	19.1948	18.8976	-1.70812	0.279806
DICER1	Endoribonuclease Dicer	Q9UPY3	1	1	1	0.6	0.6	0.6	0.0096154	6.2113	23.8079	19.8898	25.2101	21.2151	24.1828	20.6134	-3.82752	2.59781	+
LSM4	U6 snRNA-associated Sm-like protein LSm4	Q9Y4Z0	1	1	1	5	5	5	0	7.2268	25.4967	18.7098	27.3032	19.1865	25.7196	18.8875	-7.24524	3.6108	+

## Sheet: Method 1_crosslinked
Gene names	Protein names	Protein IDs	Peptides	Razor + unique peptides	Unique peptides	Sequence coverage [%]	Unique + razor sequence coverage [%]	Unique sequence coverage [%]	Q-value	Score	Intensity L 1X	Intensity H 1X	Intensity L 2X	Intensity H 2X	Intensity L 3X	Intensity H 3X	FC	p-value (-log10)	Significant
MUC17	Mucin-17	hMUC17_protein_LT200503;Q685J3	14	4	4	4.3	1.4	1.4	0	205.47	22.2499	28.6365	20.7861	28.2172	20.8207	27.6596	6.88553	3.60236	+
PRMT5	Protein arginine N-methyltransferase 5;Protein arginine N-methyltransferase 5, N-terminally processed	O14744	18	18	18	30.1	30.1	30.1	0	243.11	26.9978	27.7208	26.2534	26.8383	26.5221	27.4961	0.760632	1.04251
PPM1B	Protein phosphatase 1B	O75688	8	8	8	20	20	20	0	123.19	24.8668	26.5919	24.6994	26.1245	25.3639	26.4925	1.42625	2.36291	+
AGR2	Anterior gradient protein 2 homolog	O95994;Q8TD06	5	5	5	32.6	32.6	32.6	0	69.476	21.5408	27.4281	20.2298	27.0714	19.2265	26.939	6.81382	3.23946	+
ALDH1A1	Retinal dehydrogenase 1	P00352;P05091	10	10	10	22.4	22.4	22.4	0	73.211	23.6725	26.7019	23.7911	25.4866	22.2479	24.4377	2.30486	1.31496
CSTA	Cystatin-A;Cystatin-A, N-terminally processed	P01040	3	3	3	44.9	44.9	44.9	0	16.891	22.6239	20.1611	21.7513	20.3166	23.2049	19.7249	-2.45914	2.23569	+
IGHA1	Ig alpha-1 chain C region	P01876	1	1	1	4.8	4.8	4.8	0.010101	6.5444	23.3535	19.3542	22.9829	18.9659	22.7045	19.5212	-3.73323	3.93264	+
KRT6B	Keratin, type II cytoskeletal 6B	P04259	23	1	1	42.2	1.8	1.8	0.01	6.4801	24.6519	19.3857	23.431	18.8266	23.3403	17.1618	-5.34971	2.60419	+
GAPDH	Glyceraldehyde-3-phosphate dehydrogenase	P04406	3	3	3	14	14	14	0	21.002	24.2561	19.1351	23.19	21.1854	22.5476	21.4564	-2.73895	1.43725	+
ENO3;ENO2;ENO1	Beta-enolase;Gamma-enolase;Alpha-enolase	P13929;P09104;P06733	1	1	1	4.1	4.1	4.1	0	11.471	24.2099	19.9011	23.2893	18.3087	23.1201	19.5466	-4.28767	2.72129	+
ANXA2;ANXA2P2	Annexin A2;Putative annexin A2-like protein	P07355;A6NMY6	8	8	8	28	28	28	0	163.21	25.7482	22.8909	25.3186	22.4399	22.8167	22.0463	-2.16877	1.07766
GSTP1	Glutathione S-transferase P	P09211	7	7	7	39.5	39.5	39.5	0	146.83	24.7406	24.5192	23.8751	23.952	24.2641	24.8641	0.151841	0.155606
UBA52;RPS27A;UBB;UBC	Ubiquitin-60S ribosomal protein L40;Ubiquitin;60S ribosomal protein L40;Ubiquitin-40S ribosomal protein S27a;Ubiquitin;40S ribosomal protein S27a;Polyubiquitin-B;Ubiquitin;Polyubiquitin-C;Ubiquitin	P62987;P62979;P0CG47;P0CG48	3	3	3	26.6	26.6	26.6	0	24.225	23.9754	24.6335	24.4461	24.0597	24.7175	24.8745	0.142888	0.165846
TXN	Thioredoxin	P10599	2	2	2	19	19	19	0	15.017	22.0966	22.4901	22.5904	22.0625	20.1467	21.0061	0.241664	0.100081
HSPA5	78 kDa glucose-regulated protein	P11021	22	22	21	40.2	40.2	40.2	0	287.13	23.7891	27.8061	23.6437	27.194	23.3045	27.1651	3.80926	3.94157	+
HSPA8;HSPA2	Heat shock cognate 71 kDa protein;Heat shock-related 70 kDa protein 2	P11142;P54652	8	7	5	18.3	15.8	12.4	0	56.647	21.6888	22.7845	20.8916	21.7854	19.7484	18.7643	0.335126	0.0894192
PIP	Prolactin-inducible protein	P12273	3	3	3	24	24	24	0	19.522	24.8709	20.3571	22.1548	19.5371	20.7591	20.1929	-2.56591	0.975154
JUP	Junction plakoglobin	P14923;P35222	4	4	4	7	7	7	0	29.902	25.9979	19.6958	24.6785	18.5107	21.8224	18.1748	-5.37254	1.82219	+
DSP	Desmoplakin	P15924	10	10	10	4	4	4	0	75.916	28.1136	19.7822	26.3789	19.5507	26.8747	19.3469	-7.56242	3.85043	+
RPA2	Replication protein A 32 kDa subunit	P15927	1	1	1	8.1	8.1	8.1	0.010417	6.7721	21.2731	21.3182	19.879	17.6736	19.7192	17.6349	-1.4149	0.464382
NCL	Nucleolin	P19338	8	8	8	11.4	11.4	11.4	0	81.982	23.4018	24.0365	19.5517	19.3327	21.7602	22.024	0.226495	0.0438973
RPA1	Replication protein A 70 kDa DNA-binding subunit;Replication protein A 70 kDa DNA-binding subunit, N-terminally processed	P27694	5	5	5	10.1	10.1	10.1	0	38.206	21.7832	18.9232	18.8	17.2568	18.8597	18.4894	-1.59117	0.651868
RPA3	Replication protein A 14 kDa subunit	P35244	1	1	1	8.3	8.3	8.3	0	7.6429	20.0319	19.465	19.7265	20.5538	19.7442	21.4522	0.656164	0.490338
HSPA9	Stress-70 protein, mitochondrial	P38646	5	5	5	11	11	11	0	32.399	22.2726	20.1148	19.5985	21.6559	21.1476	20.8717	-0.125436	0.0480929
KIF11	Kinesin-like protein KIF11	P52732	57	57	57	52.2	52.2	52.2	0	323.31	27.3326	30.4273	26.8064	29.2122	27.1128	29.965	2.78425	2.70977	+
CLNS1A	Methylosome subunit pICln	P54105	1	1	1	5.5	5.5	5.5	0	12.821	21.8262	22.1769	21.3036	22.1929	21.5373	22.874	0.858912	1.45072
PSMD4;PIPSL	26S proteasome non-ATPase regulatory subunit 4;Putative PIP5K1A and PSMD4-like protein	P55036;A2A3N6	2	2	2	8.2	8.2	8.2	0	20.267	20.8541	19.6658	19.622	19.7252	20.0446	20.5596	-0.189976	0.153469
ACTG1;ACTB;ACTG2;ACTA1;ACTC1;ACTA2;ACTBL2;POTEE;POTEF	Actin, cytoplasmic 2;Actin, cytoplasmic 2, N-terminally processed;Actin, cytoplasmic 1;Actin, cytoplasmic 1, N-terminally processed;Actin, gamma-enteric smooth muscle;Actin, alpha skeletal muscle;Actin, alpha cardiac muscle 1;Actin, aortic smooth muscle;Beta-actin-like protein 2;POTE ankyrin domain family member E;POTE ankyrin domain family member F	P63261;P60709;P63267;P68133;P68032;P62736;Q562R1;Q6S8J3;A5A3E0;Q9BYX7;P0CG38	4	4	4	12	12	12	0	73.113	24.5863	22.4997	23.9415	21.6817	24.3458	23.162	-1.84345	1.7714	+
RPS11	40S ribosomal protein S11	P62280	1	1	1	11.4	11.4	11.4	0	9.5755	20.7399	19.1919	19.915	18.2058	19.7279	20.4688	-0.838744	0.506187
EEF1A1P5;EEF1A1;EEF1A2	Putative elongation factor 1-alpha-like 3;Elongation factor 1-alpha 1;Elongation factor 1-alpha 2	Q5VTE0;P68104;Q05639	2	2	2	4.1	4.1	4.1	0	13.931	20.0769	19.1272	19.2556	18.4671	23.1726	21.431	-1.1599	0.318188
ERH	Enhancer of rudimentary homolog	P84090	3	3	3	31.7	31.7	31.7	0	143.3	24.584	24.0582	23.4061	22.1303	23.2178	23.3035	-0.571965	0.334558
FABP5	Fatty acid-binding protein, epidermal	Q01469	1	1	1	6.7	6.7	6.7	0	7.8317	25.6135	20.2981	24.8156	17.2955	24.7563	18.9666	-6.20837	2.61464	+
DSG1	Desmoglein-1	Q02413	7	7	7	10.7	10.7	10.7	0	50.364	26.2728	18.545	25.5334	16.2797	24.3093	18.3233	-7.65585	2.94217	+
PRDX1	Peroxiredoxin-1	Q06830;Q13162	4	4	4	20.1	20.1	20.1	0	26.434	20.5476	21.0254	19.6836	17.5612	20.101	20.5607	-0.394976	0.130298
RPL18	60S ribosomal protein L18	Q07020	2	2	2	13.8	13.8	13.8	0	26.811	19.8486	19.4763	19.5396	18.5066	21.6509	19.6248	-1.14378	0.699086
KCTD2	BTB/POZ domain-containing protein KCTD2	Q14681	5	4	4	35	27	27	0	45.807	23.6287	23.1309	22.2965	21.5201	23.3655	22.6532	-0.662151	0.454664
STK38	Serine/threonine-protein kinase 38	Q15208	9	9	7	26.2	26.2	23.7	0	64.411	24.6546	25.0888	25.1146	25.0045	25.204	25.7943	0.30481	0.430606
QPRT	Nicotinate-nucleotide pyrophosphorylase [carboxylating]	Q15274	3	3	3	12.1	12.1	12.1	0	18.424	25.1691	23.06	24.0572	21.6431	22.0267	20.8629	-1.89567	0.778568
PDZK1;PDZK1P1	Na(+)/H(+) exchange regulatory cofactor NHE-RF3;Putative PDZ domain-containing protein 1P	Q5T2W1;A8MUH7	4	4	4	10.6	10.6	10.6	0	28.463	20.7932	19.6792	22.68	22.7625	23.7008	24.3187	-0.137822	0.0288201
KPRP	Keratinocyte proline-rich protein	Q5T749	7	7	7	13.6	13.6	13.6	0	46.181	27.1677	21.132	25.5394	17.0273	25.0203	17.2918	-7.42541	2.13525	+
MOB2	MOB kinase activator 2	Q70IA6	1	1	1	4.6	4.6	4.6	0	9.3359	22.1284	22.3836	21.6234	21.0252	20.3096	19.4122	-0.413456	0.151952
SNX27	Sorting nexin-27	Q96L92	1	1	1	4.4	4.4	4.4	0	20.068	20.8253	20.1902	19.4711	17.6235	19.89	22.0502	-0.107499	0.0268239
WDR77	Methylosome protein 50	Q9BQA1	4	4	4	14	14	14	0	44.984	23.1647	24.1378	22.0628	22.4699	21.984	25.0026	1.46628	0.81237
KCTD5	BTB/POZ domain-containing protein KCTD5	Q9NXV2	9	9	8	59.8	59.8	50.9	0	323.31	26.9122	27.8134	26.0042	26.8494	25.8057	26.8797	0.940156	0.946144
CALML5	Calmodulin-like protein 5	Q9NZT1	3	3	3	32.9	32.9	32.9	0	38.733	23.084	20.8396	23.5295	19.1458	23.5491	19.2656	-3.63719	2.51931	+
DICER1	Endoribonuclease Dicer	Q9UPY3	1	1	1	0.6	0.6	0.6	0.0096154	6.2113	26.1022	21.7647	24.6057	20.8502	24.4999	20.535	-4.0193	2.49553	+
LSM4	U6 snRNA-associated Sm-like protein LSm4	Q9Y4Z0	1	1	1	5	5	5	0	7.2268	26.5709	18.5103	26.0023	19.4501	26.0782	17.1213	-7.85656	3.4462	+

## Sheet: Method 2_crosslinked
Gene names	Protein names	Protein IDs	Peptides	Razor + unique peptides	Unique peptides	Sequence coverage [%]	Unique + razor sequence coverage [%]	Unique sequence coverage [%]	Q-value	Score	Intensity L 1X_SB	Intensity H 1X_SB	Intensity L 2X_SB	Intensity H 2X_SB	Intensity L 3X_SB	Intensity H 3X_SB	Intensity L 4X_SB	Intensity H 4X_SB	Intensity L 5X_SB	Intensity H 5X_SB	Intensity L 6X_SB	Intensity H 6X_SB	FC	p-value (-log10)	Significant
MUC17	Mucin-17	hMUC17_protein_LT200503;Q685J3	8	2	2	2.3	0.6	0.6	0	101.45	24.1242	31.856	25.5048	31.578	25.4309	32.0278	26.4154	31.5068	24.9976	31.6672	24.7066	31.6757	6.522	8.62979	+
FN1	Fibronectin;Anastellin;Ugl-Y1;Ugl-Y2;Ugl-Y3	P02751	31	31	31	17.5	17.5	17.5	0	130.85	23.678	27.5194	25.576	30.8981	22.9223	28.3142	24.9348	30.9355	24.4803	29.8665	24.5122	30.0155	5.24094	4.76089	+
FSCN1	Fascin	Q16658	15	15	15	33.3	33.3	33.3	0	70.366	24.7204	28.9096	26.0997	30.2712	26.676	29.9735	26.112	30.2938	25.902	30.2501	26.6089	29.5861	3.8609	6.0252	+
DPYSL2	Dihydropyrimidinase-related protein 2	Q16555;Q14195;Q14194	11	11	11	30.8	30.8	30.8	0	51.076	25.0042	28.1638	26.6608	30.1278	24.8378	27.4656	26.0207	29.0786	23.3442	27.3457	25.6757	28.8797	3.25294	3.3247	+
TOP2A	DNA topoisomerase 2-alpha	P11388	89	89	70	50.2	50.2	43.3	0	323.31	31.0799	32.8675	30.4973	32.4916	32.6192	33.7946	30.5789	32.4405	31.5485	33.3408	30.684	32.7998	1.78783	2.96797	+
NDUFS7	NADH dehydrogenase [ubiquinone] iron-sulfur protein 7, mitochondrial	O75251	2	2	2	10.8	10.8	10.8	0	12.004	24.8079	23.8784	26.4596	27.2891	25.1683	29.4966	26.6366	27.7332	27.4119	29.7248	26.3253	29.2249	1.75624	0.983051
SHMT2	Serine hydroxymethyltransferase, mitochondrial	P34897	16	16	15	37.7	37.7	34.9	0	55.06	27.5938	29.3882	28.4265	31.0948	28.3672	29.226	28.8627	30.3615	28.8373	30.1169	27.2688	29.2876	1.68645	2.70947	+
DDX21	Nucleolar RNA helicase 2	Q9NR30	24	24	22	34.6	34.6	31.2	0	198.06	26.7308	27.9675	28.9929	31.4028	25.3959	26.772	28.8624	31.1053	28.7398	29.9929	28.6142	29.9898	1.64905	0.937987
CKAP4	Cytoskeleton-associated protein 4	Q07065	6	6	6	14.5	14.5	14.5	0	33.443	24.3418	26.3047	25.8013	27.9483	24.5762	24.9895	25.3481	26.3053	24.0869	26.0384	24.923	27.1326	1.60691	2.09349	+
APOBEC3B	DNA dC->dU-editing enzyme APOBEC-3B	Q9UH17;P31941	3	3	3	10.7	10.7	10.7	0	5.134	24.8821	27.0604	26.2469	26.0119	25.6665	26.9514	25.2276	26.9327	25.9027	27.1731	25.2624	27.2606	1.36697	3.24513	+
TIMM44	Mitochondrial import inner membrane translocase subunit TIM44	O43615	5	5	5	14.6	14.6	14.6	0	18.685	25.5961	26.5687	27.0137	28.0875	24.0158	25.5371	25.4908	27.1088	24.3471	24.4247	24.1525	26.6475	1.29304	1.02079
SLC19A3	Thiamine transporter 2	Q9BZV2	2	2	2	12.3	12.3	12.3	0	14.872	24.8386	25.6566	25.1284	26.948	24.8985	25.4564	24.0015	25.7173	25.041	26.6835	24.4105	25.5426	1.28099	2.63619	+
PNPT1	Polyribonucleotide nucleotidyltransferase 1, mitochondrial	Q8TCS8	41	41	41	54.9	54.9	54.9	0	303.66	30.7962	32.2214	30.3947	32.0928	31.5842	32.4049	30.6251	31.9285	31.1123	32.2864	30.5859	31.6634	1.24983	3.88012	+
NOLC1	Nucleolar and coiled-body phosphoprotein 1	Q14978	5	5	5	8	8	8	0	12.503	24.9134	25.9018	27.9069	29.3868	23.3557	24.9866	26.1369	28.501	27.5857	28.1738	26.0202	26.3209	1.22538	0.616253
RTN4	Reticulon-4	Q9NQC3	3	3	3	3.4	3.4	3.4	0	57.575	25.0878	27.185	27.8878	28.5141	26.9095	27.3848	26.3392	27.8488	27.3884	28.6436	27.303	28.4127	1.17885	1.47781	+
CDK1	Cyclin-dependent kinase 1	P06493;Q00535;P24941;P11802;Q00526;P50750;Q96Q40;O94921;Q07002;Q00536;Q00537;Q9NYV4;Q14004	8	8	7	30	30	27.3	0	12.195	26.2441	26.505	26.2641	27.8519	25.0402	26.0234	26.6844	27.7296	26.0069	26.8575	25.9668	28.1014	1.1437	1.72441	+
MYO1B	Unconventional myosin-Ib	O43795	32	32	29	34.2	34.2	30.8	0	267.68	28.9184	30.322	30.0803	31.7484	29.0852	28.9192	29.9306	31.5465	29.9078	31.0928	30.2193	31.0712	1.09306	1.34122	+
TRAP1	Heat shock protein 75 kDa, mitochondrial	Q12931	15	15	15	29	29	29	0	106.08	28.4362	29.4796	28.8858	30.205	28.0799	28.8216	27.9254	29.5953	28.827	29.7023	28.9489	29.8391	1.08995	2.73798	+
GART	Trifunctional purine biosynthetic protein adenosine-3;Phosphoribosylamine--glycine ligase;Phosphoribosylformylglycinamidine cyclo-ligase;Phosphoribosylglycinamide formyltransferase	P22102	9	9	9	13	13	13	0	30.556	26.3636	27.0467	27.2434	29.2087	24.3883	24.528	26.6501	28.656	25.3755	26.9941	26.3007	26.2854	1.06621	0.67062
PUS1	tRNA pseudouridine synthase A, mitochondrial	Q9Y606	1	1	1	2.6	2.6	2.6	0	22.739	23.1184	24.6565	24.3884	25.9937	23.3991	24.0263	23.9482	25.1316	24.581	24.7233	24.0752	25.1212	1.02373	1.80084	+
SRPR	Signal recognition particle receptor subunit alpha	P08240	6	6	6	16.1	16.1	16.1	0	31.43	22.1343	24.9845	28.4538	28.5964	23.8092	25.8653	27.6761	28.3093	27.3573	27.7186	26.9503	27.0075	1.01682	0.390481
HSPH1	Heat shock protein 105 kDa	Q92598	8	6	6	11.7	9.1	9.1	0	10.196	25.9178	26.4184	24.4174	27.1377	24.1874	25.1246	26.7408	27.366	26.1189	26.6509	26.055	26.7349	0.99917	1.0564
HSPA9	Stress-70 protein, mitochondrial	P38646	22	21	21	35.5	34.5	34.5	0	119.91	28.5084	29.6106	29.8844	31.1576	28.8638	29.2508	29.5514	30.6449	29.0114	29.9328	28.8195	29.8734	0.971859	1.68409	+
NUP205	Nuclear pore complex protein Nup205	Q92621	10	10	10	7.2	7.2	7.2	0	35.163	34.2158	33.2742	26.7099	27.9187	25.5412	26.7424	25.5337	28.3798	27.1547	27.3678	27.4477	28.048	0.854645	0.211995
HYOU1	Hypoxia up-regulated protein 1	Q9Y4L1	11	11	11	16.5	16.5	16.5	0	31.136	26.2519	27.2019	28.9161	29.6322	26.075	26.4951	27.8987	28.8481	25.9255	27.633	27.3378	27.4966	0.816979	0.593548
SUMO1	Small ubiquitin-related modifier 1;Small ubiquitin-related modifier	P63165;G2XKQ0	3	3	3	27.7	27.7	27.7	0	3.6691	24.5558	23.8639	26.5207	28.1937	24.8159	23.8297	25.3971	27.5293	25.5539	26.1591	24.2165	26.3032	0.803134	0.458186
IMMT	MICOS complex subunit MIC60	Q16891	17	17	17	24	24	24	0	53.961	27.4975	27.7956	28.9617	29.9925	27.4485	27.4021	28.2221	29.5121	28.2805	28.2909	26.4863	28.493	0.764962	0.733162
CYP2S1	Cytochrome P450 2S1	Q96SQ9	8	8	8	18.5	18.5	18.5	0	47.352	27.0026	27.5704	28.4465	29.073	26.1358	26.7029	27.5147	28.1893	26.8114	28.0244	27.0267	27.9428	0.760849	0.920788
IMPDH2	Inosine-5-monophosphate dehydrogenase 2	P12268;P20839	18	18	18	42.4	42.4	42.4	0	75.325	28.8514	29.6951	29.7388	30.5497	29.4617	29.6332	29.4034	30.1442	29.5141	30.2642	29.2748	30.3001	0.723731	2.44671	+
PGAM5	Serine/threonine-protein phosphatase PGAM5, mitochondrial	Q96HS1	5	5	5	16.3	16.3	16.3	0	7.2266	25.6018	26.5795	27.3565	28.4275	24.7013	25.2006	27.0171	28.1882	25.2882	25.975	26.9362	26.7995	0.711511	0.496249
WDR36	WD repeat-containing protein 36	Q8NI36	5	5	5	6.5	6.5	6.5	0	5.5992	25.1999	25.3126	26.454	28.5344	24.7407	24.7505	25.7516	26.5885	26.8486	27.0733	25.3464	26.1336	0.675289	0.502291
HM13	Minor histocompatibility antigen H13	Q8TCT9	5	5	5	14.6	14.6	14.6	0	150.48	28.3054	28.7417	28.2234	29.2799	28.1141	28.3354	28.9753	29.7162	28.0478	28.668	28.2156	29.0329	0.648775	1.63059	+
SUPV3L1	ATP-dependent RNA helicase SUPV3L1, mitochondrial	Q8IYB8	3	3	3	5	5	5	0	5.4241	24.2945	25.1647	25.8698	26.6748	25.7983	25.6347	24.7358	25.1852	25.4903	26.7295	25.2963	25.9207	0.637456	0.905363
HSPA1B;HSPA1A	Heat shock 70 kDa protein 1B;Heat shock 70 kDa protein 1A	P0DMV9;P0DMV8	26	22	11	42.6	38.1	18.1	0	231.3	29.0777	29.3802	30.4404	31.5554	29.3129	29.6223	29.9378	30.935	29.7073	30.1156	29.6374	30.2341	0.621527	0.859083
RAB21	Ras-related protein Rab-21	Q9UL25	6	6	6	29.8	29.8	29.8	0	86.814	27.465	28.1254	28.2416	27.7154	23.6802	25.8805	27.8645	28.8393	27.8857	28.1349	28.3494	28.4563	0.610899	0.315431
GAR1	H/ACA ribonucleoprotein complex subunit 1	Q9NY12	6	6	6	32.3	32.3	32.3	0	13.636	27.6724	26.5226	27.2438	29.6204	25.5953	23.2404	26.8016	29.116	25.5778	25.425	26.8995	29.4314	0.594251	0.21693
CYB5B	Cytochrome b5 type B	O43169	3	3	3	42.5	42.5	42.5	0	43.552	28.4891	29.1141	28.5326	29.6736	28.8555	28.8618	28.6713	29.6127	28.6909	29.244	28.8243	29.0576	0.583348	2.62471	+
KARS	Lysine--tRNA ligase	Q15046	6	6	6	10.6	10.6	10.6	0	14.303	25.695	26.8467	26.0401	26.8753	27.0157	26.8849	27.0761	27.7223	26.7758	27.4436	26.4972	26.759	0.571973	1.17768
AGR2	Anterior gradient protein 2 homolog	O95994;Q8TD06	8	8	8	52.6	52.6	52.6	0	33.737	29.5266	29.5163	30.2292	30.9228	25.1782	27.7248	29.0476	28.3117	29.1088	29.7594	30.0159	30.1403	0.544823	0.252988
SEC61B	Protein transport protein Sec61 subunit beta	P60468	3	3	3	37.5	37.5	37.5	0	19.481	25.7301	26.9707	26.8888	27.5875	26.5795	26.8675	28.555	28.3503	26.8415	26.5521	24.74	26.2366	0.538322	0.401592
SLC3A2	4F2 cell-surface antigen heavy chain	P08195	12	12	12	23	23	23	0	71.591	28.7937	29.1249	29.3426	30.6595	28.7369	28.9747	29.1261	29.7038	28.6305	28.8587	28.8607	29.2914	0.520397	0.970735
SLC25A3	Phosphate carrier protein, mitochondrial	Q00325	12	12	12	21.8	21.8	21.8	0	31.424	30.6926	30.7954	31.8727	32.6477	30.6387	30.8788	31.5566	32.2019	31.299	31.9314	31.1105	31.8112	0.51606	0.740604
COTL1	Coactosin-like protein	Q14019	3	3	3	29.6	29.6	29.6	0	6.5895	27.2773	27.0584	28.3066	28.6618	27.8061	27.2721	28.349	28.5437	26.3358	27.7343	24.3385	26.1135	0.4951	0.285573
DLST	Dihydrolipoyllysine-residue succinyltransferase component of 2-oxoglutarate dehydrogenase complex, mitochondrial	P36957	4	4	4	9.9	9.9	9.9	0	17.145	25.3616	26.7334	26.0681	27.2353	25.3724	25.0163	26.0109	26.947	25.9028	26.0254	26.5404	26.2412	0.490403	0.659323
HSPD1	60 kDa heat shock protein, mitochondrial	P10809	34	34	34	64.2	64.2	64.2	0	323.31	30.6743	31.381	30.9841	31.7693	31.6276	31.5444	30.3197	30.9858	30.9285	31.379	30.5678	30.9615	0.486484	1.25266
AARS	Alanine--tRNA ligase, cytoplasmic	P49588	27	27	27	39.7	39.7	39.7	0	323.31	29.1092	29.4545	29.6023	31.0466	28.676	29.3588	29.642	30.7187	29.1768	30.0585	31.5321	29.9967	0.482562	0.456139
NAA25	N-alpha-acetyltransferase 25, NatB auxiliary subunit	Q14CX7	15	15	15	18.6	18.6	18.6	0	37.633	28.9916	29.216	27.6951	28.6088	28.9049	28.7118	28.7426	29.4358	29.2046	29.7588	28.6564	29.3358	0.478624	0.923774
CLUH	Clustered mitochondria protein homolog	O75153	7	7	7	5.7	5.7	5.7	0	10.321	24.1456	24.6234	26.7849	28.3568	25.8155	25.2919	26.8909	27.2021	25.2366	25.745	25.5936	26.1195	0.478591	0.296156
PCNA	Proliferating cell nuclear antigen	P12004	12	12	12	54.4	54.4	54.4	0	238.42	30.2241	30.4192	29.3585	30.2388	31.1171	31.2296	29.9887	30.3665	30.3552	30.8591	29.6475	30.353	0.462514	0.827928
NUP155	Nuclear pore complex protein Nup155	O75694	11	11	11	11	11	11	0	38.27	26.501	26.7923	27.3758	28.43	27.563	26.2619	27.1873	28.5676	27.2321	28.0367	27.0765	27.5883	0.456861	0.544665
SPTAN1	Spectrin alpha chain, non-erythrocytic 1	Q13813	72	72	72	40	40	40	0	323.31	30.728	30.9329	30.2964	31.7829	32.2709	31.73	30.1104	30.7254	30.7827	31.2099	29.9359	30.4176	0.445748	0.517469
HEATR1	HEAT repeat-containing protein 1;HEAT repeat-containing protein 1, N-terminally processed	Q9H583	17	17	17	10.1	10.1	10.1	0	56.628	27.3266	27.234	27.3498	27.7687	28.4819	27.1776	24.8244	27.8095	28.4268	28.6937	27.1528	27.5279	0.441519	0.32862
SLC7A7	Y+L amino acid transporter 1	Q9UM01	2	1	1	4.3	2.9	2.9	0	5.0613	25.7279	26.1132	26.227	27.2283	25.4671	25.7647	26.6057	26.9796	26.4814	26.5852	26.5386	26.7928	0.402669	0.692154
BMS1	Ribosome biogenesis protein BMS1 homolog	Q14692	5	5	5	5.3	5.3	5.3	0	12.675	24.1938	24.4439	26.9087	27.5406	24.7434	24.0199	25.7338	26.5871	27.0235	27.3018	25.2514	26.3222	0.393472	0.209764
NCL	Nucleolin	P19338	32	32	32	37.3	37.3	37.3	0	323.31	31.5684	31.9303	32.124	32.91	32.4446	32.2055	32.3309	32.9765	32.3218	32.6071	32.1288	32.6035	0.385715	1.02471
SPTBN1	Spectrin beta chain, non-erythrocytic 1	Q01082;P11277	62	62	60	35	35	34.2	0	323.31	31.15	31.5407	31.6564	32.45	31.7892	31.6247	31.026	31.544	31.3754	31.792	30.889	31.2127	0.379686	0.919173
RCC1	Regulator of chromosome condensation	P18754	7	7	7	29.5	29.5	29.5	0	42.396	26.2469	24.9301	28.1038	28.6052	24.8022	25.1854	27.3758	27.9315	24.6726	26.2587	25.8596	26.3099	0.360028	0.173972
SFXN1	Sideroflexin-1	Q9H9B4	12	12	12	47.2	47.2	47.2	0	94.732	28.9938	29.2933	29.3912	30.7425	28.3115	28.018	29.824	30.1842	28.9826	29.3915	29.5158	29.533	0.357294	0.366653
THEM6	Protein THEM6	Q8WUY1	3	3	3	15.9	15.9	15.9	0	4.8483	25.0167	24.3034	27.7355	28.403	24.0924	26.4558	26.0575	26.7442	25.9386	25.463	25.7588	25.3434	0.352203	0.184626
MCM6	DNA replication licensing factor MCM6	Q14566	3	3	3	3.8	3.8	3.8	0	5.8949	26.168	26.256	25.6058	26.3038	24.536	24.8966	25.6228	25.6555	24.8279	25.2098	25.3507	25.8684	0.346472	0.490642
ATP5B	ATP synthase subunit beta, mitochondrial	P06576	19	19	19	50.9	50.9	50.9	0	156.25	30.3679	31.1775	30.0793	30.441	31.1296	30.9822	30.0061	30.8419	30.3011	30.2693	30.1099	30.3537	0.345299	0.794994
FKBP11	Peptidyl-prolyl cis-trans isomerase FKBP11	Q9NYL4	3	3	3	14.4	14.4	14.4	0	5.5843	26.0924	26.5563	27.0601	27.7738	26.5575	25.796	26.5008	27.3208	26.0653	26.7636	26.3661	26.4862	0.342404	0.510899
TMEM43	Transmembrane protein 43	Q9BTV4	4	4	4	14.5	14.5	14.5	0	4.6443	26.0555	26.3087	26.1519	26.3913	26.9699	26.8591	25.2081	26.04	26.2325	26.7142	27.004	27.294	0.330901	0.473125
ACAA2	3-ketoacyl-CoA thiolase, mitochondrial	P42765	14	14	14	44.6	44.6	44.6	0	125.75	27.6151	28.1856	29.9387	30.4974	28.1711	28.2282	29.167	30.0849	29.1391	28.636	29.5465	29.8614	0.319351	0.242287
RANBP1	Ran-specific GTPase-activating protein	P43487	1	1	1	5.5	5.5	5.5	0	5.0148	25.3391	25.5846	25.4931	26.4664	25.3197	25.5359	25.8585	26.1968	25.4077	25.3948	25.7568	25.8566	0.310036	0.848937
USP39	U4/U6,U5 tri-snRNP-associated protein 2	Q53GS9	8	8	8	17.3	17.3	17.3	0	11.386	28.2163	27.227	27.2168	27.8047	26.5674	26.3242	26.2175	26.1732	26.9022	27.8184	25.7449	27.3001	0.297075	0.276537
ZMPSTE24	CAAX prenyl protease 1 homolog	O75844	6	6	6	17.3	17.3	17.3	0	37.943	26.1594	25.9019	27.0831	27.3634	25.8567	26.4337	27.8514	27.8917	26.8472	26.8806	26.221	27.3151	0.294593	0.302231
ACAT1	Acetyl-CoA acetyltransferase, mitochondrial	P24752	14	14	14	43.6	43.6	43.6	0	197.02	29.2188	29.8881	29.9498	30.7294	28.8051	28.6572	29.9833	30.1663	29.2697	29.3258	29.1341	29.3269	0.288815	0.360904
TUBA1B;TUBA4A	Tubulin alpha-1B chain;Tubulin alpha-4A chain	P68363;P68366;A6NHL2;Q9H853	25	25	1	60.8	60.8	2.9	0	323.31	28.6889	28.0772	29.1148	28.7735	28.7489	27.8033	29.2296	28.7535	28.9234	28.2038	23.5006	28.289	0.282356	0.115662
CAD	CAD protein;Glutamine-dependent carbamoyl-phosphate synthase;Aspartate carbamoyltransferase;Dihydroorotase	P27708	34	34	33	20.5	20.5	20.1	0	212.16	29.2609	29.4382	30.8927	31.3221	28.8909	29.0425	30.0946	30.5004	30.0633	30.2371	29.9864	30.3234	0.279104	0.269299
STOML2	Stomatin-like protein 2, mitochondrial	Q9UJZ1	7	7	7	33.7	33.7	33.7	0	50.094	26.8404	27.6032	28.1044	29.5962	26.876	26.0848	28.2674	28.1629	27.1503	26.6966	27.0201	27.7462	0.271891	0.194705
CPT1A	Carnitine O-palmitoyltransferase 1, liver isoform	P50416	5	5	5	8.7	8.7	8.7	0	16.311	24.9643	26.4006	27.0913	25.6591	24.2235	24.8033	25.5671	26.1676	25.7696	25.9305	25.4961	25.7716	0.270146	0.251145
UGDH	UDP-glucose 6-dehydrogenase	O60701	22	22	22	64.4	64.4	64.4	0	214.16	30.4309	31.0469	31.5226	31.8103	29.9217	30.4756	31.5442	31.6785	31.1856	31.1537	31.0032	31.0502	0.267827	0.362508
NDUFAF2	Mimitin, mitochondrial	Q8N183	2	2	2	8.9	8.9	8.9	0.0032223	1.6818	28.541	28.7875	29.3415	29.8711	23.5974	23.7315	29.3879	29.711	23.8912	24.0889	28.8212	28.9843	0.265668	0.0593148
LMNB1	Lamin-B1	P20700	45	43	40	67.1	65.5	61.9	0	323.31	30.885	30.8612	32.057	32.7775	31.1848	30.9249	31.9492	32.3612	31.3607	31.5807	31.3473	31.6802	0.233626	0.272659
DTD1	D-tyrosyl-tRNA(Tyr) deacylase 1	Q8TEA8	2	2	2	14.8	14.8	14.8	0	12.127	23.8126	24.4109	26.1233	26.4942	24.8839	24.8572	24.9914	25.0964	25.8331	26.1875	25.8213	25.7686	0.224874	0.186292
MYL12A;MYL12B	Myosin regulatory light chain 12A;Myosin regulatory light chain 12B	P19105;O14950;P24844	5	5	5	23.4	23.4	23.4	0	18.134	26.7003	27.8676	26.6786	27.6986	28.9121	27.1033	26.0546	27.1537	25.8435	25.6282	26.7851	26.8547	0.222004	0.157649
TUBB	Tubulin beta chain	P07437;A6NNZ2;CON__ENSEMBL:ENSBTAP00000025008;Q9H4B7	21	5	4	53.6	19.4	16	0	72.057	29.7966	30.296	31.4666	31.9729	29.4895	29.8017	31.1377	30.6185	29.9214	30.007	30.7874	31.2137	0.218465	0.186597
RPL22	60S ribosomal protein L22	P35268	3	3	3	39.1	39.1	39.1	0	37.581	28.7276	28.6601	29.8748	29.7718	28.5023	28.6997	30.3358	29.5213	29.0359	29.6994	28.0554	29.4782	0.216458	0.217698
NUP93	Nuclear pore complex protein Nup93	Q8N1F7	9	9	9	14.5	14.5	14.5	0	45.894	25.9393	26.7888	27.434	28.3325	25.9063	25.2595	27.1885	27.4785	26.2073	25.8255	26.7019	26.9261	0.205614	0.152832
HSPA4	Heat shock 70 kDa protein 4	P34932;O95757	15	15	13	22.6	22.6	20	0	93.842	26.9678	27.5684	28.5232	29.1296	27.5483	26.9344	28.6041	28.5394	27.5261	28.1324	27.8368	27.8833	0.196853	0.195858
DLAT	Dihydrolipoyllysine-residue acetyltransferase component of pyruvate dehydrogenase complex, mitochondrial	P10515	5	5	5	9.4	9.4	9.4	0	17.448	26.6058	26.9665	27.9399	28.4489	26.9183	26.7715	27.4852	27.5763	26.6249	26.8669	26.5771	26.6988	0.196281	0.223377
PPA1	Inorganic pyrophosphatase	Q15181	6	6	6	27.3	27.3	27.3	0	41.721	26.3186	27.2479	27.6626	28.4998	27.5702	27.1867	27.496	27.1939	27.3427	27.3915	27.0952	27.1213	0.192659	0.276303
TXNDC5	Thioredoxin domain-containing protein 5	Q8NBS9	6	6	6	20.8	20.8	20.8	0	27.302	27.0938	27.9976	28.3066	28.7294	27.0334	25.3872	27.203	27.8298	27.6301	28.0502	27.3198	27.7264	0.18898	0.144092
TBL2	Transducin beta-like protein 2	Q9Y4P3	10	10	10	26.4	26.4	26.4	0	29.292	26.6411	27.1617	29.4072	29.8629	26.9803	26.62	29.1748	29.4688	28.2989	28.5263	28.1476	28.1366	0.187748	0.101743
ARF4	ADP-ribosylation factor 4	P18085	8	4	4	51.1	22.2	22.2	0	19.201	29.6518	27.9559	29.2894	29.6255	27.8434	29.4888	28.6941	29.1085	28.679	28.6273	28.1914	28.6451	0.183695	0.19816
HSP90B1	Endoplasmin	P14625;Q58FF3	32	30	30	44	42.2	42.2	0	280.89	31.411	31.5643	31.9777	32.4926	31.6054	31.3633	31.6016	31.981	31.7077	31.6095	31.1411	31.4181	0.164037	0.34545
GEMIN5	Gem-associated protein 5	Q8TEQ6	43	43	43	36.9	36.9	36.9	0	323.31	31.0261	31.1671	30.1466	30.6544	31.9557	31.6874	29.9231	30.2209	31.4967	31.8534	30.902	30.8501	0.163834	0.157816
AHSA1	Activator of 90 kDa heat shock protein ATPase homolog 1	O95433	4	4	4	13.6	13.6	13.6	0	18.011	26.8982	26.9861	28.0198	28.4589	26.8022	26.8528	27.7063	28.1931	27.4035	27.558	27.2159	26.9635	0.161078	0.189679
PRKCSH	Glucosidase 2 subunit beta	P14314	5	5	5	10.6	10.6	10.6	0	21.016	27.723	27.84	28.077	28.3023	27.7332	26.8484	27.716	28.2504	27.5837	27.9692	27.651	28.2335	0.15997	0.291204
PTGES3	Prostaglandin E synthase 3	Q15185	4	4	4	29.4	29.4	29.4	0	12.607	28.4209	27.8674	28.5446	28.9208	25.8784	27.2932	28.2862	28.4629	27.8404	27.8846	28.3391	27.8397	0.159832	0.129217
HSPE1	10 kDa heat shock protein, mitochondrial	P61604	12	12	12	85.3	85.3	85.3	0	89.803	30.8435	30.879	32.2541	32.8883	30.7929	30.5654	31.5908	31.8994	31.8158	32.002	31.4394	31.3949	0.148771	0.138567
HNRNPAB	Heterogeneous nuclear ribonucleoprotein A/B	Q99729	10	10	10	26.8	26.8	26.8	0	134.09	29.8742	29.8578	29.9144	30.4467	28.349	28.3069	30.378	30.7042	30.0042	29.788	29.2401	29.5045	0.14134	0.118081
SLC7A5	Large neutral amino acids transporter small subunit 1	Q01650	4	4	3	8.1	8.1	6.7	0	35.362	27.4978	27.422	28.2368	28.5648	27.585	27.0295	27.8696	28.6374	27.984	28.0242	27.5897	27.8802	0.132522	0.187699
SUPT16H	FACT complex subunit SPT16	Q9Y5B9	17	17	17	20	20	20	0	48.13	27.8011	27.5748	29.1131	29.3249	26.9686	26.6942	29.0472	29.5194	27.851	28.1386	28.3469	28.6554	0.129884	0.0867553
JAK1	Tyrosine-protein kinase JAK1	P23458	9	9	9	10.1	10.1	10.1	0	42.162	28.2254	27.4144	25.8428	26.7274	29.1118	28.4019	26.212	27.6353	28.653	28.8783	27.6746	27.4367	0.129081	0.0752733
TFAM	Transcription factor A, mitochondrial	Q00059	5	5	5	19.9	19.9	19.9	0	13.349	27.9728	27.9258	25.6496	27.1075	27.1378	26.6839	25.4442	25.4895	26.2924	26.3576	24.487	24.188	0.128079	0.0625284
TOMM22	Mitochondrial import receptor subunit TOM22 homolog	Q9NS69	3	3	3	33.8	33.8	33.8	0	82.823	27.7585	27.7458	26.0563	26.536	27.2661	27.0991	27.6343	27.9032	27.6279	27.7001	27.4809	27.6035	0.127291	0.148103
MTHFD1	C-1-tetrahydrofolate synthase, cytoplasmic;Methylenetetrahydrofolate dehydrogenase;Methenyltetrahydrofolate cyclohydrolase;Formyltetrahydrofolate synthetase;C-1-tetrahydrofolate synthase, cytoplasmic, N-terminally processed	P11586	10	10	10	13.3	13.3	13.3	0	26.225	26.3856	26.7629	28.4904	28.7923	25.9269	25.8154	28.2889	28.1094	26.128	26.319	27.6143	27.7852	0.12504	0.06898
HSP90AB1	Heat shock protein HSP 90-beta	P08238;Q58FF7;Q58FF6	38	38	21	56.2	56.2	34.8	0	323.31	31.1242	31.3139	32.2718	32.7651	31.3677	31.1847	32.0937	32.4935	31.6504	31.4751	31.4794	31.5031	0.124701	0.148704
CACYBP	Calcyclin-binding protein	Q9HB71	5	5	5	26.3	26.3	26.3	0	59.441	26.8066	25.752	27.1646	27.3512	24.6974	24.0701	26.509	28.1057	26.8076	27.7014	27.251	27.0034	0.124594	0.0620575
2023-09-11	Septin-11	Q9NVA2	7	7	3	17.9	17.9	7.5	0	31.036	25.9936	25.9018	27.4346	28.1649	25.7201	25.6731	27.1354	27.1469	26.525	26.6172	26.5394	26.5875	0.123854	0.102114
CMPK1	UMP-CMP kinase	P30085	6	6	6	35.7	35.7	35.7	0	45.393	27.1675	27.2826	28.3898	28.8479	26.7427	26.4371	27.3219	27.4261	27.0171	26.6457	27.104	27.8307	0.121184	0.107072
NPM1	Nucleophosmin	P06748	19	19	19	58.8	58.8	58.8	0	323.31	31.9352	31.9665	32.8986	33.5405	32.1249	31.6152	32.5097	32.8268	32.3291	32.3312	31.8607	32.0646	0.114458	0.135692
GLUD1;GLUD2	Glutamate dehydrogenase 1, mitochondrial;Glutamate dehydrogenase 2, mitochondrial	P00367;P49448	34	34	34	56.8	56.8	56.8	0	323.31	31.8567	32.1262	33.3427	33.6996	31.8721	31.6677	33.0443	33.204	32.789	32.7578	32.6302	32.7621	0.113718	0.110365
RECQL	ATP-dependent DNA helicase Q1	P46063	10	10	10	19.9	19.9	19.9	0	21.261	27.1563	27.3959	28.0113	27.8923	25.967	26.2128	28.1243	28.2729	27.4573	27.6452	27.5278	27.4228	0.0996307	0.0860829
NACA	Nascent polypeptide-associated complex subunit alpha;Nascent polypeptide-associated complex subunit alpha, muscle-specific form	Q13765;E9PAV3	4	4	4	26.5	26.5	26.5	0	117.61	27.3268	27.2502	28.2228	28.5521	26.4867	27.1119	27.5162	26.984	27.2002	27.1701	27.3263	27.5536	0.0904579	0.10321
MCU	Calcium uniporter protein, mitochondrial	Q8NE86	1	1	1	3.4	3.4	3.4	0	3.2053	24.4444	23.8445	25.2547	26.0268	24.4528	24.6238	25.8247	25.8132	24.5858	24.6623	24.8552	24.9202	0.0788902	0.0718088
EPCAM	Epithelial cell adhesion molecule	P16422	11	11	11	35.4	35.4	35.4	0	89.668	27.3938	27.8938	29.8253	29.8473	26.8012	26.6527	29.6784	29.8015	28.3972	28.7731	29.7169	29.3053	0.0768296	0.0365712
MARS	Methionine--tRNA ligase, cytoplasmic	P56192	8	8	8	12.7	12.7	12.7	0	17.723	25.5142	25.2012	27.2657	28.5917	23.5193	23.338	27.5802	27.7782	27.7041	27.3173	27.5168	27.2824	0.0680838	0.0224876
HNRNPF	Heterogeneous nuclear ribonucleoprotein F;Heterogeneous nuclear ribonucleoprotein F, N-terminally processed	P52597	11	9	9	36.9	30.4	30.4	0	182.03	29.6671	29.8797	29.9101	30.3558	29.9749	29.411	29.2241	29.811	29.6802	29.303	29.319	29.3748	0.0599635	0.109112
HMGCS2	Hydroxymethylglutaryl-CoA synthase, mitochondrial	P54868	4	4	3	11.2	11.2	9.1	0	7.4759	26.4281	26.4404	25.1855	26.1449	26.7428	26.1825	25.6726	25.7737	27.2122	26.6449	26.125	26.5331	0.0588872	0.0653918
LMAN1	Protein ERGIC-53	P49257	13	13	13	40	40	40	0	99.275	30.4496	30.1546	30.0314	30.2813	29.8872	29.5008	30.1803	30.5853	30.0464	30.1459	29.9194	30.1993	0.0588055	0.134855
EEF2	Elongation factor 2	P13639	48	48	47	58.4	58.4	57.2	0	323.31	32.4759	32.483	34.1309	34.2969	32.3248	32.1692	33.7946	33.9646	33.2443	33.2818	33.0566	33.1761	0.0574589	0.0460305
RRBP1	Ribosome-binding protein 1	Q9P2E9;Q8N4C6	86	86	86	69.9	69.9	69.9	0	323.31	31.7425	31.3457	33.6893	34.201	33.1512	32.514	33.7035	34.2398	33.5536	33.6066	33.4518	33.6599	0.0458597	0.0289695
HPRT1	Hypoxanthine-guanine phosphoribosyltransferase	P00492	4	4	4	21.6	21.6	21.6	0	6.3401	26.7864	26.7416	27.2454	27.4359	25.3082	25.5487	27.1657	27.113	27.0265	26.5429	25.4724	25.8934	0.0451365	0.034271
SNRPE	Small nuclear ribonucleoprotein E	P62304	4	4	4	56.5	56.5	56.5	0	39.053	26.8039	26.4607	27.9869	28.7343	25.2048	25.9001	28.1226	27.983	28.3132	27.9936	27.9724	27.5562	0.0373599	0.0197436
CHCHD3	MICOS complex subunit MIC19	Q9NX63	2	2	2	9.3	9.3	9.3	0	5.8007	28.3265	27.5147	28.6706	28.0909	26.6274	25.4175	26.561	27.5829	25.9554	27.5624	25.3315	25.5111	0.0345205	0.0165216
SPIN4	Spindlin-4	Q56A73	6	5	5	31.3	28.5	28.5	0	5.6261	25.4801	25.2277	24.5827	25.4774	27.5614	26.7794	25.2488	25.5432	26.1816	27.1293	27.2441	26.3327	0.0318222	0.0191473
ILF3	Interleukin enhancer-binding factor 3	Q12906	33	33	28	43.3	43.3	39.3	0	323.31	31.6425	31.5657	31.9706	32.2727	32.1783	31.6669	31.6867	31.8905	31.5757	31.652	31.6509	31.8438	0.0311632	0.0803626
MYDGF	Myeloid-derived growth factor	Q969H8	2	2	2	15.6	15.6	15.6	0	26.387	26.8343	26.9376	27.4809	27.6466	27.1286	27.1095	27.5461	27.3944	27.5407	27.5921	26.6096	26.6289	0.0281712	0.0432846
RFC3	Replication factor C subunit 3	P40938	2	2	2	7.3	7.3	7.3	0	17.229	23.0512	23.6804	23.635	25.2497	24.2492	20.9131	23.9235	23.8889	23.7166	24.2309	23.697	24.4294	0.0199865	0.0109098
PDIA4	Protein disulfide-isomerase A4	P13667	31	31	31	46.4	46.4	46.4	0	279.93	31.7091	31.5388	31.9118	32.0478	31.8699	31.6158	31.5899	31.8267	31.6022	31.7529	31.3674	31.3311	0.0104787	0.0280106
ITPR3	Inositol 1,4,5-trisphosphate receptor type 3	Q14573;Q14571;Q14643	55	55	55	28.5	28.5	28.5	0	323.31	31.1667	31.1252	30.1539	30.4874	32.2084	31.3748	30.1879	30.4199	31.0866	31.1775	30.5212	30.749	0.00152047	0.00144625
PDIA3	Protein disulfide-isomerase A3	P30101	18	18	18	48.5	48.5	48.5	0	99.273	29.9271	29.9535	30.9557	31.2568	31.1693	30.5306	30.3537	30.7801	30.7033	30.4708	30.5109	30.6291	0.00016276	0.00021941
MLEC	Malectin	Q14165	3	3	3	12.7	12.7	12.7	0	5.4252	26.1003	26.1173	26.4284	26.9666	26.0607	25.7715	26.7938	26.9555	25.8156	25.872	27.4877	26.9916	-0.00199477	0.00195259
NGDN	Neuroguidin	Q8NEJ9	1	1	1	5.7	5.7	5.7	0	4.1635	22.6852	22.5046	24.1202	24.6115	23.7427	22.7769	23.0297	23.556	23.6544	23.2564	22.3899	22.8994	-0.00287565	0.0023598
AK4	Adenylate kinase 4, mitochondrial	P27144	1	1	1	4.9	4.9	4.9	0.0010929	1.8247	26.4201	26.8171	26.4015	26.6378	26.5025	26.0849	25.982	26.3182	26.5752	26.3144	26.6226	26.2886	-0.00715478	0.0171514
SNRPD1	Small nuclear ribonucleoprotein Sm D1	P62314	4	4	4	54.6	54.6	54.6	0	51.114	30.3791	29.7026	31.0479	31.3605	29.21	29.0466	30.0445	30.288	30.2229	30.3872	30.3353	30.3986	-0.00937939	0.00801384
EIF4B	Eukaryotic translation initiation factor 4B	P23588	4	4	4	7.7	7.7	7.7	0	7.4491	26.3112	25.9735	24.7999	25.1332	28.5346	27.5301	27.8295	27.8108	27.6445	27.0912	26.315	27.8387	-0.00952657	0.00453
CALR	Calreticulin	P27797	2	2	2	7.4	7.4	7.4	0	40.044	26.2193	25.9306	25.5	25.6969	26.4129	26.4053	25.1288	25.0303	25.758	26.1184	26.2075	25.8931	-0.0253286	0.031924
RAB18	Ras-related protein Rab-18	Q9NP72	4	4	4	23.3	23.3	23.3	0	10.765	25.727	25.4757	27.0031	27.8691	25.4681	24.4346	26.8115	27.6946	27.3271	26.6531	25.717	25.7688	-0.0263106	0.0142088
UBE2N;UBE2NL	Ubiquitin-conjugating enzyme E2 N;Putative ubiquitin-conjugating enzyme E2 N-like	P61088;Q5JXB2	7	7	7	36.2	36.2	36.2	0	25.336	28.8573	28.4972	28.5908	29.5583	28.1591	27.6087	29.5147	29.363	29.1407	28.7831	29.2014	29.4915	-0.0270516	0.0257235
TPD52L2	Tumor protein D54	O43399	3	3	3	17	17	17	0	10.656	25.2431	26.4731	26.9151	26.8353	27.4302	26.6411	26.2203	25.914	26.0158	25.9189	26.8584	26.7153	-0.0308358	0.030028
BTF3	Transcription factor BTF3	P20290	2	2	2	12.6	12.6	12.6	0	3.8396	26.6694	26.9438	28.1914	28.3854	26.6378	25.7426	26.9873	27.8236	28.0247	27.8122	27.3973	26.9951	-0.0342108	0.0253143
VDAC1	Voltage-dependent anion-selective channel protein 1	P21796	17	17	17	71.7	71.7	71.7	0	323.31	31.2934	31.1435	32.6284	32.9665	31.6002	31.338	32.3137	32.5306	32.4791	32.218	32.3742	32.2759	-0.0360759	0.0350613
FAF2	FAS-associated factor 2	Q96CS3	7	7	7	24.7	24.7	24.7	0	39.442	25.7118	25.3813	29.2508	29.5892	26.1701	25.9449	28.668	28.6409	27.6972	27.7487	28.2067	28.1705	-0.038194	0.0150273
PMPCA	Mitochondrial-processing peptidase subunit alpha	Q10713	3	3	3	9.1	9.1	9.1	0	16.204	25.7428	26.2467	24.9365	25.5717	25.4727	24.9519	26.7839	26.5986	26.2232	26.0912	26.7787	26.2448	-0.0388327	0.0352139
MDH2	Malate dehydrogenase, mitochondrial	P40926	19	19	19	66.9	66.9	66.9	0	113.54	30.8974	30.8352	31.8015	32.1123	30.4472	30.263	31.739	32.0297	31.0742	30.6219	31.4423	31.2932	-0.041043	0.0384119
PCMT1	Protein-L-isoaspartate(D-aspartate) O-methyltransferase	P22061	8	8	8	58.1	58.1	58.1	0	52.222	27.8841	28.2584	29.2635	29.4457	27.3249	26.9772	28.5955	28.4173	27.3609	27.5125	26.251	25.8149	-0.0423358	0.0217943
ABCF2	ATP-binding cassette sub-family F member 2	Q9UG63	1	1	1	2.4	2.4	2.4	0	3.1473	23.9578	24.4752	25.9298	26.2326	24.3905	23.0699	25.5539	25.5279	24.6877	24.6852	24.5542	24.7692	-0.0523275	0.0345498
TFRC	Transferrin receptor protein 1;Transferrin receptor protein 1, serum form	P02786	24	24	24	35.5	35.5	35.5	0	180.44	29.8224	29.4891	31.2695	31.6666	29.1924	28.7166	30.9985	31.032	30.3345	30.487	30.4999	30.3921	-0.0556091	0.0367086
NUMA1	Nuclear mitotic apparatus protein 1	Q14980	30	30	30	19.4	19.4	19.4	0	173.55	25.5964	25.638	30.1976	30.3207	26.7514	26.3856	29.7688	29.7492	27.6239	27.8606	28.6096	28.2466	-0.0578518	0.0192041
SRP9	Signal recognition particle 9 kDa protein	P49458	4	4	4	45.3	45.3	45.3	0	21.881	27.1638	27.1032	28.7996	29.159	26.3804	25.2245	27.3657	28.0095	28.2061	28.3149	27.9027	27.6429	-0.0607357	0.0328063
TKT	Transketolase	P29401	20	20	20	41.9	41.9	41.9	0	195.03	30.2366	30.0401	30.5455	30.5141	31.3551	30.9288	30.4776	30.862	31.1454	30.9138	30.2202	30.3081	-0.0689341	0.105013
CLDN4	Claudin-4	O14493	2	2	2	9.1	9.1	9.1	0	10.986	25.1702	24.7936	25.59	25.7291	25.087	24.4475	25.6969	25.6116	25.0253	25.2913	24.219	24.4923	-0.0704978	0.0826628
MSH6	DNA mismatch repair protein Msh6	P52701	5	5	5	4.3	4.3	4.3	0	16.714	25.0516	24.8301	27.1027	27.0833	25.562	24.4165	24.484	25.5461	26.6562	26.4934	23.497	23.5314	-0.0754852	0.0343111
SRPRB	Signal recognition particle receptor subunit beta	Q9Y5M8	6	6	6	31.4	31.4	31.4	0	31.153	27.0839	26.577	27.959	28.3138	26.7854	25.329	26.5891	27.9467	26.2416	26.1595	27.4577	27.3327	-0.0763496	0.0517948
LMO7	LIM domain only protein 7	Q8WWI1	18	18	18	13.5	13.5	13.5	0	112.01	28.3509	28.183	27.986	28.7567	28.9567	28.3106	28.1195	28.1528	28.7561	28.5878	28.7069	28.3901	-0.0825094	0.177345
MYO18A	Unconventional myosin-XVIIIa	Q92614	19	19	19	13.2	13.2	13.2	0	66.572	28.2552	28.2892	29.2384	29.6576	29.4305	28.744	29.0281	29.096	28.671	28.5772	27.8904	27.6311	-0.0863854	0.0854894
MCM3	DNA replication licensing factor MCM3	P25205	6	6	6	8.8	8.8	8.8	0	7.9471	24.3762	24.1471	27.8266	28.0893	24.9938	24.3323	26.4015	26.9513	26.5787	26.382	24.3764	24.126	-0.0875374	0.0341487
ACTN4	Alpha-actinin-4	O43707;P35609;Q08043	41	41	30	47.3	47.3	35.3	0	277.72	30.7917	30.7206	30.5842	31.2087	31.9103	31.0519	30.8564	30.7277	31.1694	31.0163	31.0285	31.0778	-0.0896002	0.172023
RPL36	60S ribosomal protein L36	Q9Y3U8	5	5	5	39	39	39	0	18.25	24.9202	25.3636	29.5571	29.9439	28.3029	24.3492	27.875	28.9057	30.6332	29.8238	24.973	27.2939	-0.0968771	0.0247609
TUFM	Elongation factor Tu, mitochondrial	P49411	25	25	25	59.1	59.1	59.1	0	307.65	31.578	31.3787	32.1878	32.4222	30.786	30.5752	32.1228	32.0955	31.9001	31.7002	31.7318	31.5506	-0.0973562	0.109959
PSMC1	26S protease regulatory subunit 4	P62191	5	5	5	14.8	14.8	14.8	0	22.599	24.9773	23.8655	26.3116	27.6193	26.2277	25.9694	26.1743	26.8053	27.0324	26.203	26.5697	26.2292	-0.100222	0.062069
GARS	Glycine--tRNA ligase	P41250	4	4	4	7	7	7	0	10.999	25.603	25.6851	26.2856	26.5513	26.8361	24.7474	26.4692	27.5979	27.1544	26.9809	25.5838	25.7599	-0.101618	0.0752666
GPD2	Glycerol-3-phosphate dehydrogenase, mitochondrial	P43304	18	18	18	32.6	32.6	32.6	0	65.42	29.9671	29.6163	29.3479	29.3727	30.0439	29.5289	29.6792	29.4912	28.9213	29.5316	29.776	29.5574	-0.106209	0.253026
S100A4	Protein S100-A4	P26447	3	3	3	24.8	24.8	24.8	0	12.191	27.0365	26.4225	25.1074	25.2373	27.0772	26.5495	26.1176	26.6122	25.2211	25.1975	24.9729	24.8577	-0.109358	0.0783283
LRRC59	Leucine-rich repeat-containing protein 59	Q96AG4	7	7	7	33.6	33.6	33.6	0	30.64	29.0068	28.5412	29.96	30.2355	29.3014	28.7327	29.6489	29.7622	30.0322	29.8522	29.4681	29.6226	-0.111863	0.135708
DHX38	Pre-mRNA-splicing factor ATP-dependent RNA helicase PRP16	Q92620	2	2	2	2.4	2.4	2.4	0.00057571	2.2088	23.4046	23.3785	24.2935	24.5482	24.0718	23.0995	23.2281	23.753	23.8999	23.7364	23.8459	23.5391	-0.114881	0.175502
NUP160	Nuclear pore complex protein Nup160	Q12769	4	4	4	5.1	5.1	5.1	0	18.217	23.8507	23.4924	24.9653	24.9286	21.918	23.0298	26.4161	25.7318	25.0157	24.8206	23.714	23.1713	-0.117562	0.0545962
ATP1B1	Sodium/potassium-transporting ATPase subunit beta-1	P05026	7	7	7	23.1	23.1	23.1	0	26.792	27.7058	28.034	28.1905	28.9937	25.3663	23.1791	28.1312	29.0987	28.4695	28.3827	28.4581	27.9231	-0.118369	0.0406868
NOP2	Probable 28S rRNA (cytosine(4447)-C(5))-methyltransferase	P46087	9	9	9	13.5	13.5	13.5	0	28.406	26.2386	26.3693	28.7134	28.9691	26.9882	24.5023	28.2553	29.0744	28.336	28.1695	26.9	27.6365	-0.118373	0.0514003
CCT2	T-complex protein 1 subunit beta	P78371	12	12	12	32.3	32.3	32.3	0	52.779	28.0528	28.2932	27.8572	28.2834	28.6205	27.5079	27.237	26.7603	28.4604	28.4668	27.9414	28.1382	-0.119912	0.138762
DHX30	Putative ATP-dependent RNA helicase DHX30	Q7L2E3	4	4	4	3.8	3.8	3.8	0	9.2005	23.1174	22.8964	25.5429	26.1738	26.4323	26.2035	25.3346	25.0882	25.8627	25.598	24.8832	24.4925	-0.120099	0.0626297
MCM7	DNA replication licensing factor MCM7	P33993	6	6	6	10.6	10.6	10.6	0	11.687	25.3668	24.6034	26.5925	28.2517	23.6942	23.5057	27.0527	25.9924	25.964	25.9551	26.2773	25.9185	-0.120124	0.052869
LARS	Leucine--tRNA ligase, cytoplasmic	Q9P2J5	10	10	10	12	12	12	0	24.974	26.8837	26.6562	27.6285	28.177	26.7432	26.7304	27.6066	27.5357	27.5696	27.0175	27.6476	27.2401	-0.12036	0.164719
SNRPD3	Small nuclear ribonucleoprotein Sm D3	P62318	5	5	5	53.2	53.2	53.2	0	138.83	29.1239	28.8166	29.8745	29.8528	29.4566	28.4179	29.1799	29.3392	29.4304	29.6279	29.2607	29.5457	-0.120995	0.195981
NIPSNAP1	Protein NipSnap homolog 1	Q9BPW8	6	6	6	24.6	24.6	24.6	0	35.572	27.8834	27.7655	28.7088	28.8532	28.4054	27.8608	28.3605	28.5325	28.7784	28.7025	28.0549	27.7431	-0.122295	0.194939
ATP2A2	Sarcoplasmic/endoplasmic reticulum calcium ATPase 2	P16615;O14983;Q93084	30	30	30	35.1	35.1	35.1	0	248.5	29.6855	29.2624	31.316	31.7208	29.0767	28.4726	31.4899	31.6592	30.3375	30.1427	30.6287	30.5426	-0.122324	0.068199
ERP29	Endoplasmic reticulum resident protein 29	P30040	3	3	3	12.3	12.3	12.3	0	9.299	26.5008	26.0246	28.3142	28.4197	25.1234	24.8306	25.8327	26.192	25.8871	25.5528	27.615	27.508	-0.124227	0.0615102
LMNB2	Lamin-B2	Q03252	25	20	20	36.9	32.3	32.3	0	74.079	27.5051	27.3044	30.41	30.9908	29.6225	28.3829	29.9338	30.3313	29.5099	29.4155	29.2457	29.0292	-0.128813	0.0689949
TMEM97	Transmembrane protein 97	Q5BJF2	3	3	3	18.8	18.8	18.8	0	11.459	28.7716	28.7862	29.5343	29.8021	29.0743	26.495	28.9026	29.3283	29.2947	29.294	28.4692	29.5618	-0.129893	0.0927351
ETFA	Electron transfer flavoprotein subunit alpha, mitochondrial	P13804	10	10	10	41.7	41.7	41.7	0	49.421	27.5983	27.503	29.1718	29.0291	29.0057	27.1243	28.1586	28.1811	27.0854	27.6153	27.3413	28.1287	-0.129942	0.108792
ME1	NADP-dependent malic enzyme	P48163	8	8	8	21.7	21.7	21.7	0	127.27	27.4838	27.3396	28.7716	28.9882	27.5523	26.9224	28.6314	28.6523	28.3401	28.0427	27.3376	27.389	-0.130418	0.11747
BLM	Bloom syndrome protein	P54132	3	3	3	2.5	2.5	2.5	0	8.5209	25.7906	26.044	25.4564	25.1028	25.9683	24.7396	26.3476	26.5989	24.4376	25.5065	25.3798	24.6043	-0.1307	0.119715
MARCKS	Myristoylated alanine-rich C-kinase substrate	P29966	4	4	4	17.8	17.8	17.8	0	23.186	26.4268	26.2843	26.3229	27.0359	25.7052	24.3994	25.9305	25.9539	26.0733	25.7908	24.5478	24.6899	-0.142031	0.108812
IGF2BP1	Insulin-like growth factor 2 mRNA-binding protein 1	Q9NZI8;REV__Q15833;Q15517	21	21	19	41.6	41.6	37.6	0	213.74	30.1739	29.9931	31.6871	31.9228	29.5388	28.8135	31.4633	31.6303	30.5752	30.4492	30.5606	30.3241	-0.144344	0.0946334
IARS	Isoleucine--tRNA ligase, cytoplasmic	P41252	32	32	32	29.9	29.9	29.9	0	290.65	31.0119	30.5934	31.0964	31.3686	31.6791	30.958	30.8606	31.0032	31.432	31.3664	30.7021	30.6197	-0.145457	0.308591
HSPA5	78 kDa glucose-regulated protein	P11021	23	22	22	45.3	45.3	45.3	0	189.78	30.5939	30.4844	31.3793	31.57	30.9354	30.3671	31.1586	31.0822	30.8243	30.577	30.398	30.32	-0.148093	0.247757
RAP1B	Ras-related protein Rap-1b;Ras-related protein Rap-1b-like protein	P61224;A6NIZ1;O95716	11	11	3	59.2	59.2	29.3	0	100.62	28.0101	27.1849	28.9579	29.0039	26.6542	26.0832	28.6003	28.7119	27.2105	27.5798	27.7226	27.6779	-0.152329	0.10246
NAT10	N-acetyltransferase 10	Q9H0A0	9	9	9	12.6	12.6	12.6	0	38.758	26.0792	26.0403	28.0504	29.0613	26.8174	25.4686	29.0992	28.9082	28.3061	27.7551	27.3885	27.5848	-0.153722	0.0753516
DKC1	H/ACA ribonucleoprotein complex subunit 4	O60832	6	6	6	13.4	13.4	13.4	0	20.541	27.4342	26.8468	28.327	29.4621	27.6837	26.3982	28.0836	28.7199	28.5313	27.9517	25.8259	25.5753	-0.155293	0.0786971
SMC1A	Structural maintenance of chromosomes protein 1A	Q14683	11	11	11	10	10	10	0	27.495	25.5331	25.91	27.898	27.6519	27.9539	26.7268	26.8987	27.259	25.677	25.9816	26.7041	26.1604	-0.162542	0.119303
TOP1	DNA topoisomerase 1	P11387;Q969P6	11	11	11	15.6	15.6	15.6	0	36.036	27.0293	26.6341	28.6666	29.0378	25.829	25.3943	27.5287	27.5279	27.5312	27.1921	25.2621	25.0697	-0.165152	0.0771264
VDAC2	Voltage-dependent anion-selective channel protein 2	P45880	18	18	18	70.7	70.7	70.7	0	323.31	31.0122	30.5907	32.0996	32.3498	30.6711	30.1133	31.5935	31.618	31.2797	31.0318	31.1766	31.1164	-0.168772	0.177506
SHMT1	Serine hydroxymethyltransferase, cytosolic	P34896	10	9	9	27.3	24.4	24.4	0	27.021	27.9246	27.6489	28.2194	27.6615	28.6153	28.3445	27.1064	26.9783	28.3279	28.2554	27.5911	27.8718	-0.170692	0.23391
PYCR1	Pyrroline-5-carboxylate reductase 1, mitochondrial	P32322;Q96C36	5	5	5	23.5	23.5	23.5	0	47.403	27.7314	27.3181	27.8902	28.8653	24.8555	24.1883	28.2362	27.8784	27.5293	26.7524	27.5839	27.7967	-0.171219	0.0759505
RANBP2	E3 SUMO-protein ligase RanBP2	P49792;A6NKT7;Q7Z3J3;Q99666;O14715;P0DJD0;P0DJD1	24	24	24	10.5	10.5	10.5	0	93.04	28.4867	28.3773	28.8359	29.3451	28.9932	27.771	29.2217	28.8241	28.778	28.847	28.1139	28.2068	-0.176343	0.267962
AFG3L2	AFG3-like protein 2	Q9Y4W6;Q01484	5	5	5	4.4	4.4	4.4	0	5.9029	24.7935	24.5206	26.8011	27.185	24.6983	24.2919	27.2293	26.542	25.5661	25.4036	25.6007	25.6756	-0.178384	0.107439
PHB	Prohibitin	P35232	16	16	16	67.6	67.6	67.6	0	131.49	30.2148	30.0996	31.4709	31.4546	29.9355	29.4026	30.9512	30.9103	30.5373	30.2736	30.4908	30.2925	-0.194551	0.21854
SSRP1	FACT complex subunit SSRP1	Q08945	7	7	7	11.7	11.7	11.7	0	19.845	24.6682	25.3251	28.292	28.7664	23.9311	22.2832	27.2314	27.9118	27.4906	27.28	26.6016	25.4433	-0.200836	0.0612212
RPL35	60S ribosomal protein L35	P42766	3	3	3	26	26	26	0	12.657	27.3543	27.2136	28.9672	29.4571	29.1593	27.1038	27.8593	28.6918	29.9998	29.1858	27.413	27.881	-0.203287	0.129412
GCN1L1	Translational activator GCN1	Q92616	49	49	49	21.3	21.3	21.3	0	163.57	29.609	29.1332	31.1951	31.572	30.4601	29.5988	30.6899	30.6734	30.375	30.3094	30.1298	29.945	-0.204522	0.20022
ACLY	ATP-citrate synthase	P53396	64	64	64	56.6	56.6	56.6	0	323.31	33.2161	33.2781	32.9387	32.9398	34.4178	33.7743	33.1056	32.8022	33.6829	33.6158	32.936	32.6583	-0.204779	0.292896
RCC2	Protein RCC2	Q9P258	15	15	15	31.6	31.6	31.6	0	128.77	28.8266	28.786	30.4091	30.757	28.7145	27.7958	30.5847	30.7212	30.2545	29.7355	29.8532	29.6072	-0.206661	0.139204
TGM2	Protein-glutamine gamma-glutamyltransferase 2	P21980	9	9	9	18.5	18.5	18.5	0	59.028	28.271	27.7102	28.6949	29.2213	28.302	27.7025	28.9641	28.9593	28.7307	28.2933	28.5951	28.3925	-0.213086	0.33661
EIF5A;EIF5A2;EIF5AL1	Eukaryotic translation initiation factor 5A-1;Eukaryotic translation initiation factor 5A-2;Eukaryotic translation initiation factor 5A-1-like	P63241;Q9GZV4;Q6IS14	11	11	11	86.4	86.4	86.4	0	150.89	29.509	29.1395	30.2959	30.2374	29.4129	28.785	29.5315	29.6781	29.7492	29.3141	28.875	28.9324	-0.214525	0.323294
HACD3	Very-long-chain (3R)-3-hydroxyacyl-CoA dehydratase 3	Q9P035	11	11	11	27.3	27.3	27.3	0	69.973	29.2164	28.653	30.4055	30.5695	29.7932	28.7568	30.5135	30.7861	30.3968	30.1287	29.6666	29.7753	-0.220448	0.21074
TMEM33	Transmembrane protein 33	P57088	6	6	6	21.1	21.1	21.1	0	27.372	27.6873	27.7052	28.932	28.9791	28.5508	27.6347	28.464	28.7393	28.9308	28.4262	28.4507	28.2053	-0.220974	0.334658
CCT8	T-complex protein 1 subunit theta	P50990	12	12	12	25.2	25.2	25.2	0	45.087	28.835	28.4785	29.6271	29.5969	28.7956	28.4074	28.8702	28.5563	28.6587	28.4948	28.7265	28.6334	-0.224304	0.444206
SNRPA1	U2 small nuclear ribonucleoprotein A	P09661	2	2	2	7.8	7.8	7.8	0	2.6617	23.555	23.097	26.6438	26.2443	23.5631	23.2598	24.2243	24.9956	23.9522	23.1709	23.6221	23.4363	-0.226082	0.11918
SSR3	Translocon-associated protein subunit gamma	Q9UNL2	1	1	1	7.6	7.6	7.6	0	29.886	26.6611	26.2784	27.415	27.4573	27.1376	26.3856	27.2696	27.2511	27.5002	27.2752	27.3335	27.3064	-0.227134	0.42663
SARS	Serine--tRNA ligase, cytoplasmic	P49591	4	4	4	10.3	10.3	10.3	0	5.601	26.4692	26.1143	27.2723	27.341	27.5806	26.6122	26.071	26.6444	26.9892	26.7792	27.389	26.8407	-0.23992	0.372522
CSNK2B	Casein kinase II subunit beta	P67870	2	2	2	8.8	8.8	8.8	0	4.1341	26.1611	25.9183	25.5084	25.2407	26.3617	26.0421	25.9	26.2579	24.8682	24.413	26.9215	26.3963	-0.242123	0.237192
EIF6	Eukaryotic translation initiation factor 6	P56537	5	5	5	34.3	34.3	34.3	0	27.512	27.1795	27.3372	27.3758	26.8534	26.4129	26.2129	27.2111	26.4204	27.5553	27.9857	27.119	26.5868	-0.24288	0.341512
AHCY	Adenosylhomocysteinase	P23526	21	21	21	51.4	51.4	51.4	0	196.57	32.0462	31.7474	32.918	33.0891	32.4125	31.7885	32.8781	32.8561	32.6979	32.4603	32.5268	32.0636	-0.245739	0.425336
SNRPN;SNRPB	Small nuclear ribonucleoprotein-associated protein N;Small nuclear ribonucleoprotein-associated proteins B and B	P63162;P14678	10	10	10	29.2	29.2	29.2	0	27.504	30.0968	29.6415	31.084	31.2564	30.6063	29.9276	30.922	30.8638	31.0116	30.8419	30.9912	30.69	-0.248435	0.376424
CS	Citrate synthase, mitochondrial	O75390	3	3	3	6.9	6.9	6.9	0	4.1101	27.9901	27.718	28.3644	28.689	28.4846	27.6358	27.633	27.7936	27.5505	26.9274	28.6953	28.4624	-0.248631	0.340212
FRK	Tyrosine-protein kinase FRK	P42685	8	8	8	19.6	19.6	19.6	0	207.44	28.3034	27.8795	27.3059	27.4088	29.9864	28.9725	25.6557	26.5193	29.3079	29.1174	28.198	27.3283	-0.255272	0.130848
CCT3	T-complex protein 1 subunit gamma	P49368	15	15	15	29.7	29.7	29.7	0	36.916	27.7052	27.9159	29.6426	29.0912	28.6598	28.184	28.2212	28.3647	28.1587	27.6585	28.5562	28.19	-0.256547	0.336979
TMPO	Lamina-associated polypeptide 2, isoforms beta/gamma;Thymopoietin;Thymopentin;Lamina-associated polypeptide 2, isoform alpha;Thymopoietin;Thymopentin	P42167;P42166	8	8	8	27.8	27.8	27.8	0	31.964	27.492	27.0969	27.899	27.7322	28.052	27.5035	28.0415	28.1292	28.4763	28.1017	28.1298	27.9562	-0.261801	0.621224
HNRNPH3	Heterogeneous nuclear ribonucleoprotein H3	P31942	8	8	8	35.3	35.3	35.3	0	116.08	30.0554	29.6652	29.3862	29.9046	30.2285	29.4664	30.0025	29.8062	29.9982	29.5298	29.9869	29.7008	-0.264108	1.10135
ECI1	Enoyl-CoA delta isomerase 1, mitochondrial	P42126	3	3	3	10.3	10.3	10.3	0	8.9711	25.2324	24.9656	27.2784	27.8476	28.2077	27.3541	28.0233	27.7595	27.8062	27.589	27.8334	27.2788	-0.264467	0.164628
IPO7	Importin-7	O95373	4	4	4	4.9	4.9	4.9	0	9.6498	24.2826	24.0532	24.9771	24.9689	25.5125	24.9322	25.3029	24.955	25.6778	25.3998	24.6132	24.464	-0.265523	0.415163
FBL	rRNA 2-O-methyltransferase fibrillarin	P22087	20	20	19	54.5	54.5	51.1	0	129.79	31.6545	31.2803	32.1625	32.452	32.1194	31.1139	32.1073	31.9333	32.338	32.1666	31.9626	31.8014	-0.266136	0.562486
GSR	Glutathione reductase, mitochondrial	P00390	5	5	5	14.4	14.4	14.4	0	13.675	24.8018	24.1408	27.9295	27.4769	24.7217	23.8676	27.7379	27.824	27.2271	27.0227	25.5258	26.0084	-0.267224	0.109213
CANX	Calnexin	P27824	12	12	12	24.3	24.3	24.3	0	40.476	28.9034	28.7136	30.1737	30.2613	28.5438	28.6309	29.3978	29.0924	28.685	27.6881	29.1219	28.8285	-0.268472	0.272236
IGF2BP3	Insulin-like growth factor 2 mRNA-binding protein 3	O00425	13	11	10	28.8	24.9	23.1	0	91.644	27.2311	26.7025	29.4609	29.4303	25.1739	24.8008	29.024	28.7603	25.1347	25.5203	27.6075	26.767	-0.275184	0.0976114
CORO1C	Coronin-1C	Q9ULV4;Q6QEF8	17	17	17	37.6	37.6	37.6	0	66.503	29.3079	28.8964	30.7639	30.5832	29.3367	28.3809	30.6686	30.8258	29.7702	29.8062	30.12	29.8198	-0.275838	0.247321
SMC3	Structural maintenance of chromosomes protein 3	Q9UQE7	7	7	7	7.9	7.9	7.9	0	15.766	26.8501	26.2296	27.5479	27.9036	26.4712	25.5929	26.9741	26.7438	26.8327	26.4124	26.5826	26.6866	-0.281593	0.359613
YIF1A	Protein YIF1A	O95070	2	2	2	9.2	9.2	9.2	0	7.8172	24.3595	24.3005	27.0766	26.795	25.5409	25.5759	26.13	25.3675	25.9789	25.0196	24.7855	25.109	-0.283984	0.222555
ZW10	Centromere/kinetochore protein zw10 homolog	O43264	2	2	2	3.7	3.7	3.7	0	31.961	26.0865	26.2052	26.2138	25.1777	26.4269	25.7108	26.7223	26.7042	26.2981	26.0092	26.1914	26.4138	-0.286346	0.586803
CDC5L	Cell division cycle 5-like protein	Q99459	3	3	3	4.2	4.2	4.2	0.00056948	2.1447	28.1048	27.9093	27.2999	27.2773	26.7615	25.4068	26.2645	26.272	26.405	25.7779	25.3151	25.7591	-0.291401	0.212108
2023-09-09	Septin-9	Q9UHD8	11	11	11	27.1	27.1	27.1	0	62.436	27.163	26.4815	29.0567	29.6059	26.4276	25.8085	29.1642	28.887	27.6967	27.2624	27.5301	27.2404	-0.292084	0.155451
NMT1	Glycylpeptide N-tetradecanoyltransferase 1	P30419;O60551	5	5	5	13.5	13.5	13.5	0	16.149	26.3257	25.811	27.8838	27.3171	24.2076	23.7494	27.7969	26.7755	25.366	26.6866	26.902	26.3502	-0.298675	0.148937
SMU1	WD40 repeat-containing protein SMU1;WD40 repeat-containing protein SMU1, N-terminally processed	Q2TAY7	5	5	5	10.3	10.3	10.3	0	16.501	26.5014	26.4162	28.0187	27.8111	27.1262	26.4241	28.2711	28.0374	27.4266	27.123	27.5651	27.2869	-0.301725	0.352056
FLNA	Filamin-A	P21333	52	47	46	28.7	27.5	27	0	224.24	29.9975	29.2867	29.8773	30.2896	30.1925	29.3525	30.4369	29.9772	30.1266	30.1803	29.5069	29.2347	-0.30279	0.643991
CHCHD2;CHCHD2P9	Coiled-coil-helix-coiled-coil-helix domain-containing protein 2;Putative coiled-coil-helix-coiled-coil-helix domain-containing protein CHCHD2P9, mitochondrial	Q9Y6H1;Q5T1J5	1	1	1	18.5	18.5	18.5	0	5.8235	24.4701	25.1138	25.642	24.1566	25.0589	22.2907	25.1291	26.0234	25.4688	25.8732	25.2978	25.772	-0.306172	0.20259
RSL1D1	Ribosomal L1 domain-containing protein 1	O76021	14	14	14	25.5	25.5	25.5	0	35.657	27.8021	27.1796	29.7904	29.3861	27.4511	26.9078	29.4139	29.7467	29.2135	28.7176	28.2466	28.1407	-0.306515	0.203171
SRSF9	Serine/arginine-rich splicing factor 9	Q13242	10	10	10	38.9	38.9	38.9	0	38.061	29.3891	28.127	28.8899	29.2876	29.9048	28.2776	29.1275	28.8843	29.3333	29.0169	28.1553	29.3584	-0.308029	0.448288
NT5C2	Cytosolic purine 5-nucleotidase	P49902	19	19	19	41.9	41.9	41.9	0	219.55	31.6367	31.1747	30.8807	30.9897	31.8049	31.0739	31.3337	31.1817	32.0426	31.7846	31.5193	31.1455	-0.311304	0.816911
CNOT1	CCR4-NOT transcription complex subunit 1	A5YKK6	8	8	8	3.7	3.7	3.7	0	16.011	26.2114	25.9713	28.0265	28.1831	27.5954	26.7304	27.9326	27.5064	27.6205	27.2297	26.8287	26.7219	-0.31203	0.319921
MRE11A	Double-strand break repair protein MRE11A	P49959	5	5	5	10	10	10	0	10.14	26.7972	25.7708	26.906	27.0092	27.65	25.7823	26.3956	26.1815	25.0458	24.7624	24.4797	25.8902	-0.312973	0.223153
TAF15	TATA-binding protein-associated factor 2N	Q92804	12	9	9	26.2	22.1	22.1	0	68.311	31.4426	30.8498	30.8602	31.1104	31.1245	30.362	31.5269	31.4272	31.7294	31.3542	31.6259	31.3267	-0.313217	0.761195
NOP56	Nucleolar protein 56	O00567	13	13	13	24.1	24.1	24.1	0	44.637	27.8516	27.1431	29.7173	30.2913	29.1346	27.8012	28.6719	28.8587	29.2292	28.7521	28.7151	28.5568	-0.319414	0.265122
IPO9	Importin-9	Q96P70	1	1	1	2.7	2.7	2.7	0	6.8649	25.4452	24.9213	25.5483	25.6278	24.774	24.2353	25.6204	25.2852	26.2337	25.7918	25.5893	25.4003	-0.324834	0.519823
RAB7A	Ras-related protein Rab-7a	P51149	14	14	14	80.2	80.2	80.2	0	267.56	30.422	30.1062	31.88	31.6301	29.759	29.056	31.5216	31.4014	30.9119	30.6359	31.0943	30.7575	-0.333654	0.289736
MAT2A	S-adenosylmethionine synthase isoform type-2	P31153	13	13	12	33.7	33.7	30.9	0	69.959	29.5693	29.437	29.6694	29.6066	30.3055	29.5695	30.1642	29.8542	29.6675	29.4101	29.4376	28.9246	-0.335247	0.964634
CPSF2	Cleavage and polyadenylation specificity factor subunit 2	Q9P2I0	1	1	1	1.7	1.7	1.7	0.0011038	1.9035	24.8294	23.9643	25.0473	25.1933	24.9613	24.0313	25.4363	24.7079	24.898	25.277	24.8946	24.858	-0.339163	0.699894
PA2G4	Proliferation-associated protein 2G4	Q9UQ80	13	13	13	38.8	38.8	38.8	0	29.559	27.4024	26.7799	29.9154	30.0423	27.4978	27.2191	29.6588	29.3491	27.9909	27.1929	28.4118	28.2213	-0.345413	0.200616
RALB	Ras-related protein Ral-B	P11234	6	3	3	31.1	19.9	19.9	0	23.468	27.3129	26.8085	29.1095	29.0745	26.8033	26.2746	28.3303	28.444	28.511	27.5827	27.948	27.7279	-0.350473	0.274382
VKORC1L1	Vitamin K epoxide reductase complex subunit 1-like protein 1	Q8N0U8	1	1	1	5.7	5.7	5.7	0.00058173	2.341	25.082	24.6034	26.0249	25.6665	25.9315	24.6272	25.7059	25.674	25.9749	25.8084	25.2244	25.4502	-0.35232	0.630128
XRCC6	X-ray repair cross-complementing protein 6	P12956	28	28	28	48.4	48.4	48.4	0	208.1	31.236	30.7775	32.5594	32.5723	31.1598	30.481	31.9224	31.7369	31.4337	30.896	31.4851	31.2128	-0.353323	0.42824
RPL4	60S ribosomal protein L4	P36578	24	24	24	52.7	52.7	52.7	0	118.2	30.772	29.672	31.8165	32.1265	31.8289	29.1946	30.6394	31.7087	33.1799	32.1571	30.3374	31.5782	-0.356143	0.211686
TPR	Nucleoprotein TPR	P12270	83	83	83	41	41	41	0	323.31	32.3546	31.7554	31.4499	31.7767	33.0378	32.2137	31.6781	31.4098	32.7756	32.3497	32.1626	31.81	-0.357214	0.617586
PDLIM5	PDZ and LIM domain protein 5	Q96HC4	7	7	7	14.8	14.8	14.8	0	20.017	27.235	26.6672	28.1035	27.9689	25.4752	25.2192	27.8698	27.3874	26.8621	26.5552	27.7163	27.2428	-0.3702	0.28684
DHX15	Pre-mRNA-splicing factor ATP-dependent RNA helicase DHX15	O43143;O60231;Q14562	19	19	19	28.1	28.1	28.1	0	64.749	29.7961	29.2342	30.3339	30.329	29.4002	28.6172	30.2587	30.0696	29.8964	29.5266	29.8336	29.5135	-0.371476	0.655816
SLC25A5	ADP/ATP translocase 2;ADP/ATP translocase 2, N-terminally processed	P05141;Q9H0C2	20	20	10	46	46	22.8	0	207.35	30.4778	30.0284	31.4159	31.3635	30.9617	30.0105	31.0702	30.8807	30.8964	30.614	31.0137	30.6862	-0.375389	0.805172
UGGT1	UDP-glucose:glycoprotein glucosyltransferase 1	Q9NYU2	14	14	14	12.4	12.4	12.4	0	58.253	27.1969	26.8099	29.4458	29.0502	28.3029	27.4527	28.9217	28.6684	28.6068	28.5165	27.6789	27.4018	-0.375554	0.334456
MCCC2	Methylcrotonoyl-CoA carboxylase beta chain, mitochondrial	Q9HCC0	4	4	4	6.7	6.7	6.7	0	5.8425	25.3726	25.0062	26.8445	26.4632	24.5638	24.5369	27.0035	25.8214	26.2159	25.8407	27.0468	27.1229	-0.375971	0.283726
DNAJA2	DnaJ homolog subfamily A member 2	O60884	2	2	2	6.8	6.8	6.8	0	9.8401	24.8157	24.5472	26.3354	26.5383	24.7763	24.1662	25.7143	25.191	25.1914	24.7545	25.4783	24.7866	-0.387919	0.429804
BLOC1S2	Biogenesis of lysosome-related organelles complex 1 subunit 2	Q6QNY1	2	2	2	19.7	19.7	19.7	0	7.1429	26.4192	25.1037	25.1316	24.5353	25.6769	24.8975	24.9374	25.2898	25.099	25.0975	24.8392	24.8454	-0.389008	0.75524
ALDH18A1	Delta-1-pyrroline-5-carboxylate synthase;Glutamate 5-kinase;Gamma-glutamyl phosphate reductase	P54886	34	34	34	48.9	48.9	48.9	0	323.31	32.2863	31.5731	31.6908	32.2428	32.4014	31.4812	32.2096	31.8146	32.079	31.8257	31.8593	31.1551	-0.405656	1.26085
CCT4	T-complex protein 1 subunit delta	P50991	17	17	17	38.4	38.4	38.4	0	71.931	28.8445	28.2142	30.7289	30.5934	28.5277	28.042	30.0362	29.5515	29.2298	29.0374	29.5089	28.9998	-0.40626	0.358429
BCAP31	B-cell receptor-associated protein 31	P51572	13	13	13	35.8	35.8	35.8	0	78.789	30.0084	29.7503	31.1752	30.7788	30.0724	29.2135	30.5344	30.6377	30.4723	30.0465	30.7375	30.1133	-0.410012	0.712592
MYO1C	Unconventional myosin-Ic	O00159	23	23	23	26.4	26.4	26.4	0	91.754	27.7069	26.9777	30.3893	30.6173	27.9552	26.6047	29.9435	29.8078	29.656	29.2972	28.8153	28.6794	-0.413661	0.213965
RPL39P5;RPL39	Putative 60S ribosomal protein L39-like 5;60S ribosomal protein L39	Q59GN2;P62891	1	1	1	19.6	19.6	19.6	0	5.0317	24.4848	23.6756	25.0054	24.7076	25.4535	22.6327	24.342	25.48	26.3065	25.5477	24.4718	25.5045	-0.419328	0.312686
ATP5C1	ATP synthase subunit gamma, mitochondrial	P36542	9	9	9	31.9	31.9	31.9	0	34.916	29.6629	28.7544	29.357	29.1562	29.3116	28.6463	28.0616	28.1569	29.2422	28.7434	29.5327	29.1937	-0.4195	0.776625
CYCS	Cytochrome c	P99999;CON__P62894	5	5	5	55.2	55.2	55.2	0	16.333	27.8636	27.1675	28.9473	28.9605	28.3086	27.417	29.5701	29.2272	29.2957	29.0398	29.0366	28.664	-0.424315	0.438126
MED23	Mediator of RNA polymerase II transcription subunit 23	Q9ULK4	32	32	32	27.4	27.4	27.4	0	214.85	30.9747	30.4692	30.0911	29.8429	32.2451	31.0208	29.6286	29.769	31.2208	30.6716	30.4562	30.2858	-0.426183	0.467362
AP1S1	AP-1 complex subunit sigma-1A	P61966	2	2	2	15.8	15.8	15.8	0	40.913	25.6733	24.4285	25.7624	26.43	26.4607	23.9182	25.5502	24.7179	25.2611	26.0859	25.3636	25.923	-0.427969	0.434019
UBR4	E3 ubiquitin-protein ligase UBR4	Q5T4S7	22	22	22	6.6	6.6	6.6	0	98.539	28.2316	27.8663	28.8869	28.8199	28.5706	27.3158	28.8041	28.5699	28.7586	28.4586	28.1006	27.7485	-0.4289	0.845561
SORD	Sorbitol dehydrogenase	Q00796	12	12	12	45.7	45.7	45.7	0	78.924	29.6033	28.7939	30.4945	30.5369	30.299	29.3602	30.8223	30.723	30.5074	29.7714	29.853	29.8194	-0.429107	0.61033
MAPRE1	Microtubule-associated protein RP/EB family member 1	Q15691	5	5	5	28	28	28	0	12.7	27.7747	27.3782	28.1817	28.1015	26.737	26.373	27.9231	27.4098	27.5836	27.1203	28.1606	27.3823	-0.43261	0.697023
PITPNB	Phosphatidylinositol transfer protein beta isoform	P48739	14	12	12	61.3	55	55	0	149.64	30.2316	29.4656	29.8378	29.8308	30.6445	29.7057	29.8284	29.5636	30.0168	29.7413	30.2793	29.9067	-0.437458	1.9048	+
SNRPD2	Small nuclear ribonucleoprotein Sm D2	P62316	7	7	7	61.9	61.9	61.9	0	33.531	29.5378	29.6273	30.9097	30.6891	29.9981	29.0035	30.0836	29.1635	29.5973	29.3088	29.831	29.5303	-0.439173	0.702557
ERH	Enhancer of rudimentary homolog	P84090	5	5	5	53.8	53.8	53.8	0	107.58	28.2128	27.4604	28.1463	27.8657	29.1294	28.0804	28.5133	28.587	28.4775	28.019	29.0049	28.8279	-0.44062	0.911273
PRPF8	Pre-mRNA-processing-splicing factor 8	Q6P2Q9	117	117	117	54.7	54.7	54.7	0	323.31	34.4411	33.6604	33.8088	33.655	35.7043	34.4512	33.7456	33.8193	34.7013	34.3487	33.9803	33.7996	-0.441215	0.663
RAB35	Ras-related protein Rab-35	Q15286	5	5	5	32.3	32.3	32.3	0	160.14	25.7401	24.8108	27.4819	27.2805	27.1886	26.4631	28.6113	28.3154	28.1122	27.914	28.1365	27.833	-0.442306	0.279548
TCEB2	Transcription elongation factor B polypeptide 2	Q15370	3	3	3	22.9	22.9	22.9	0	5.1675	27.471	26.6487	27.652	27.5198	26.7672	25.7519	27.2148	26.9791	27.1637	26.6411	26.9896	27.0574	-0.44338	0.860724
RPS26;RPS26P11	40S ribosomal protein S26;Putative 40S ribosomal protein S26-like 1	P62854;Q5JNZ5	4	4	4	37.4	37.4	37.4	0	29.767	29.9094	28.8363	30.7987	30.6055	29.9347	28.3999	30.2108	30.3405	31.1125	30.3992	29.3578	30.0607	-0.446978	0.452747
PHB2	Prohibitin-2	Q99623	15	15	15	56.5	56.5	56.5	0	158.81	29.8066	29.2752	32.3669	32.2597	29.9133	28.7577	31.5348	31.3124	31.3676	31.087	31.2109	30.8227	-0.44757	0.28259
CCT5	T-complex protein 1 subunit epsilon	P48643	26	26	26	66.7	66.7	66.7	0	292.5	31.0819	30.5969	31.1109	30.9846	31.2269	30.487	31.2383	30.8931	30.8845	30.4461	30.711	30.1592	-0.447745	1.85892	+
SEC22B	Vesicle-trafficking protein SEC22b	O75396	3	3	3	16.7	16.7	16.7	0	8.1773	25.4688	24.7728	27.3738	27.0515	25.0888	24.3824	26.6509	26.4667	25.5459	25.3348	26.673	26.089	-0.450654	0.360149
AGPS	Alkyldihydroxyacetonephosphate synthase, peroxisomal	O00116	4	4	4	10.2	10.2	10.2	0	13.699	27.0987	26.519	27.9292	27.604	27.853	27.7163	27.9867	27.5603	27.7507	27.3681	27.1112	26.2499	-0.45198	0.773411
KPNB1	Importin subunit beta-1	Q14974	24	24	24	31.2	31.2	31.2	0	207.95	30.7746	30.2374	30.8024	30.8466	31.1718	30.0647	30.7789	30.4433	31.1835	30.6837	30.7179	30.4413	-0.452024	1.95807	+
RPS19	40S ribosomal protein S19	P39019	7	7	7	41.4	41.4	41.4	0	20.522	28.4859	28.0782	28.6195	28.3612	29.251	28.2804	29.3919	28.997	28.8437	28.4136	28.8254	28.5627	-0.454056	1.39714
CD9	CD9 antigen	P21926	4	4	4	25.4	25.4	25.4	0	56.979	27.8226	27.4391	28.2246	27.9767	28.4725	27.4711	28.5698	28.478	28.6753	28.1701	28.7351	28.2361	-0.45479	1.16686
RPL19	60S ribosomal protein L19	P84098	6	6	6	26	26	26	0	43.207	27.0751	26.1058	30.519	30.4793	29.7142	27.5339	29.5678	30.3529	31.2443	30.5863	28.501	28.8304	-0.455454	0.188514
SPINT2	Kunitz-type protease inhibitor 2	O43291	2	2	2	7.5	7.5	7.5	0.0011093	1.9213	23.9034	23.6458	24.6129	24.4667	24.848	23.769	25.0064	24.4047	24.7256	24.2914	25.8901	25.6619	-0.457819	0.56614
SNRPG;SNRPGP15	Small nuclear ribonucleoprotein G;Putative small nuclear ribonucleoprotein G-like protein 15	P62308;A8MWD9	3	3	3	26.3	26.3	26.3	0	19.889	28.4203	27.9595	28.9362	29.1993	28.8114	27.0385	28.648	28.5857	29.0366	28.81	29.3551	28.8621	-0.458723	0.664872
RBM15	Putative RNA-binding protein 15	Q96T37	5	5	5	7.6	7.6	7.6	0	15.284	24.3568	23.9413	27.7637	27.542	23.9326	22.6479	27.6756	27.3926	24.9981	24.6348	25.5715	25.3828	-0.459485	0.175602
KHDRBS1	KH domain-containing, RNA-binding, signal transduction-associated protein 1	Q07666;Q5VWX1;O75525;Q9UBC1;Q9H6N6	11	11	11	20.1	20.1	20.1	0	100.19	31.3678	30.6949	30.6984	30.9249	30.8367	29.7081	31.4142	31.3052	30.792	30.1594	30.9874	30.5304	-0.462263	0.965917
RALY	RNA-binding protein Raly	Q9UKM9	10	10	10	32.7	32.7	32.7	0	68.641	29.6751	29.3207	30.914	30.3974	28.0065	27.8489	31.2344	30.7634	30.8647	30.1359	30.4521	29.895	-0.464249	0.309911
ATP5O	ATP synthase subunit O, mitochondrial	P48047	4	4	4	22.1	22.1	22.1	0	10.441	25.1949	24.443	28.4143	28.044	25.6685	25.261	27.1445	26.562	26.2225	25.9979	27.436	26.9764	-0.466093	0.275981
ETFB	Electron transfer flavoprotein subunit beta	P38117	5	5	5	19.6	19.6	19.6	0	6.627	27.571	26.6686	27.5295	27.3299	27.3673	26.7706	27.5185	27.3629	27.3529	26.6917	26.0264	25.7427	-0.46652	0.693771
CSE1L	Exportin-2	P55060	21	21	21	25.5	25.5	25.5	0	238.27	29.3602	28.7265	34.3557	33.9949	34.1878	32.8539	29.9956	29.7878	30.2837	29.6564	28.8355	29.1983	-0.466811	0.134055
SNRPF	Small nuclear ribonucleoprotein F	P62306	2	2	2	24.4	24.4	24.4	0	31.027	28.2748	27.8575	27.889	27.1662	27.6284	26.3827	27.4326	27.4801	27.5472	27.4743	27.7343	27.342	-0.46727	1.11397
MYH9	Myosin-9	P35579;REV__Q9UKV3	191	191	153	74.9	74.9	65	0	323.31	35.0833	34.6204	34.7364	34.8266	35.76	34.4476	35.0223	34.6953	35.1266	34.5763	34.6242	34.3803	-0.467684	1.62585
PCK2	Phosphoenolpyruvate carboxykinase [GTP], mitochondrial	Q16822	10	10	10	20.3	20.3	20.3	0	34.967	27.1559	27.234	28.0758	28.4291	26.2179	24.6846	28.0619	27.6963	27.762	27.2055	28.2262	27.4417	-0.468114	0.338525
EIF2S1	Eukaryotic translation initiation factor 2 subunit 1	P05198	7	7	7	29.2	29.2	29.2	0	23.768	25.3715	24.4785	28.8719	28.7949	25.3999	24.0448	28.2109	27.8566	27.9077	27.6361	27.7498	27.8912	-0.46828	0.18331
G6PD	Glucose-6-phosphate 1-dehydrogenase	P11413	3	3	3	5.4	5.4	5.4	0	5.8907	26.0803	25.9343	27.6378	27.3508	24.8041	24.3777	27.6391	27.2232	26.1627	25.6132	26.529	25.5235	-0.471708	0.323745
CA2	Carbonic anhydrase 2	P00918	2	2	2	9.6	9.6	9.6	0	2.7008	25.953	25.4775	26.4125	26.1878	26.0069	25.176	26.44	25.8473	26.3413	25.6121	25.8574	25.877	-0.472199	1.61138
DDX6	Probable ATP-dependent RNA helicase DDX6	P26196	8	8	8	23	23	23	0	24.824	27.1005	26.0834	28.3994	28.6511	26.678	26.3269	29.1998	28.8756	27.7072	27.1776	28.1477	27.2688	-0.474839	0.348447
SERBP1	Plasminogen activator inhibitor 1 RNA-binding protein	Q8NC51	10	10	10	26.2	26.2	26.2	0	142.6	28.937	28.0477	28.9678	29.1805	29.1905	28.1882	28.4849	28.2354	28.5812	28.277	28.3761	27.7594	-0.474924	1.14765
ZNF207	BUB3-interacting and GLEBS motif-containing protein ZNF207	O43670	4	4	4	11.1	11.1	11.1	0	7.2938	26.6871	24.7763	26.0931	27.084	25.6153	24.9861	27.4801	27.0784	27.8692	27.0043	26.4111	26.3724	-0.475748	0.38339
USP7	Ubiquitin carboxyl-terminal hydrolase 7	Q93009	5	5	5	4.9	4.9	4.9	0	8.1564	24.6303	23.6477	24.0103	25.9284	23.9206	23.1606	26.5851	24.2231	26.2099	25.5077	27.4683	27.4991	-0.476302	0.216472
PSPC1	Paraspeckle component 1	Q8WXF1	8	6	6	20.5	17.8	17.8	0	27.402	27.7514	27.4184	28.9972	29.14	28.2859	26.2711	28.6073	28.6501	28.1893	27.9841	28.5302	28.03	-0.477959	0.51351
RPL7A	60S ribosomal protein L7a	P62424	18	18	18	50.8	50.8	50.8	0	95.339	30.2002	29.2353	31.7489	32.1674	30.0157	27.1652	30.6633	31.3607	32.5541	31.7591	30.1252	30.7469	-0.478828	0.223177
SUN1	SUN domain-containing protein 1	O94901	6	6	6	10.1	10.1	10.1	0	17.925	25.2281	25.7075	27.3946	27.0428	25.481	23.9037	26.8451	25.7953	26.7824	26.5682	26.6894	26.5297	-0.478898	0.374711
RTTN	Rotatin	Q86VV8	1	1	1	0.3	0.3	0.3	0.008342	1.435	27.3655	26.1952	27.9893	28.1701	27.9179	25.7892	27.1394	27.5833	28.722	28.0074	26.9217	27.4355	-0.479166	0.462701
PSMC2	26S protease regulatory subunit 7	P35998	5	5	5	16.6	16.6	16.6	0	32.91	26.1144	25.9035	26.2179	26.1574	26.4288	25.4266	26.9736	26.2893	25.9526	25.8466	26.6906	25.8776	-0.479495	1.44688
KCMF1	E3 ubiquitin-protein ligase KCMF1	Q9P0J7	1	1	1	4.5	4.5	4.5	0	14.267	23.8159	23.5586	24.5255	24.3659	23.5577	22.6251	24.9896	24.3504	24.4017	24.0812	23.8597	23.2831	-0.480952	0.684715
SLC25A6	ADP/ATP translocase 3;ADP/ATP translocase 3, N-terminally processed	P12236	20	10	7	56.4	33.6	24.8	0	64.64	27.1792	26.6755	28.8369	28.5838	28.4164	27.4117	29.0968	28.7875	28.9485	28.4793	27.5247	27.169	-0.48265	0.464545
GFPT1	Glutamine--fructose-6-phosphate aminotransferase [isomerizing] 1	Q06210;O94808	36	36	36	58.8	58.8	58.8	0	323.31	31.4614	30.9814	32.9268	32.8376	31.1666	30.227	32.6156	32.3021	32.2315	31.6551	32.1041	31.6003	-0.483744	0.488695
SNRNP200	U5 small nuclear ribonucleoprotein 200 kDa helicase	O75643	74	74	74	42.9	42.9	42.9	0	323.31	32.2638	31.7768	32.3132	32.3651	33.2876	31.9558	32.4953	32.2098	32.5873	32.0776	32.154	31.8121	-0.483999	1.52249
BSG	Basigin	P35613	10	10	10	33.8	33.8	33.8	0	208.95	30.895	30.3415	29.9351	29.3051	33.0873	32.1018	29.8086	29.7075	30.9656	30.7007	30.5755	30.1894	-0.486836	0.34278
OGDH	2-oxoglutarate dehydrogenase, mitochondrial	Q02218;Q9ULD0	13	13	13	16.2	16.2	16.2	0	35.94	28.4309	27.7953	28.6006	28.6279	28.3338	27.3638	28.2835	27.8173	28.3631	28.2649	27.6555	26.8663	-0.488665	0.918637
RTCB	tRNA-splicing ligase RtcB homolog	Q9Y3I0	14	14	14	36.2	36.2	36.2	0	49.127	28.3264	27.8086	30.1921	30.0072	27.291	26.509	29.3134	28.8379	28.6343	28.0367	28.5366	28.1617	-0.488777	0.349183
RPS17	40S ribosomal protein S17	P08708	5	5	5	29.6	29.6	29.6	0	8.7132	28.405	27.8168	28.7602	29.3179	29.6421	26.9474	25.9901	26.1229	29.3267	28.7631	27.8249	28.044	-0.489484	0.291749
RBBP4;RBBP7	Histone-binding protein RBBP4;Histone-binding protein RBBP7	Q09028;Q16576	6	6	6	18.1	18.1	18.1	0	16.476	25.6734	25.0046	28.1482	28.2323	26.5952	24.9692	27.3458	27.292	26.7547	26.4496	26.7453	26.3765	-0.489726	0.348548
RPS6	40S ribosomal protein S6	P62753	10	10	10	34.5	34.5	34.5	0	78.992	29.1093	27.546	30.9915	31.1158	29.096	27.2172	29.7641	30.271	31.99	31.1768	29.1653	29.8389	-0.491753	0.23482
RPL10	60S ribosomal protein L10	P27635;Q96L21	10	10	10	43.5	43.5	43.5	0	147.72	30.2765	29.3974	31.8455	32.0607	30.9792	29.4047	31.262	31.1645	31.8092	31.2448	30.9098	30.8214	-0.498082	0.464101
H2AFV;H2AFZ	Histone H2A,V;Histone H2A,Z	Q71UI9;P0C0S5	5	3	3	31.2	24.2	24.2	0	6.5896	27.9437	27.6518	29.1955	29.3523	28.4327	27.2371	28.8616	28.5513	28.7974	27.9833	28.2805	27.6906	-0.507496	0.720176
PTRH2	Peptidyl-tRNA hydrolase 2, mitochondrial	Q9Y3E5	1	1	1	8.4	8.4	8.4	0	3.5319	25.5823	24.6122	26.3424	26.0663	25.6025	24.6487	25.9996	25.9925	26.4839	25.8497	26.2067	26.0004	-0.507915	0.827373
PFKFB2	6-phosphofructo-2-kinase/fructose-2,6-bisphosphatase 2;6-phosphofructo-2-kinase;Fructose-2,6-bisphosphatase	O60825	11	11	9	23.8	23.8	19.8	0	34.608	27.5458	27.2316	26.9819	25.7276	28.2353	28.0027	27.4317	26.9503	27.4957	27.4097	28.1018	27.4209	-0.508252	0.711106
HIST2H3A	Histone H3,2	Q71DI3	13	13	1	69.9	69.9	23.5	0	114.01	25.8663	25.0852	28.5982	28.5347	24.3867	24.1168	30.4959	30.303	28.928	28.2268	24.826	23.7802	-0.509036	0.12985
PRPF6	Pre-mRNA-processing factor 6	O94906	31	31	31	35.7	35.7	35.7	0	131.4	30.0611	29.8051	30.3203	30.1096	31.5945	29.9898	29.8136	29.4494	30.01	29.7042	29.9528	29.6319	-0.510387	0.977635
HDLBP	Vigilin	Q00341	6	6	6	6.9	6.9	6.9	0	16.941	25.8932	23.3703	28.205	28.0056	26.3321	26.4291	27.1551	27.3225	26.3445	25.7657	24.1816	24.1527	-0.510949	0.229618
RPN1	Dolichyl-diphosphooligosaccharide--protein glycosyltransferase subunit 1	P04843	31	31	31	54	54	54	0	272.06	31.3309	30.8363	32.7471	32.6646	31.5231	30.7145	32.8505	32.1878	32.3034	31.8504	32.361	31.7504	-0.518677	0.643546
CDIPT	CDP-diacylglycerol--inositol 3-phosphatidyltransferase	O14735	3	3	3	15	15	15	0	6.5362	26.5959	25.5205	28.1336	27.9588	27.912	27.018	27.7137	27.1043	27.8862	27.4931	27.8097	27.84	-0.519443	0.602747
SUB1	Activated RNA polymerase II transcriptional coactivator p15	P53999	3	3	3	29.9	29.9	29.9	0	19.402	26.6072	26.7667	28.3786	28.1975	26.0597	24.1999	27.0204	26.833	27.2531	26.1814	27.0082	27.0261	-0.520418	0.372303
COASY	Bifunctional coenzyme A synthase;Phosphopantetheine adenylyltransferase;Dephospho-CoA kinase	Q13057	2	2	2	3.9	3.9	3.9	0	5.7711	27.2114	26.7459	26.4296	26.8207	27.6746	26.3554	26.4588	26.1616	27.2443	26.5734	25.3785	24.6097	-0.52174	0.526779
CHORDC1	Cysteine and histidine-rich domain-containing protein 1	Q9UHD1	6	6	6	26.2	26.2	26.2	0	38.027	28.9093	28.3794	29.5531	29.3783	28.5574	27.5617	29.6696	29.7216	29.2612	28.2404	29.231	28.7592	-0.523485	0.744246
PSMG1	Proteasome assembly chaperone 1	O95456	4	4	4	15.3	15.3	15.3	0	17.594	27.4542	26.3227	27.3101	27.481	27.5305	26.6109	27.0106	26.8536	26.6432	25.9848	27.4488	26.9993	-0.524172	1.16673
ANXA5	Annexin A5	P08758	9	9	9	28.8	28.8	28.8	0	102.59	28.2436	27.409	29.2719	29.559	28.2241	27.4915	28.8386	27.911	28.5463	27.9557	28.8248	28.4518	-0.528573	0.753439
RAB10	Ras-related protein Rab-10	P61026	7	6	5	42	36.5	33	0	29.256	29.232	28.3851	29.8559	29.9798	28.5244	27.5371	30.0997	29.6947	29.7238	29.1824	30.066	29.5461	-0.529422	0.571794
PSMB5	Proteasome subunit beta type-5	P28074	9	9	9	30.4	30.4	30.4	0	60.235	30.0997	29.5824	31.022	30.8607	28.9398	27.7982	30.3774	29.9275	30.4048	30.0893	30.5917	29.9963	-0.530157	0.492458
ARL15	ADP-ribosylation factor-like protein 15	Q9NXU5	1	1	1	5.9	5.9	5.9	0.0078329	1.4442	24.393	23.5532	25.9509	25.5455	24.0847	23.4326	25.5096	24.9304	24.0222	23.9613	24.4937	23.8332	-0.533003	0.542717
ILF2	Interleukin enhancer-binding factor 2	Q12905	6	6	6	16.2	16.2	16.2	0	12.236	28.3237	26.9889	28.7738	28.6221	28.7743	28.146	28.707	28.2017	28.9518	28.4218	27.8903	27.8419	-0.533092	1.04137
RPL35A	60S ribosomal protein L35a	P18077	10	10	10	49.1	49.1	49.1	0	36.195	29.3721	29.4961	31.2709	31.0576	29.5324	28.5236	30.565	29.8348	30.9633	29.9586	30.5041	30.098	-0.539822	0.57323
CDH17	Cadherin-17	Q12864	7	7	7	15.1	15.1	15.1	0	50.895	27.7326	26.7796	29.5842	29.5754	26.2245	25.379	29.3101	28.8082	28.4089	27.5497	27.8368	27.758	-0.541195	0.296211
ATP1A1	Sodium/potassium-transporting ATPase subunit alpha-1	P05023;P13637;P50993;Q13733;P20648	51	51	46	50	50	47.1	0	323.31	32.4237	31.7268	34.1845	33.9142	31.165	30.3105	34.2078	33.81	32.8823	32.3649	33.2399	32.7149	-0.543643	0.326952
POF1B	Protein POF1B	Q8WVV4	7	7	7	13.9	13.9	13.9	0	20.39	27.2365	25.8448	24.6273	24.5397	27.8237	26.0184	26.9647	27.6002	27.3954	26.5881	27.6805	27.8645	-0.545376	0.345767
CCT7	T-complex protein 1 subunit eta	Q99832	24	24	24	51.6	51.6	51.6	0	150.11	30.2262	29.6432	31.2684	31.1205	30.0695	29.1927	31.0411	30.5514	30.8746	30.1907	30.5333	30.0335	-0.546832	0.868374
PPHLN1	Periphilin-1	Q8NEY8	2	2	2	3.9	3.9	3.9	0.0011148	1.9393	25.6195	24.0395	25.108	25.2992	25.4177	24.5758	25.1128	24.7894	25.2204	25.0962	25.1034	24.4822	-0.549905	1.6494	+
HIST1H4A	Histone H4	P62805	16	16	16	68.9	68.9	68.9	0	153.69	35.1659	34.2085	35.8921	35.9117	35.5117	33.6971	35.1216	35.405	35.8777	35.1383	34.9992	34.9049	-0.550448	0.785233
RARS	Arginine--tRNA ligase, cytoplasmic	P54136	19	19	19	33	33	33	0	46.666	29.6692	29.0164	29.6112	29.3058	29.777	28.9752	29.6647	29.4743	29.7375	29.1078	29.8172	29.0928	-0.550749	4.18837	+
XRCC5	X-ray repair cross-complementing protein 5	P13010	30	30	30	52.9	52.9	52.9	0	237.05	30.3115	29.7223	31.3143	31.4521	30.3481	28.8587	31.4306	31.0574	30.8818	30.5307	30.82	30.1789	-0.551011	0.645496
RPL8	60S ribosomal protein L8	P62917	15	15	15	56.4	56.4	56.4	0	126.14	30.8062	29.5258	32.5782	32.7228	30.9377	28.9211	31.2151	31.6619	33.0303	32.1776	31.1892	31.3962	-0.558559	0.337884
PSMA4	Proteasome subunit alpha type-4	P25789	18	18	18	71.6	71.6	71.6	0	268.2	32.9549	32.3518	32.5244	32.0423	32.7881	32.1866	33.04	32.5003	33.0872	32.3406	32.6327	32.2283	-0.562922	3.25173	+
HSPA8	Heat shock cognate 71 kDa protein	P11142;P54652	35	35	28	48.9	48.9	42	0	323.31	32.1898	31.4876	33.0852	33.0489	32.3492	31.3887	32.9481	32.2485	32.4043	31.7681	32.1039	31.758	-0.563439	1.0411
EIF2S3;EIF2S3L	Eukaryotic translation initiation factor 2 subunit 3;Putative eukaryotic translation initiation factor 2 subunit 3-like protein	P41091;Q2VIR3	12	12	12	35.8	35.8	35.8	0	69.239	26.8823	27.6484	30.1306	30.2451	27.6506	23.706	29.3766	29.89	29.1194	28.64	29.7023	29.3383	-0.565645	0.206401
SAR1A	GTP-binding protein SAR1a	Q9NR31	9	9	6	51	51	37.4	0	22.537	26.4361	25.7141	27.3262	26.331	25.6353	24.9629	27.5497	27.4175	26.7462	26.5649	25.5819	24.887	-0.566355	0.514646
H1F0	Histone H1,0;Histone H1,0, N-terminally processed	P07305	10	10	10	31.4	31.4	31.4	0	57.749	30.3657	29.6913	32.5333	32.5074	31.4449	28.9575	30.8426	31.1791	32.8825	32.264	30.8063	30.8415	-0.572422	0.360364
LUC7L3	Luc7-like protein 3	O95232	1	1	1	3.2	3.2	3.2	0	24.035	24.2361	23.7967	24.4959	24.5101	24.1395	22.4712	24.4402	24.0859	24.9353	24.2702	23.9946	23.6549	-0.575449	0.9749
EPRS	Bifunctional glutamate/proline--tRNA ligase;Glutamate--tRNA ligase;Proline--tRNA ligase	P07814	30	30	30	26.3	26.3	26.3	0	132.38	29.5334	29.012	30.9609	30.8192	30.1449	29.1501	30.9643	30.5028	30.1133	29.4879	30.2535	29.5383	-0.576655	0.80549
DDX17	Probable ATP-dependent RNA helicase DDX17	Q92841	32	32	23	45.1	45.1	36.2	0	252.65	30.9867	30.3154	31.3473	31.259	31.5415	30.161	31.3825	30.9411	31.2866	30.7106	31.0785	30.7632	-0.578799	1.975	+
EEF1A1;EEF1A1P5	Elongation factor 1-alpha 1;Putative elongation factor 1-alpha-like 3	P68104;Q5VTE0	32	32	17	67.7	67.7	44.6	0	323.31	31.5176	30.7893	33.7323	33.3874	31.1946	30.2476	33.2504	32.9029	32.726	32.1481	32.7528	32.2253	-0.578842	0.4142
TRA2B	Transformer-2 protein homolog beta	P62995	5	5	5	20.5	20.5	20.5	0	55.147	29.3479	28.5339	29.6841	29.4597	28.338	27.5532	29.7929	29.4115	29.8222	29.2679	29.3091	28.5852	-0.580462	0.812357
CAND1	Cullin-associated NEDD8-dissociated protein 1	Q86VP6	27	27	27	25.8	25.8	25.8	0	164.29	29.5783	29.3452	30.4167	30.1278	29.8918	28.7301	30.3651	29.9425	30.6703	30.1688	30.1836	29.3082	-0.58055	1.17195
NOP58	Nucleolar protein 58	Q9Y2X3	15	15	15	41.4	41.4	41.4	0	157.98	28.3951	27.7156	30.8116	30.6531	28.8188	27.5738	30.1989	30.14	29.7126	28.7712	29.3822	28.9779	-0.581252	0.427239
TUBB8	Tubulin beta-8 chain	Q3ZCM7	10	2	2	21.4	7.4	7.4	0	135.15	29.3146	28.5206	30.511	30.5115	28.6264	27.9583	30.2665	29.8126	29.7031	29.0841	28.7126	27.7524	-0.582442	0.509757
RPL9	60S ribosomal protein L9	P32969	11	11	11	58.3	58.3	58.3	0	145.39	29.9442	28.7743	31.1281	30.8437	29.5655	28.7271	30.3287	29.9906	30.8193	30.1587	30.1765	29.9695	-0.58306	0.726498
RAB1A	Ras-related protein Rab-1A	P62820;P59190	16	16	9	71.7	71.7	34.6	0	286.71	28.8585	28.0089	31.4349	30.8384	28.2771	27.7942	30.766	30.766	30.1471	29.762	30.9012	29.7147	-0.58342	0.348813
TRAF4	TNF receptor-associated factor 4	Q9BUZ4	5	5	5	14.5	14.5	14.5	0	37.604	27.9059	26.8065	26.7669	26.736	28.3549	26.7985	26.7856	26.6664	27.5754	27.034	27.4934	27.3278	-0.585485	1.23535
DDX39B	Spliceosome RNA helicase DDX39B	Q13838	14	14	5	39.3	39.3	12.9	0	114.52	29.8209	29.1409	30.2811	30.0213	29.5845	28.6869	29.9457	29.5416	30.0156	29.3242	29.7578	29.176	-0.585781	1.75183	+
LSM6	U6 snRNA-associated Sm-like protein LSm6	P62312	2	2	2	21.2	21.2	21.2	0.0011086	1.9179	24.8467	24.293	27.7309	27.623	25.3963	24.5176	27.3829	26.8541	27.1745	26.4171	27.2852	26.5682	-0.590565	0.356728
SRM	Spermidine synthase	P19623	1	1	1	3.3	3.3	3.3	0.00057637	2.2182	24.4744	24.2595	26.0425	25.9408	25.3246	23.8817	25.433	25.2727	24.996	24.1701	25.2864	24.4747	-0.592905	0.817569
RPS21	40S ribosomal protein S21	P63220	4	4	4	53	53	53	0	24.378	24.7518	24.2989	28.1609	26.6249	24.4919	23.9368	26.6659	26.3366	27.4972	27.0384	27.1075	26.866	-0.595599	0.311199
RPS10;RPS10P5	40S ribosomal protein S10;Putative 40S ribosomal protein S10-like	P46783;Q9NQ39	3	3	3	14.5	14.5	14.5	0	25.713	28.2364	27.4642	27.5468	28.2103	28.1246	27.2842	28.3613	27.819	28.5983	28.0703	28.5568	27.0021	-0.595704	1.43008
ARF5	ADP-ribosylation factor 5	P84085	9	4	4	56.7	27.8	27.8	0	18.052	27.2173	24.6078	27.236	26.7024	24.3953	25.4405	28.3906	27.6323	27.6079	26.9859	27.1412	27.0425	-0.596167	0.367303
RPL14	60S ribosomal protein L14	P50914	8	8	8	35.8	35.8	35.8	0	37.397	29.8197	28.3722	31.4806	31.5623	29.2827	27.5082	30.1991	30.3928	31.7336	30.9195	30.043	30.2245	-0.59652	0.351812
CYC1	Cytochrome c1, heme protein, mitochondrial	P08574	4	4	4	11.1	11.1	11.1	0	7.9874	26.9489	25.9987	28.2677	27.5518	27.1298	25.9642	27.7563	27.6194	27.4308	27.1343	27.3254	27	-0.598416	0.904891
AP1M2	AP-1 complex subunit mu-2	Q9Y6Q5	2	2	2	4.5	4.5	4.5	0.00056117	2.0108	24.3834	23.3672	25.9567	25.5977	23.8076	22.7708	24.6405	24.801	25.7193	25.2355	24.8455	23.987	-0.598982	0.507834
SND1	Staphylococcal nuclease domain-containing protein 1	Q7KZF4	33	33	33	44.1	44.1	44.1	0	306.18	30.2136	29.2711	31.9586	31.6553	30.3978	29.4467	31.8394	31.5411	30.7635	29.933	30.6949	30.422	-0.599785	0.563537
ALDH5A1	Succinate-semialdehyde dehydrogenase, mitochondrial	P51649	2	2	2	4.9	4.9	4.9	0	4.8415	24.6043	24.2379	26.0007	25.4018	24.9011	23.9513	25.3348	24.7761	25.0014	24.3599	25.2639	24.7726	-0.601116	1.2074
DDX39A	ATP-dependent RNA helicase DDX39A	O00148	13	4	4	35.8	11.2	11.2	0	10.621	28.1141	27.4828	28.6114	28.5006	27.5207	26.0601	28.4088	28.0767	28.2009	27.665	28.0257	27.4484	-0.608014	0.879306
PDHA1	Pyruvate dehydrogenase E1 component subunit alpha, somatic form, mitochondrial	P08559;P29803	14	14	14	39.7	39.7	39.7	0	73.948	30.5402	29.9477	29.8067	29.6747	30.499	29.3428	30.4445	29.1818	30.1257	30.3129	30.5927	29.8921	-0.609457	1.79069	+
RPS18	40S ribosomal protein S18	P62269	10	10	10	49.3	49.3	49.3	0	41.261	30.5596	29.8379	30.7417	30.3996	30.5228	29.098	30.6559	30.1937	30.8832	30.5114	30.8122	30.4775	-0.609568	1.61709	+
SDHA	Succinate dehydrogenase [ubiquinone] flavoprotein subunit, mitochondrial	P31040	11	11	11	19.9	19.9	19.9	0	75.254	28.2102	27.7591	28.0856	28.1429	27.8166	26.2081	29.1955	28.3147	28.8962	28.6162	28.2368	27.7281	-0.611968	0.786162
KIF5B	Kinesin-1 heavy chain	P33176;Q12840;O60282	50	50	50	61.6	61.6	61.6	0	323.31	31.9674	31.5184	32.0149	31.7327	31.7359	30.4826	31.6596	30.913	31.829	31.3143	31.5161	31.0897	-0.612055	1.93641	+
RPS12	40S ribosomal protein S12	P25398	8	8	8	74.2	74.2	74.2	0	151.39	30.8856	30.1398	31.6761	31.5323	30.0916	28.8557	31.4212	30.9452	31.2796	30.6545	30.7194	30.2673	-0.613127	0.718114
COPE	Coatomer subunit epsilon	O14579	1	1	1	8.4	8.4	8.4	0	11.83	24.5033	24.045	25.546	25.2569	24.009	22.8249	24.234	24.0314	25.0885	24.2817	23.8188	23.0764	-0.613867	0.694312
XPO7	Exportin-7	Q9UIA9	5	5	5	5.6	5.6	5.6	0	45.25	26.4162	26.2752	25.2252	25.5629	25.8084	22.851	25.9066	25.7254	27.3701	26.9618	25.7059	25.3488	-0.617881	0.440888
NME1	Nucleoside diphosphate kinase A	P15531	9	4	4	57.9	27	27	0	49.957	25.3848	23.2208	28.6798	28.7352	26.1407	24.6208	27.0034	27.407	26.5245	26.4235	25.3911	25.007	-0.618348	0.271566
RPN2	Dolichyl-diphosphooligosaccharide--protein glycosyltransferase subunit 2	P04844	27	27	27	52	52	52	0	323.31	32.9773	32.1154	33.1448	32.8243	32.9	31.9276	33.1753	32.84	33.5097	32.8795	32.6851	32.0894	-0.619362	1.78585	+
KRT18	Keratin, type I cytoskeletal 18	P05783;CON__H-INV:HIT000015463	57	57	39	94	94	73.5	0	323.31	34.8867	34.2191	35.6003	35.5988	34.9563	33.7535	35.6842	35.1167	35.2632	34.7093	35.5444	34.8045	-0.622173	1.18687
RAN	GTP-binding nuclear protein Ran	P62826	16	16	16	55.6	55.6	55.6	0	131.18	31.9359	30.828	32.5768	32.4478	32.5156	31.5259	32.7471	32.3325	32.6082	32.0033	32.7986	32.3109	-0.622301	1.26838
EFTUD2	116 kDa U5 small nuclear ribonucleoprotein component	Q15029	23	22	22	32.3	31.3	31.3	0	105.4	29.8284	29.1427	30.6551	30.558	31.1908	29.7983	30.4882	30.1049	30.8426	30.3084	30.3322	29.6868	-0.623047	1.30185
DHRS7B	Dehydrogenase/reductase SDR family member 7B	Q6IAN0	5	5	5	19.1	19.1	19.1	0	22.426	25.6723	25.3855	28.8529	27.7116	24.7439	23.0067	27.6578	27.2995	26.5345	26.613	27.2836	26.9892	-0.623221	0.286056
RPS3A	40S ribosomal protein S3a	P61247	14	14	14	55.7	55.7	55.7	0	74.785	30.9633	30.2055	31.5973	31.2742	31.2323	30.1675	31.2323	30.8785	31.3279	30.7745	31.1688	30.4681	-0.6256	2.03567	+
SERPINH1	Serpin H1	P50454	19	19	19	52.4	52.4	52.4	0	323.31	31.2309	30.4809	32.8155	32.528	30.9989	30.1629	32.5276	32.0515	32.0544	31.2094	32.0696	31.5096	-0.625768	0.673198
XRN2	5-3 exoribonuclease 2	Q9H0D6	3	3	3	5.1	5.1	5.1	0	6.7466	25.3953	25.4891	25.9515	26.6725	25.6004	22.8746	26.1929	25.5278	25.32	24.9574	25.0423	24.2075	-0.628922	0.543093
PFN1	Profilin-1	P07737;CON__P02584	15	15	15	92.1	92.1	92.1	0	161.22	31.7777	30.9666	32.5363	32.2614	31.7445	30.7453	32.2403	31.9011	32.4317	31.8502	32.466	31.6964	-0.629257	1.31542
RPL6	60S ribosomal protein L6	Q02878	16	16	16	41.3	41.3	41.3	0	139.71	30.1856	29.2618	31.5994	31.5104	31.7073	29.7809	31.6655	31.3578	32.0707	31.3619	30.4733	30.6521	-0.62945	0.634724
PRKDC	DNA-dependent protein kinase catalytic subunit	P78527	186	186	186	48.1	48.1	48.1	0	323.31	34.2261	33.4188	34.2029	33.9018	35.0854	33.8318	34.0835	33.7186	34.5021	33.8858	34.1142	33.6793	-0.629693	2.35685	+
RPS16	40S ribosomal protein S16	P62249	12	12	12	65.1	65.1	65.1	0	30.438	30.9401	30.3411	32.0613	31.7329	31.2933	30.149	31.4692	30.9884	31.6112	31.0029	31.2196	30.5904	-0.631643	1.31823
NXF1	Nuclear RNA export factor 1	Q9UBU9	29	29	29	49.1	49.1	49.1	0	261.07	31.4513	30.7775	30.5222	29.8374	32.7556	31.6121	30.5091	30.1183	31.6539	31.255	31.3033	30.8026	-0.632093	0.750133
RPL18A	60S ribosomal protein L18a	Q02543	9	9	9	40.9	40.9	40.9	0	41.934	30.6642	29.5819	30.8861	30.9879	31.2951	28.902	31.0316	31.1356	32.0153	31.2087	30.4646	30.7468	-0.632339	0.72027
CCT6A	T-complex protein 1 subunit zeta	P40227	11	11	9	28.8	28.8	25	0	73.949	28.5114	28.2186	29.7468	29.7357	27.9386	25.4718	29.4049	29.3914	28.5527	27.7797	28.5026	28.2341	-0.637588	0.436338
RPS11	40S ribosomal protein S11	P62280	13	13	13	60.1	60.1	60.1	0	107.06	31.6895	30.6898	32.3968	32.3976	32.5553	30.7106	32.01	31.8948	32.5141	31.8407	31.8083	31.597	-0.640553	1.1363
RPL7	60S ribosomal protein L7	P18124	19	19	19	56	56	56	0	107.78	31.5372	30.1918	32.3226	32.4457	31.9312	29.134	31.5637	32.0851	33.145	32.2306	30.8435	31.4114	-0.640777	0.48012
PSMC5	26S protease regulatory subunit 8	P62195	6	6	6	18	18	18	0	56.472	26.3312	26.0813	27.4252	27.2489	27.2501	24.6353	26.0936	26.1625	26.7031	26.0705	26.5127	26.2719	-0.640899	0.846258
LRPPRC	Leucine-rich PPR motif-containing protein, mitochondrial	P42704	39	39	39	33.1	33.1	33.1	0	248.17	30.9452	30.5373	30.4818	30.1034	31.392	30.1998	30.6126	30.0102	31.3878	30.6264	30.7019	30.1985	-0.64095	2.15385	+
DAD1	Dolichyl-diphosphooligosaccharide--protein glycosyltransferase subunit DAD1	P61803	2	2	2	19.5	19.5	19.5	0	9.0095	28.5197	27.6182	29.685	28.9545	27.4994	27.7186	29.3141	29.1112	29.2948	28.1446	29.0631	27.979	-0.641634	0.823874
PPIL1	Peptidyl-prolyl cis-trans isomerase-like 1	Q9Y3C6	3	3	3	26.5	26.5	26.5	0	8.0661	27.145	25.9872	27.6364	26.6738	26.9137	25.8708	25.4038	26.3993	26.9215	25.6969	27.2867	26.8072	-0.645291	0.964904
RPS20	40S ribosomal protein S20	P60866	7	7	7	39.5	39.5	39.5	0	39.055	31.1729	30.5859	31.5961	31.2874	30.8747	30.2415	31.6711	31.0656	31.5263	30.6654	31.2658	30.3846	-0.646104	1.98645	+
RPL5	60S ribosomal protein L5	P46777	19	19	19	48.1	48.1	48.1	0	126.29	31.8142	31.1558	32.6109	32.236	31.6227	30.3813	32.0592	31.698	32.4171	31.6565	32.2561	31.7716	-0.64682	1.23678
SEC61A1;SEC61A2	Protein transport protein Sec61 subunit alpha isoform 1;Protein transport protein Sec61 subunit alpha isoform 2	P61619;Q9H9S3	7	7	7	12.2	12.2	12.2	0	29.34	30.1157	29.4009	30.7527	29.8087	29.3942	27.9974	30.8367	30.7392	30.9709	30.4059	30.7001	30.5238	-0.649067	0.68153
DDX46	Probable ATP-dependent RNA helicase DDX46	Q7L014	4	4	4	4.2	4.2	4.2	0	7.2545	24.7816	24.8679	27.7218	27.8999	25.6071	24.769	27.2984	26.8643	25.6342	24.6938	25.1519	23.2044	-0.649279	0.336188
AP1G1	AP-1 complex subunit gamma-1	O43747	12	12	12	16.7	16.7	16.7	0	33.394	27.5573	27.127	29.1684	29.0276	28.4362	26.9616	28.93	28.2167	28.4968	28.0963	28.455	27.7151	-0.649933	0.913852
VPS29	Vacuolar protein sorting-associated protein 29	Q9UBQ0	3	3	3	17	17	17	0	5.8066	26.1536	25.4364	27.4531	27.4421	24.9707	23.8935	27.0074	26.4097	26.2469	25.3688	26.3557	25.7203	-0.652768	0.52659
CARM1	Histone-arginine methyltransferase CARM1	Q86X55	2	2	2	3.1	3.1	3.1	0	3.2745	26.3005	25.6486	26.2986	26.7613	27.3358	26.4341	26.579	26.247	26.697	26.3241	24.9534	22.8283	-0.653501	0.448104
PAICS	Multifunctional protein ADE2;Phosphoribosylaminoimidazole-succinocarboxamide synthase;Phosphoribosylaminoimidazole carboxylase	P22234	11	11	11	26.4	26.4	26.4	0	52.409	28.9217	28.3801	30.0178	29.7642	28.1277	27.5707	29.845	29.0655	29.6236	28.6672	29.3718	28.5334	-0.654438	0.842787
EIF3F	Eukaryotic translation initiation factor 3 subunit F	O00303	1	1	1	5.3	5.3	5.3	0	15.176	24.5844	24.1239	24.7199	24.4404	24.4476	23.0411	24.9232	24.3687	25.3323	24.6473	23.817	23.2523	-0.658446	1.07769
TBK1	Serine/threonine-protein kinase TBK1	Q9UHD2	6	6	6	12.1	12.1	12.1	0	13.055	27.1392	25.8981	26.7807	26.545	28.9282	27.4189	26.6305	26.6103	28.0094	27.378	27.1802	26.8577	-0.659991	0.819469
PEBP1	Phosphatidylethanolamine-binding protein 1;Hippocampal cholinergic neurostimulating peptide	P30086	11	11	11	73.8	73.8	73.8	0	157.16	30.9405	29.9603	31.5174	31.2653	29.6273	28.7084	30.9925	30.5344	30.9044	30.2338	30.4535	29.7382	-0.665854	0.802148
RPS28	40S ribosomal protein S28	P62857	4	4	4	50.7	50.7	50.7	0	38.363	26.5725	25.8634	29.0217	27.7007	25.7543	24.9775	28.1458	27.2686	27.9529	28.1607	27.7031	27.1762	-0.667223	0.452041
EPS8L2	Epidermal growth factor receptor kinase substrate 8-like protein 2	Q9H6S3	3	3	3	7	7	7	0	6.3922	25.0232	24.0545	25.0956	24.9202	26.141	24.6033	25.0375	25.2712	25.305	24.1173	24.8562	24.4836	-0.668075	1.49247	+
ECHS1	Enoyl-CoA hydratase, mitochondrial	P30084	5	5	5	25.2	25.2	25.2	0	89.687	27.4219	26.6302	29.1662	28.9056	28.1007	26.933	28.3769	28.2292	28.2947	27.598	28.7945	27.8269	-0.671967	0.8527
SNRNP70	U1 small nuclear ribonucleoprotein 70 kDa	P08621	14	14	14	26.8	26.8	26.8	0	33.829	29.1733	28.5033	29.7925	29.6635	29.2294	28.0571	29.9008	29.4126	29.9855	29.2349	29.8163	28.9942	-0.672013	1.40077
ROMO1	Reactive oxygen species modulator 1	P60602	1	1	1	21.5	21.5	21.5	0	9.7528	24.6438	24.0155	25.6462	25.2055	25.7941	23.2555	25.1394	24.9874	25.4346	24.7329	25.1121	25.5389	-0.672437	0.955046
TFG	Protein TFG	Q92734	3	3	3	10.5	10.5	10.5	0	4.275	27.1812	26.6596	28.6901	28.0111	26.6328	25.4948	28.4439	27.9438	28.4875	27.8233	28.5098	27.9767	-0.672665	0.605157
CPNE1	Copine-1	Q99829	14	14	14	33.1	33.1	33.1	0	142.16	29.3074	28.3623	30.48	30.3234	27.4887	25.5436	30.3657	30.2338	30.0634	29.53	29.4181	29.0883	-0.673672	0.348149
RPA2	Replication protein A 32 kDa subunit	P15927	3	3	3	17.8	17.8	17.8	0	5.1778	26.7656	24.9666	28.3947	28.2509	25.7487	24.9818	28.0879	27.6261	27.0814	26.7728	27.0673	26.5031	-0.67406	0.467941
RBM39	RNA-binding protein 39	Q14498;Q86U06	10	10	10	23	23	23	0	62.248	25.9154	25.3894	28.7704	28.8685	25.461	23.8273	28.6902	27.8995	27.3776	26.0304	26.4271	26.5796	-0.674481	0.31333
UFSP2	Ufm1-specific protease 2	Q9NUQ7	6	6	6	20.5	20.5	20.5	0	29.051	27.4492	27.2375	28.1136	27.0234	28.3051	27.2866	26.3863	25.9671	28.8289	27.9858	27.3328	26.8578	-0.676277	0.800299
PABPC1;PABPC3	Polyadenylate-binding protein 1;Polyadenylate-binding protein 3	P11940;Q9H361;Q4VXU2;Q5JQF8;Q96DU9	18	18	13	31.1	31.1	22.5	0	94.951	28.2612	27.7648	29.0571	29.5184	27.8445	25.6296	29.2986	28.3179	29.1046	28.4104	28.7465	28.6134	-0.67634	0.56418
ARG1	Arginase-1	P05089	2	2	2	5.6	5.6	5.6	0	3.4986	28.5558	27.7382	28.5214	28.2092	28.9209	27.6638	28.5061	27.9118	28.4907	27.9495	28.3159	27.7646	-0.67897	3.84098	+
PSMA7	Proteasome subunit alpha type-7	O14818;Q8TAA3	9	9	9	48	48	48	0	51.706	27.3734	26.8633	28.4071	28.4635	27.5479	25.4467	28.8596	28.1299	27.259	26.7846	26.9051	26.5815	-0.680445	0.621705
RPL30	60S ribosomal protein L30	P62888	6	6	6	59.1	59.1	59.1	0	117.77	29.8592	29.1336	30.2987	29.8463	29.8162	28.6738	30.7446	30.2938	30.3687	29.7874	30.2987	29.5641	-0.681163	1.49671	+
FARSB	Phenylalanine--tRNA ligase beta subunit	Q9NSD9	6	6	6	10.7	10.7	10.7	0	12.423	26.5159	25.6452	28.4195	28.0283	26.0718	25.6273	28.034	26.8887	27.0182	26.4654	27.2924	26.6064	-0.681749	0.668301
CNP	2,3-cyclic-nucleotide 3-phosphodiesterase	P09543	12	12	12	31.4	31.4	31.4	0	54.447	28.6583	27.8908	29.4698	28.546	28.9713	28.3506	29.1823	29.1794	29.0461	27.957	29.5144	28.8193	-0.683199	1.73956	+
ACTB	Actin, cytoplasmic 1;Actin, cytoplasmic 1, N-terminally processed	P60709;Q6S8J3;Q562R1;A5A3E0;P0CG38;P0CG39;Q9BYX7	33	1	1	78.1	4.5	4.5	0	74.233	28.9629	28.1921	29.1774	28.7872	29.2752	28.0623	29.1226	28.6352	29.1382	28.5257	29.3349	28.694	-0.685778	3.4402	+
RPL10A	60S ribosomal protein L10a	P62906	13	13	13	51.6	51.6	51.6	0	151.72	33.2804	32.3626	32.8716	32.6122	33.9206	32.7388	32.7351	32.2654	33.7939	33.1217	33.2428	32.6289	-0.685802	1.85695	+
HNRNPA1;HNRNPA1L2	Heterogeneous nuclear ribonucleoprotein A1;Heterogeneous nuclear ribonucleoprotein A1, N-terminally processed;Heterogeneous nuclear ribonucleoprotein A1-like 2	P09651;Q32P51	23	22	22	51.9	51.9	51.9	0	323.31	33.5375	32.896	34.0036	33.5602	33.4449	32.1613	33.9371	33.3984	33.7676	32.994	33.4334	32.9959	-0.686396	1.9253	+
RPS27A;UBA52;UBB;UBC	Ubiquitin-40S ribosomal protein S27a;Ubiquitin;40S ribosomal protein S27a;Ubiquitin-60S ribosomal protein L40;Ubiquitin;60S ribosomal protein L40;Polyubiquitin-B;Ubiquitin;Polyubiquitin-C;Ubiquitin	P62979;P62987;P0CG47;P0CG48	11	11	11	62.8	62.8	62.8	0	174.41	31.615	30.8163	32.2276	31.906	32.1474	30.882	31.8818	31.4579	32.1378	31.4331	31.9845	31.3778	-0.686831	2.33044	+
UBE2M	NEDD8-conjugating enzyme Ubc12	P61081	4	4	4	21.9	21.9	21.9	0	22.211	27.9527	26.2904	27.6255	27.5011	26.7576	26.2845	28.386	28.1518	27.7013	27.1193	27.7844	26.7379	-0.687071	1.03111
GNB2L1	Guanine nucleotide-binding protein subunit beta-2-like 1;Guanine nucleotide-binding protein subunit beta-2-like 1, N-terminally processed	P63244	18	18	18	60.6	60.6	60.6	0	323.31	30.8288	29.7762	31.959	31.6978	31.0779	30.0216	32.0696	31.5581	31.7862	31.1727	31.6035	30.9577	-0.690145	0.99077
RPL21	60S ribosomal protein L21	P46778	9	9	9	41.9	41.9	41.9	0	43.992	29.7498	29.095	31.7608	31.4475	30.2726	28.6526	31.147	30.8517	31.5508	30.6937	30.4283	30.0097	-0.693191	0.631611
RPS27	40S ribosomal protein S27	P42677	5	5	3	40.5	40.5	15.5	0	34.273	28.5864	27.9211	29.2967	28.871	28.8395	28.4964	29.5859	28.8439	29.9383	29.0552	29.1937	28.0936	-0.693229	1.5251	+
AP1B1	AP-1 complex subunit beta-1	Q10567	12	3	3	15.2	5.2	5.2	0	8.984	26.2208	25.5289	28.1857	28.0077	27.0951	26.2374	27.9565	27.1303	26.5225	25.8065	27.1521	26.2604	-0.693585	0.72797
NUP188	Nucleoporin NUP188 homolog	Q5SRE5	2	2	2	1.7	1.7	1.7	0	4.2244	24.6175	22.7659	24.6309	24.5878	24.603	23.755	25.0359	25.0217	25.0903	23.8123	25.3305	25.19	-0.695887	0.963065
RPS25	40S ribosomal protein S25	P62851	5	5	5	30.4	30.4	30.4	0	26.153	28.5864	27.3445	29.4588	28.9967	28.8854	27.87	28.8238	28.38	29.0553	28.4834	29.0615	28.6013	-0.69925	1.58979	+
AIFM1	Apoptosis-inducing factor 1, mitochondrial	O95831	12	12	12	23	23	23	0	104.02	27.6851	27.6678	30.1162	29.6007	25.0352	21.7576	29.1262	29.072	27.8027	27.4737	28.5362	28.5029	-0.704514	0.21016
PYGB	Glycogen phosphorylase, brain form	P11216	18	14	14	25.6	21.4	21.4	0	96.977	28.2322	27.5314	29.0806	29.2267	27.264	24.7433	28.5453	28.5301	28.4692	27.9346	28.5069	27.8983	-0.705631	0.494198
PSMC4	26S protease regulatory subunit 6B	P43686	6	6	6	15.6	15.6	15.6	0	22.581	27.0479	26.0361	27.6034	27.5592	27.3431	26.2689	25.1705	24.7847	26.1732	25.1572	26.1833	25.4811	-0.705684	0.643123
RPL12	60S ribosomal protein L12	P30050	7	7	7	52.7	52.7	52.7	0	172.55	30.0025	29.2755	31.5763	31.3255	29.4326	28.2756	30.9505	30.3846	30.9544	30.259	31.2534	30.414	-0.705896	0.647945
FAM98B	Protein FAM98B	Q52LJ0	3	3	3	10.6	10.6	10.6	0	5.1361	27.2215	26.4975	27.4692	26.5296	27.5627	26.402	26.8326	26.8491	27.4872	26.3519	26.8251	26.5239	-0.707368	3.01401	+
RPS4X	40S ribosomal protein S4, X isoform	P62701;Q8TD47;P22090	19	19	19	63.5	63.5	63.5	0	88.886	30.2412	29.0103	32.5863	32.3748	31.089	29.8679	31.8949	31.6288	32.0691	31.4813	31.5908	30.8633	-0.70749	0.567023
RPS7	40S ribosomal protein S7	P62081	13	13	13	61.3	61.3	61.3	0	137.12	30.1744	29.306	31.8983	31.4321	29.9524	28.9422	31.76	31.2057	31.2548	30.5384	30.5454	29.9147	-0.707688	0.670686
PPP1CA	Serine/threonine-protein phosphatase PP1-alpha catalytic subunit	P62136	16	16	5	54.2	54.2	16.1	0	244.55	28.4263	27.4384	28.0095	27.7268	28.4515	28.1207	28.9672	28.2642	28.5043	27.5696	29.2971	28.2879	-0.708036	1.84642	+
YWHAE	14-3-3 protein epsilon	P62258	14	11	11	44.3	41.2	41.2	0	82.961	29.0751	28.6837	29.9923	29.5307	29.7969	28.7512	28.1144	27.3652	29.9887	29.3375	29.3352	28.3818	-0.708741	0.880134
NCKAP1	Nck-associated protein 1	Q9Y2A7	12	12	12	13.2	13.2	13.2	0	44.583	27.3325	26.9257	28.6465	28.5809	28.6456	27.168	28.3065	27.7689	28.8831	27.8724	28.6809	27.9166	-0.710439	1.23305
PSMA5	Proteasome subunit alpha type-5	P28066	3	3	3	14.9	14.9	14.9	0	3.2068	26.868	26.5843	27.341	27.0589	27.5775	26.028	27.4611	26.4951	26.5716	25.7153	26.7747	26.4331	-0.713194	1.72961	+
RPS23	40S ribosomal protein S23	P62266	7	7	7	49	49	49	0	21.711	30.398	29.3938	31.1657	30.9098	31.7152	29.8339	31.3286	31.0458	31.8069	31.0489	31.2402	31.1154	-0.717842	1.10007
RPS15A	40S ribosomal protein S15a	P62244	9	9	9	71.5	71.5	71.5	0	36.95	30.4335	29.6115	30.6868	30.4061	31.2482	29.964	30.7585	30.398	31.8221	31.2039	31.0477	30.1024	-0.718489	1.43143	+
PRDX4	Peroxiredoxin-4	Q13162	12	9	9	57.6	50.6	50.6	0	123.33	30.7009	29.5123	31.1839	30.615	30.8741	29.5999	30.6004	30.5296	31.1084	30.3485	30.5168	30.0536	-0.720923	2.05574	+
CCAR2	Cell cycle and apoptosis regulator protein 2	Q8N163	10	10	10	13.4	13.4	13.4	0	40.003	27.6745	27.1168	27.9061	28.7623	28.1415	26.4426	28.6928	27.9661	28.2456	27.3024	27.9986	26.7379	-0.721832	1.07955
RPL17	60S ribosomal protein L17	P18621	11	11	11	49.5	49.5	49.5	0	103.34	30.1679	29.0903	31.6578	31.3773	29.9833	28.5115	31.4874	30.9813	31.2663	30.4433	30.4462	30.2618	-0.723927	0.680559
EIF4A1	Eukaryotic initiation factor 4A-I	P60842	13	5	5	36.7	17.5	17.5	0	29.083	27.6981	26.7261	29.1244	28.5801	27.7711	26.9725	28.6809	27.8598	28.5694	27.9249	28.5388	27.9737	-0.724299	1.13362
LDHB	L-lactate dehydrogenase B chain	P07195	22	21	21	59.3	55.7	55.7	0	323.31	33.0699	32.093	33.875	33.5052	32.6692	31.6252	33.7492	33.1391	33.3139	32.5895	33.413	32.7745	-0.727283	1.26845
RPL13	60S ribosomal protein L13	P26373	13	13	13	50.7	50.7	50.7	0	91.139	28.4875	27.1918	31.188	30.9471	30.2234	28.0797	30.7101	30.6201	31.6923	30.9961	28.8744	28.9751	-0.727642	0.388649
EIF4G1	Eukaryotic translation initiation factor 4 gamma 1	Q04637;O43432	9	9	9	7.3	7.3	7.3	0	12.295	25.908	24.4118	27.7288	27.823	27.138	25.8458	27.1293	26.7971	25.5183	24.8943	24.9336	24.2147	-0.728191	0.46116
STK38L	Serine/threonine-protein kinase 38-like	Q9Y2H1	17	12	12	36.2	29.1	29.1	0	87.899	29.5291	28.4513	29.3392	28.7708	30.3243	28.8151	29.4547	29.0057	29.793	29.4228	29.6776	29.2706	-0.730265	2.30287	+
STT3A	Dolichyl-diphosphooligosaccharide--protein glycosyltransferase subunit STT3A	P46977	15	15	14	21.7	21.7	20.7	0	56.411	30.3872	29.4923	31.1678	30.7313	30.9948	29.4731	31.0335	30.7703	31.5057	30.8072	31.0006	30.4325	-0.730485	1.46219	+
HINT2	Histidine triad nucleotide-binding protein 2, mitochondrial	Q9BX68	2	2	2	21.5	21.5	21.5	0	12.023	27.5	26.4862	28.1766	27.8799	27.4076	26.1538	27.9622	27.5358	26.8523	26.0334	27.6814	27.1043	-0.731121	1.14433
RPL26	60S ribosomal protein L26	P61254	12	12	3	46.2	46.2	13.1	0	45.224	28.9664	27.9036	31.2123	30.9156	29.0953	27.7414	30.8327	30.3938	31.0714	30.3232	30.2339	29.7469	-0.731268	0.506906
FIS1	Mitochondrial fission 1 protein	Q9Y3D6	3	3	3	26.3	26.3	26.3	0	15.773	26.944	26.2595	26.0258	25.69	26.4931	25.6959	26.5631	26.2089	27.228	25.7947	26.8021	26.0144	-0.732116	2.37524	+
CLTC	Clathrin heavy chain 1	Q00610	106	106	82	61.9	61.9	50.3	0	323.31	35.225	34.3801	34.893	34.5625	35.4346	34.1029	34.9956	34.4006	35.423	34.7318	35.109	34.4987	-0.733949	3.8016	+
RPS9	40S ribosomal protein S9	P46781	17	17	17	61.3	61.3	61.3	0	58.878	30.0185	28.9499	32.1281	32.0479	29.8686	27.8687	31.299	31.3554	32.4049	31.4139	30.9624	30.635	-0.735101	0.427108
TROVE2	60 kDa SS-A/Ro ribonucleoprotein	P10155	5	5	5	11.7	11.7	11.7	0	28.124	27.6572	26.8371	27.6626	27.4391	27.1052	26.259	27.9087	27.2526	27.7825	26.9501	27.5717	26.5388	-0.735234	2.22647	+
IPO5	Importin-5	O00410	6	6	6	8.7	8.7	8.7	0	31.165	26.3431	24.6461	27.2725	27.371	27.5434	23.8854	27.1734	26.5771	26.8633	26.6558	23.9226	25.5648	-0.736324	0.441843
PABPN1	Polyadenylate-binding protein 2	Q86U42;A6NDY0	11	11	11	33.3	33.3	33.3	0	47.516	29.8048	29.1686	30.1808	29.9051	28.9689	27.9855	30.3223	29.689	29.7873	28.7089	29.9297	29.114	-0.737122	1.24639
SRSF3	Serine/arginine-rich splicing factor 3	P84103	5	4	4	33.5	33.5	33.5	0	12.46	29.1716	27.9648	29.6786	29.4777	29.5998	28.1982	29.1883	29.0541	29.6431	28.9799	29.8598	29.0272	-0.739921	1.74392	+
DDOST	Dolichyl-diphosphooligosaccharide--protein glycosyltransferase 48 kDa subunit	P39656	12	12	12	43.6	43.6	43.6	0	142.06	30.8896	30.0602	31.512	30.9546	29.8652	28.9835	31.4461	30.8333	31.3407	30.4814	30.9239	30.2113	-0.742171	1.08727
RBM14	RNA-binding protein 14	Q96PK6	8	8	8	13.3	13.3	13.3	0	27.345	27.8513	27.2139	30.7592	30.3855	28.1887	25.352	28.6328	29.0339	27.4005	26.64	28.6057	28.3528	-0.743344	0.380985
CLIC1	Chloride intracellular channel protein 1	O00299	12	12	12	59.3	59.3	59.3	0	219.57	30.7789	29.939	31.7218	31.3523	30.778	29.8021	31.4259	30.7935	31.5247	30.7009	31.5503	30.729	-0.7438	1.54386	+
YWHAZ	14-3-3 protein zeta/delta	P63104	16	16	12	64.5	64.5	50.6	0	222.26	30.0508	29.2488	30.1328	30.209	29.9802	28.7111	30.2323	29.6081	30.2569	29.2513	29.6089	28.765	-0.744769	1.87933	+
RPL38	60S ribosomal protein L38	P63173	6	6	6	52.9	52.9	52.9	0	20.949	29.2462	28.2836	30.6849	30.2152	29.03	27.8692	30.7038	29.87	29.9725	29.6331	29.3737	28.6698	-0.745023	0.798508
RAB6A;RAB6B	Ras-related protein Rab-6A;Ras-related protein Rab-6B	P20340;Q9NRW1;Q14964	14	14	10	53.8	53.8	44.7	0	85.93	30.3547	29.4593	31.3909	30.9429	29.8154	28.8525	31.3016	30.7068	30.7316	29.9679	31.1617	30.3554	-0.745183	1.00713
APEX1	DNA-(apurinic or apyrimidinic site) lyase;DNA-(apurinic or apyrimidinic site) lyase, mitochondrial	P27695	13	13	13	47.5	47.5	47.5	0	197.39	29.1569	27.9755	30.7575	30.3957	27.6769	26.9966	30.5402	29.8945	30.0008	29.0743	29.218	28.5328	-0.746816	0.517462
PPIA	Peptidyl-prolyl cis-trans isomerase A;Peptidyl-prolyl cis-trans isomerase A, N-terminally processed	P62937;P0DN26;A0A0B4J2A2;A0A075B767;A0A075B759;Q9Y536;F5H284;P0DN37	17	17	17	86.1	86.1	86.1	0	211.33	33.2065	32.3446	33.6851	33.2474	33.1264	31.97	33.4529	32.9911	33.1493	32.3447	33.1702	32.3953	-0.749546	2.24221	+
PSMA3	Proteasome subunit alpha type-3	P25788	6	6	6	23.1	23.1	23.1	0	10.49	28.2532	27.3084	28.5038	28.1852	28.5571	26.4014	28.5615	28.0964	28.3981	28.1209	28.1673	27.8288	-0.749997	1.55573	+
SLC25A13	Calcium-binding mitochondrial carrier protein Aralar2	Q9UJS0;O75746	14	14	14	27.6	27.6	27.6	0	122.08	28.5957	28.1163	29.9292	29.6196	28.7358	27.5501	28.9834	28.3507	29.1606	27.896	29.0532	28.419	-0.751018	1.25587
RPL34	60S ribosomal protein L34	P49207	6	6	6	36.8	36.8	36.8	0	10.35	29.0626	27.5387	29.167	29.4131	29.4272	27.2597	28.4139	28.7289	30.8282	28.949	27.9119	28.3937	-0.754604	0.73163
SYNCRIP	Heterogeneous nuclear ribonucleoprotein Q	O60506	41	30	30	59.2	47.8	47.8	0	323.31	33.3788	32.4748	32.9744	32.4469	33.2912	32.0039	32.958	32.551	33.4283	32.6856	33.1974	32.5317	-0.755699	3.88712	+
ROCK2	Rho-associated protein kinase 2	O75116;Q13464	6	6	6	5.8	5.8	5.8	0	30.528	27.5318	25.8204	25.961	26.2852	26.9962	25.8782	26.1076	24.6475	25.8006	26.4932	27.2479	25.9722	-0.758055	1.05885
DIS3	Exosome complex exonuclease RRP44	Q9Y2L1	5	5	5	7.1	7.1	7.1	0	36.937	23.9363	23.2967	27.4389	26.9302	23.8868	23.4105	26.8221	24.8696	25.6774	25.4226	26.1807	25.4625	-0.758358	0.420857
RPS8	40S ribosomal protein S8	P62241	13	13	13	56.7	56.7	56.7	0	153.21	31.5044	30.3151	32.5017	32.1994	31.3685	29.9299	32.1296	31.8307	32.5102	31.6927	32.164	31.6375	-0.7622	0.989365
HMGB1;HMGB1P1	High mobility group protein B1;Putative high mobility group protein B1-like 1	P09429;B2RPK0;P26583;P23497	8	8	8	35.8	35.8	35.8	0	64.493	28.565	27.928	29.7885	29.4773	29.4143	27.7164	28.6679	27.8913	29.0467	28.7218	29.3224	28.4887	-0.763532	1.35388	+
RPL13A	60S ribosomal protein L13a	P40429;Q6NVV1	11	11	11	42.4	42.4	42.4	0	52.969	30.4075	29.3691	30.8137	30.7223	31.5804	28.2753	30.2351	30.7142	32.0359	30.9319	30.16	30.6163	-0.767276	0.740466
RPS29	40S ribosomal protein S29	P62273	4	4	4	48.2	48.2	48.2	0	42.931	29.4432	28.7457	29.7938	29.0123	29.8481	27.844	28.4111	28.1986	30.8216	29.9523	29.948	29.9087	-0.767353	0.857114
RPL3	60S ribosomal protein L3	P39023;Q92901	22	22	22	53.8	53.8	53.8	0	150.88	31.0733	29.9157	32.7164	32.2508	32.0585	29.7217	31.5531	31.8211	32.9055	31.6787	30.9469	31.2579	-0.767954	0.722872
RPL23	60S ribosomal protein L23	P62829	10	10	10	56.4	56.4	56.4	0	61.242	31.0545	30.0995	32.1131	31.8385	30.8167	29.2443	31.5528	31.1089	31.6981	31.1406	31.6691	30.8424	-0.771688	1.02081
TM9SF4	Transmembrane 9 superfamily member 4	Q92544	11	11	11	19	19	19	0	65.4	29.5016	28.9093	30.7255	29.8434	30.0903	27.9607	30.2357	30.2565	29.9706	29.1639	29.902	29.6591	-0.772131	1.19456
RPS13	40S ribosomal protein S13	P62277	11	11	11	51	51	51	0	56.139	31.0676	29.7189	32.3066	31.9337	30.7548	29.4607	31.7765	31.388	31.8904	31.0852	31.2886	30.8531	-0.774156	0.911516
PGPEP1	Pyroglutamyl-peptidase 1	Q9NXJ5	3	3	3	22.5	22.5	22.5	0	71.579	27.4908	26.4951	27.3047	26.9649	28.9433	27.2768	27.8708	27.418	27.357	26.8825	26.9661	26.2469	-0.774744	1.34945	+
RPS14	40S ribosomal protein S14	P62263	12	12	12	69.5	69.5	69.5	0	77.872	30.353	29.7219	31.8212	31.2417	30.0665	28.4854	31.2781	30.6659	30.0335	29.3272	30.4351	29.8893	-0.776008	0.828486
PSMF1	Proteasome inhibitor PI31 subunit	Q92530	2	2	2	11.8	11.8	11.8	0	21.337	25.5164	24.2139	26.2888	26.347	29.475	28.522	26.288	25.7954	26.5347	26.0378	26.0543	24.5515	-0.78159	0.421131
RPS5	40S ribosomal protein S5;40S ribosomal protein S5, N-terminally processed	P46782	12	12	12	54.9	54.9	54.9	0	151.92	30.5584	29.5818	32.1361	31.8669	30.9283	29.3194	31.434	31.289	31.6505	30.5051	31.2217	30.6573	-0.784925	0.932172
RPS3	40S ribosomal protein S3	P23396	21	21	21	77.4	77.4	77.4	0	77.544	30.984	30.0305	31.7353	31.3099	30.5316	29.346	31.7964	30.8483	31.3094	30.9333	31.503	30.6793	-0.785401	1.30433
RPL27A	60S ribosomal protein L27a	P46776	6	6	6	32.4	32.4	32.4	0	29.491	29.077	27.8618	30.8467	30.6915	29.5008	27.4767	30.3161	30.0672	31.2192	30.4044	30.0588	29.8	-0.786179	0.597538
MYL6	Myosin light polypeptide 6	P60660;P14649	6	6	6	47.7	47.7	47.7	0	39.887	28.6413	28.4234	29.0864	28.1031	29.698	28.0976	28.3256	28.1203	28.755	27.9307	28.4608	27.5617	-0.788389	2.13936	+
FLNB	Filamin-B	O75369	70	70	64	38.9	38.9	36.6	0	323.31	31.2642	30.1436	32.318	32.0475	31.8117	30.5513	32.3216	31.5615	31.3103	30.7287	31.3107	30.5707	-0.788863	1.28186
THRAP3	Thyroid hormone receptor-associated protein 3	Q9Y2W1	14	14	14	18.5	18.5	18.5	0	65.782	29.931	28.8386	28.7911	28.9089	31.2309	29.5422	29.3013	28.8897	30.4752	29.4054	29.8119	29.2055	-0.791844	1.2304
RPL37A	60S ribosomal protein L37a	P61513;A6NKH3	5	5	5	58.7	58.7	58.7	0	51.217	28.8787	28.4458	30.5948	30.1972	29.6704	27.9949	30.4091	29.8026	30.8909	30.0095	30.4877	29.7086	-0.795509	0.891148
SUMO2;SUMO4;SUMO3	Small ubiquitin-related modifier 2;Small ubiquitin-related modifier 4;Small ubiquitin-related modifier 3	P61956;Q6EEV6;P55854	2	2	2	23.2	23.2	23.2	0	22.159	28.3588	27.4143	28.6324	28.5409	28.7126	27.2946	28.7422	28.1748	28.8176	27.7305	28.3868	27.7208	-0.79575	2.48615	+
PCBP2;PCBP3	Poly(rC)-binding protein 2;Poly(rC)-binding protein 3	Q15366;P57721	8	5	5	34	23.3	23.3	0	22.883	27.4263	26.417	28.999	28.7215	26.9945	24.2988	27.8713	27.6895	27.1913	26.9554	27.0209	26.6435	-0.796281	0.570921
YKT6	Synaptobrevin homolog YKT6	O15498	6	6	6	36.9	36.9	36.9	0	24.827	27.6146	26.9401	29.4744	29.0477	26.2218	24.1353	28.8789	28.6169	28.3554	27.8566	28.3606	27.5309	-0.796366	0.431007
RPS2	40S ribosomal protein S2	P15880	14	14	14	46.8	46.8	46.8	0	87.166	31.6582	30.5188	32.6689	32.245	30.4224	29.146	32.297	31.8131	32.3757	31.5953	31.9536	31.2702	-0.797904	0.730564
GSTP1	Glutathione S-transferase P	P09211	11	11	11	60.5	60.5	60.5	0	323.31	32.4149	31.556	33.6086	33.137	32.1783	31.0325	33.4539	32.9711	33.4919	32.6191	33.2091	32.2493	-0.798645	1.067
RAD50	DNA repair protein RAD50	Q92878	39	39	39	31.2	31.2	31.2	0	182.07	30.1959	29.6403	29.3832	29.3176	31.3292	29.734	29.6307	29.0119	30.3935	29.2842	29.6236	28.7563	-0.801924	1.45517	+
YWHAG	14-3-3 protein gamma;14-3-3 protein gamma, N-terminally processed	P61981	11	8	6	46.6	43.3	36.8	0	79.587	27.2333	26.2821	26.1491	26.5879	26.0169	24.001	27.8179	26.9472	28.5594	27.798	27.7313	27.0728	-0.803175	0.587086
RPL11	60S ribosomal protein L11	P62913	8	8	8	38.2	38.2	38.2	0	62.851	30.2152	29.3699	31.2835	30.7471	30.1887	29.0513	30.9482	30.4713	30.6109	29.9848	30.9109	29.709	-0.804	1.5219	+
DHX36	ATP-dependent RNA helicase DHX36	Q9H2U1	2	2	2	2.1	2.1	2.1	0	4.0233	23.5216	22.0453	23.6584	22.9098	23.2054	21.1759	25.0133	24.5822	24.0345	23.3868	22.9961	23.4962	-0.805489	0.727174
SRSF6	Serine/arginine-rich splicing factor 6	Q13247;Q08170	8	8	7	18.6	18.6	16	0	40.898	28.493	27.2707	28.7806	28.2332	26.7209	25.4559	28.9956	28.1784	28.4086	27.8721	28.8496	28.4045	-0.805606	0.729135
TCP1	T-complex protein 1 subunit alpha	P17987	19	19	19	46.6	46.6	46.6	0	164.05	31.7955	30.7417	32.4781	31.9921	30.9202	29.6306	32.2617	31.7083	31.4975	30.7845	31.4712	30.7247	-0.80704	1.09752
SF3B3	Splicing factor 3B subunit 3	Q15393	31	31	31	32.2	32.2	32.2	0	209.05	31.0595	30.2215	31.7458	31.227	31.365	29.9716	31.9209	31.3926	31.7873	31.1415	31.5832	30.649	-0.809712	1.87177	+
RPL27	60S ribosomal protein L27	P61353	10	10	10	55.1	55.1	55.1	0	57.351	31.0014	29.4952	31.3313	31.4957	31.4134	28.7456	30.7279	30.7711	32.0601	31.3972	30.5331	30.2885	-0.812333	0.876237
CAP1	Adenylyl cyclase-associated protein 1	Q01518	29	29	28	63.2	63.2	61.5	0	323.31	31.9734	31.1289	32.2607	31.9125	31.4281	29.8756	32.235	31.6463	32.3787	31.5479	31.9432	31.2328	-0.812519	1.5009	+
RPL24	60S ribosomal protein L24	P83731	8	8	8	38.9	38.9	38.9	0	25.616	30.1689	29.0944	31.6468	31.2548	30.2156	28.5529	31.1099	30.6659	31.4196	30.5385	30.4557	30.0048	-0.817533	0.893806
TXN	Thioredoxin	P10599	7	7	7	51.4	51.4	51.4	0	30.887	29.7646	28.3946	29.6834	29.3568	29.8632	28.8261	30.0793	29.4363	30.3917	29.4114	29.3605	28.7953	-0.820379	2.3311	+
PSME2	Proteasome activator complex subunit 2	Q9UL46	2	2	2	14.6	14.6	14.6	0	32.835	25.0997	23.9368	24.9858	24.5979	25.3339	24.2885	25.0204	24.3307	26.5045	25.6864	25.8502	25.0261	-0.821352	1.36745	+
POR	NADPH--cytochrome P450 reductase	P16435	13	13	13	23.9	23.9	23.9	0	36.037	26.8591	26.239	29.7913	29.8041	26.1042	24.3588	29.4336	28.3149	28.7344	28.3663	29.118	28.024	-0.822255	0.368638
SLC25A11	Mitochondrial 2-oxoglutarate/malate carrier protein	Q02978	5	5	5	19.1	19.1	19.1	0	58.319	26.3679	26.3947	28.5378	28.6857	26.7477	25.9466	27.7857	24.8561	28.1289	26.9054	27.4233	27.2599	-0.823807	0.662188
KHSRP	Far upstream element-binding protein 2	Q92945	14	14	11	25.7	25.7	22.5	0	94.393	28.5326	27.4096	29.2286	29.1361	29.2934	27.8102	29.0296	28.388	28.5206	27.6715	28.2525	27.498	-0.824007	1.54554	+
YWHAB	14-3-3 protein beta/alpha;14-3-3 protein beta/alpha, N-terminally processed	P31946	9	3	3	38.2	20.7	20.7	0	105.86	25.9715	25.6168	28.4155	28.1585	25.0004	22.2473	27.7735	27.3529	28.1147	27.2688	27.2902	26.9757	-0.82429	0.354791
PSMA6	Proteasome subunit alpha type-6	P60900	8	8	8	40.7	40.7	40.7	0	64.564	28.4191	27.6708	29.953	29.3447	28.1576	27.2527	29.5207	28.7651	28.7183	27.7044	28.8915	27.9403	-0.830379	1.10703
SCYL2	SCY1-like protein 2	Q6P3W7	38	38	38	43.6	43.6	43.6	0	323.31	33.1002	32.1132	32.502	31.9468	33.7398	32.4956	32.6716	32.0908	33.3134	32.5421	32.9498	32.0965	-0.831964	2.59787	+
AIMP1	Aminoacyl tRNA synthase complex-interacting multifunctional protein 1;Endothelial monocyte-activating polypeptide 2	Q12904	8	8	8	36.2	36.2	36.2	0	47.941	28.6234	28.1943	29.1438	28.729	26.8376	25.7494	29.4073	28.5156	28.9744	27.9499	29.0071	27.857	-0.833094	0.741406
ATP5A1	ATP synthase subunit alpha, mitochondrial	P25705	30	30	30	56.2	56.2	56.2	0	253.83	31.8577	31.0835	32.7156	32.301	32.6251	31.5378	32.4137	31.45	32.1294	31.1289	32.1018	31.341	-0.833527	2.37738	+
RAE1	mRNA export factor	P78406	5	5	5	19.3	19.3	19.3	0	17.834	27.3683	26.4527	28.6731	27.6459	28.0382	26.9178	27.4623	27.3554	28.636	27.682	27.2679	26.3869	-0.834192	1.41212	+
MDH1	Malate dehydrogenase, cytoplasmic	P40925	11	11	11	42.2	42.2	42.2	0	99.86	30.1089	28.7347	31.3064	30.7032	29.8115	28.7065	30.5852	30.44	30.0022	29.0896	30.3068	29.4414	-0.834298	1.14321
HSP90AA1	Heat shock protein HSP 90-alpha	P07900;Q14568;Q58FG0;Q58FG1	38	24	24	50.4	32.2	32.2	0	190.04	30.9447	30.1424	31.4226	31.0294	30.9311	29.8215	31.8187	31.0184	30.9552	30.0719	31.3467	30.3142	-0.83687	2.09076	+
SAFB	Scaffold attachment factor B1	Q15424	26	26	11	28.7	28.7	11.9	0	161.33	29.4573	28.6416	28.6018	28.1662	28.6608	27.1455	29.6378	29.0969	29.5937	28.5829	29.3011	28.5883	-0.838516	1.52132	+
APMAP	Adipocyte plasma membrane-associated protein	Q9HDC9	6	6	6	21.4	21.4	21.4	0	20.138	29.9928	28.6692	29.5594	29.5628	26.4968	25.6566	28.9913	28.6287	28.3906	27.2915	28.2705	26.852	-0.840114	0.519846
POLR2H	DNA-directed RNA polymerases I, II, and III subunit RPABC3	P52434	4	4	4	27.3	27.3	27.3	0	78.226	27.6398	26.6153	27.7912	27.5526	27.5359	26.2914	26.9809	26.538	27.567	26.5576	27.2569	26.1728	-0.840651	2.32851	+
ARL8B;ARL8A	ADP-ribosylation factor-like protein 8B;ADP-ribosylation factor-like protein 8A	Q9NVJ2;Q96BM9	4	4	4	23.7	23.7	23.7	0	15.239	26.3672	25.5368	28.0285	27.5534	27.5122	27.041	28.0824	27.2473	27.7102	26.4553	27.8693	26.6795	-0.842759	1.25052
SART1	U4/U6,U5 tri-snRNP-associated protein 1	O43290	9	9	9	15.8	15.8	15.8	0	42.302	26.7049	25.8449	27.1363	26.6919	28.9986	26.7976	26.6091	25.3003	26.712	25.7857	25.2345	25.9149	-0.843355	0.807502
MRPL4	39S ribosomal protein L4, mitochondrial	Q9BYD3	1	1	1	5.1	5.1	5.1	0	2.7242	25.4405	24.3568	25.7981	25.3723	25.5813	24.8082	25.9356	25.1865	25.679	24.7083	25.66	24.598	-0.844064	3.25935	+
THOC2	THO complex subunit 2	Q8NI27	4	4	4	2.4	2.4	2.4	0	9.8848	26.5826	24.5711	26.4252	26.488	26.7799	26.0719	26.9385	25.9695	27.6418	27.0228	27.4184	26.5935	-0.844951	1.22667
BUB3	Mitotic checkpoint protein BUB3	O43684	9	9	9	37.8	37.8	37.8	0	82.839	28.4962	27.6351	29.7648	29.348	28.8468	27.7206	29.5571	29.0597	29.5199	28.7084	29.4203	28.0571	-0.846059	1.41575	+
RPL23A	60S ribosomal protein L23a	P62750	11	11	11	53.8	53.8	53.8	0	100.43	30.6318	29.4842	31.6471	31.2142	30.2824	28.983	31.2639	30.6569	31.5368	30.7096	31.1415	30.3784	-0.846196	1.19963
EML4	Echinoderm microtubule-associated protein-like 4	Q9HC35	16	16	16	18.2	18.2	18.2	0	35.581	28.5948	26.805	29.2404	29.2137	27.293	26.8112	29.1967	28.8143	28.7974	28.1546	28.7684	27.0091	-0.847131	0.860719
PGM3	Phosphoacetylglucosamine mutase	O95394	4	4	4	12.4	12.4	12.4	0	13.218	25.2227	26.2986	27.2421	25.8295	24.3964	22.2857	26.6558	24.1282	26.3052	24.3577	24.6416	26.4756	-0.848081	0.494603
TAGLN2	Transgelin-2	P37802;Q9UI15	3	3	3	18.1	18.1	18.1	0	13.449	26.1323	24.7676	26.7348	26.8657	26.3072	24.603	25.1469	24.8504	26.4435	24.5379	26.1466	26.1957	-0.848474	1.0314
DDT;DDTL	D-dopachrome decarboxylase;D-dopachrome decarboxylase-like protein	P30046;A6NHG4	5	5	5	46.6	46.6	46.6	0	41.03	27.4422	26.613	29.3461	28.6474	26.8614	25.0759	29.2433	28.5812	28.8665	28.4707	28.5147	27.7819	-0.850679	0.583594
MATR3	Matrin-3	P43243	16	16	16	25.5	25.5	25.5	0	131.82	29.7311	29.1028	30.4085	30.3416	30.6259	28.8287	30.125	29.1834	30.3484	29.4651	29.7481	28.9525	-0.852143	1.99632	+
MT-ATP6	ATP synthase subunit a	P00846	1	1	1	4.4	4.4	4.4	0	4.6759	26.7808	25.842	27.312	26.6835	27.6411	25.861	27.5414	27.2185	28.1097	27.1897	27.0339	26.5066	-0.852943	1.66338	+
EIF3C;EIF3CL	Eukaryotic translation initiation factor 3 subunit C;Eukaryotic translation initiation factor 3 subunit C-like protein	Q99613;B5ME19	21	21	21	25.6	25.6	25.6	0	197.89	30.5778	29.9471	30.1599	29.777	32.0448	30.5815	30.122	29.1723	30.8678	30.1987	30.4339	29.4097	-0.853312	1.40957	+
FUS	RNA-binding protein FUS	P35637	13	13	10	24.5	24.5	22.8	0	234.22	30.5555	29.6711	30.7337	29.9878	30.1295	28.617	30.0859	29.8409	30.1076	29.2463	30.5596	29.6792	-0.854886	2.33221	+
GANAB	Neutral alpha-glucosidase AB	Q14697	28	28	28	36	36	36	0	170.9	31.0788	30.139	32.4318	31.8914	31.0188	29.6815	31.9911	31.4218	31.6634	30.6758	31.4233	30.6648	-0.855493	1.24009
GDI2	Rab GDP dissociation inhibitor beta	P50395	26	26	18	57.3	57.3	41.8	0	323.31	31.1759	30.2646	32.0198	31.5739	31.1051	29.9705	31.6689	30.9312	31.7585	30.9142	31.3722	30.305	-0.856829	1.90952	+
NME2;NME2P1	Nucleoside diphosphate kinase B;Putative nucleoside diphosphate kinase	P22392;O60361	13	13	8	79.6	79.6	48.7	0	65.711	30.7422	30.061	30.6599	30.2232	30.6636	29.534	30.5957	29.7352	30.7302	29.444	30.7582	30.0083	-0.857345	4.22177	+
HNRNPC	Heterogeneous nuclear ribonucleoproteins C1/C2	P07910;P0DMR1;O60812;B7ZW38;B2RXH8;Q86SE5	17	17	17	45.8	45.8	45.8	0	80.906	31.337	30.2975	31.9982	31.5203	31.1309	29.8753	31.8646	31.0484	31.489	30.7868	31.6811	30.8219	-0.858449	2.00581	+
SRSF10	Serine/arginine-rich splicing factor 10	O75494;Q8WXF0	5	5	5	17.6	17.6	17.6	0	11.966	26.0547	25.035	27.7779	26.73	24.7242	23.863	27.6009	27.3024	27.7023	26.8362	25.9819	24.9186	-0.859454	0.550505
UBA1	Ubiquitin-like modifier-activating enzyme 1	P22314	25	25	25	31.2	31.2	31.2	0	279.94	30.1793	29.3162	31.4115	31.0708	30.3875	29.1599	31.2653	30.2272	30.7963	29.8179	30.5939	29.8562	-0.864256	1.50942	+
H2AFY	Core histone macro-H2A,1	O75367;Q9P0M6	16	16	16	46.8	46.8	46.8	0	273.93	31.1965	30.0234	33.0451	32.581	30.3848	28.5242	32.3124	31.9962	32.4279	31.6094	31.8533	31.3002	-0.864257	0.588177
ALYREF	THO complex subunit 4	Q86V81	15	15	15	53.7	53.7	53.7	0	316.07	32.7023	31.7176	32.9002	32.4038	31.4326	29.7945	32.9905	32.4003	31.7845	31.1135	32.9561	32.1486	-0.864642	0.9504
EI24	Etoposide-induced protein 2,4 homolog	O14681	1	1	1	2.4	2.4	2.4	0.0010893	1.7994	24.2497	23.4554	25.2579	24.0251	25.2115	23.2873	25.1244	24.6692	25.2217	24.5267	24.6538	24.5486	-0.867786	1.82213	+
IARS2	Isoleucine--tRNA ligase, mitochondrial	Q9NSE4	15	15	15	20.5	20.5	20.5	0	81.525	28.2869	27.4881	29.1277	28.4534	28.875	27.3782	29.1848	28.6347	28.968	28.09	29.0028	28.183	-0.869629	2.26831	+
EIF3A	Eukaryotic translation initiation factor 3 subunit A	Q14152	42	42	42	35.5	35.5	35.5	0	139.76	30.9825	29.9837	30.7518	30.659	31.7389	30.2409	30.7733	30.0575	31.0211	29.9646	30.6239	29.7409	-0.874155	2.7444	+
HNRNPK	Heterogeneous nuclear ribonucleoprotein K	P61978	29	29	29	61.8	61.8	61.8	0	248.77	33.0132	31.8873	32.6287	32.0168	33.1696	31.7226	32.7721	31.916	32.786	32.5442	32.9653	31.9996	-0.874733	4.03324	+
EIF3E	Eukaryotic translation initiation factor 3 subunit E	P60228	9	9	9	23.4	23.4	23.4	0	69.574	28.8324	28.0889	29.5019	28.8333	29.9091	28.6904	28.9786	28.0143	29.5067	28.8506	29.2933	28.2865	-0.876335	2.5608	+
HNRNPA0	Heterogeneous nuclear ribonucleoprotein A0	Q13151	15	15	15	60.3	60.3	60.3	0	270.89	31.9633	30.9775	32.4116	31.7948	31.6873	30.2857	32.2593	31.6925	32.1037	31.2689	32.0266	31.1712	-0.876875	2.29952	+
EIF3I	Eukaryotic translation initiation factor 3 subunit I	Q13347	4	4	4	15.1	15.1	15.1	0	17.528	26.3221	25.6832	27.464	27.4461	25.7547	23.5796	26.9373	26.0288	26.7579	25.5489	26.259	25.9447	-0.877293	0.822217
ABCD3	ATP-binding cassette sub-family D member 3	P28288	9	9	9	17.1	17.1	17.1	0	111.44	28.6671	27.4109	29.5619	28.8939	29.5944	27.6499	28.5941	28.6877	29.8177	28.7151	28.5892	28.1729	-0.88234	1.5478	+
PDHB	Pyruvate dehydrogenase E1 component subunit beta, mitochondrial	P11177	8	8	8	31.2	31.2	31.2	0	25.511	26.6928	25.87	29.3347	29.2383	26.5875	26.1922	27.9434	27.2254	26.7538	25.0102	27.5342	26.0022	-0.884703	0.583493
SEC13	Protein SEC13 homolog	P55735	2	2	2	12.7	12.7	12.7	0	42.902	26.7666	25.7115	28.0902	27.7839	26.8753	25.4105	27.9813	27.1683	27.4234	26.7626	27.2012	26.1874	-0.885652	1.17048
DHCR7	7-dehydrocholesterol reductase	Q9UBM7	7	7	7	16.2	16.2	16.2	0	38.976	31.3745	30.2455	31.1358	30.4173	31.8653	30.1375	31.0501	31.0837	31.6697	30.4228	31.2152	30.6851	-0.886452	3.02969	+
LASP1	LIM and SH3 domain protein 1	Q14847	16	16	16	50.2	50.2	50.2	0	175.5	31.1501	30.126	31.3172	30.7301	29.8707	28.5267	31.405	30.7305	31.2465	30.2531	30.9578	30.2611	-0.886663	1.26863
TNPO1	Transportin-1	Q92973	10	10	8	16.6	16.6	14.4	0	38.497	28.7119	27.1812	28.9218	28.7612	29.2027	27.642	28.0638	27.8095	28.3862	27.3621	28.6582	27.8609	-0.887952	2.01859	+
DARS	Aspartate--tRNA ligase, cytoplasmic	P14868	21	21	21	46.9	46.9	46.9	0	128.84	30.0172	28.6047	31.1732	30.6551	29.0775	27.9581	31.2785	30.861	30.2495	29.1076	30.8353	30.1161	-0.888095	0.791799
CSTF3	Cleavage stimulation factor subunit 3	Q12996	17	17	17	30.8	30.8	30.8	0	112.96	29.6491	28.5967	26.047	26.0186	31.1575	30.3611	28.5277	28.1244	29.6981	28.8007	28.9275	26.7701	-0.889209	0.436435
ARAP1	Arf-GAP with Rho-GAP domain, ANK repeat and PH domain-containing protein 1	Q96P48	7	7	7	6.8	6.8	6.8	0	54.62	26.5635	25.683	29.7984	29.4698	26.5127	24.6661	29.2659	28.7443	26.1899	25.7556	28.8135	27.4734	-0.891968	0.396905
HNRNPD	Heterogeneous nuclear ribonucleoprotein D0	Q14103	21	21	20	43.7	43.7	41.4	0	306.24	31.7811	30.687	31.9062	31.4664	31.3956	29.8737	32.088	31.545	32.0374	31.21	32.0708	31.1425	-0.892406	2.04261	+
ESRP1	Epithelial splicing regulatory protein 1	Q6NXG1	7	7	6	15.4	15.4	13.7	0	62.7	27.5923	27.1684	25.4734	25.4956	27.9658	26.048	25.6758	25.2383	26.8897	24.8175	23.821	23.2639	-0.897755	0.519445
PITPNA	Phosphatidylinositol transfer protein alpha isoform	Q00169	19	19	17	67.8	67.8	61.5	0	196.59	30.7744	29.5007	29.2922	29.0257	30.9417	29.5392	30.5724	29.8695	31.0557	30.2701	30.533	29.576	-0.898031	1.79193	+
STT3B	Dolichyl-diphosphooligosaccharide--protein glycosyltransferase subunit STT3B	Q8TCJ2	6	5	5	6.8	5.9	5.9	0	32.953	27.6065	26.3969	28.7035	27.6929	27.1662	25.7242	28.5774	27.6872	27.2571	27.0328	27.9416	27.3255	-0.89882	1.25197
MSH2	DNA mismatch repair protein Msh2	P43246	4	4	4	5.7	5.7	5.7	0	17.34	23.1092	22.472	24.7311	25.4324	23.9044	21.5906	25.1097	24.9356	25.8074	24.3705	25.3641	23.8123	-0.90204	0.612934
ATP5J2	ATP synthase subunit f, mitochondrial	P56134	4	4	3	42.6	42.6	41.5	0	18.767	28.0408	27.3284	28.9078	28.6159	28.4268	27.1787	29.2409	28.9778	29.0089	27.5776	28.0517	26.5612	-0.906232	1.21803
DDX23	Probable ATP-dependent RNA helicase DDX23	Q9BUQ8	19	19	19	27.2	27.2	27.2	0	92.723	30.0938	29.4497	30.3904	29.4655	31.1477	29.2586	29.9609	29.0595	30.2774	29.6093	29.5271	29.1081	-0.907772	2.47264	+
ELAVL1	ELAV-like protein 1	Q15717	8	8	8	27.9	27.9	27.9	0	44.242	28.9484	27.9112	29.0765	28.7969	27.3433	26.395	28.8856	28.2309	28.6173	27.9959	28.0217	26.1087	-0.909034	0.961911
QARS	Glutamine--tRNA ligase	P47897	18	18	18	32	32	32	0	157.2	29.2437	28.01	29.6237	29.2857	28.5108	27.0269	29.639	29.4266	29.7864	28.6072	29.3554	28.3237	-0.913136	1.3114	+
NARS	Asparagine--tRNA ligase, cytoplasmic	O43776	9	9	9	23.9	23.9	23.9	0	45.937	27.3837	25.309	27.4643	28.3211	28.0243	26.0855	27.2012	27.9718	28.8034	27.2822	27.5625	25.989	-0.913485	0.895777
HUWE1	E3 ubiquitin-protein ligase HUWE1	Q7Z6Z7	11	11	11	4.1	4.1	4.1	0	50.627	27.1818	26.5374	28.7694	27.795	26.2839	25.0029	27.7576	26.9096	27.8497	27.1265	28.2559	27.2343	-0.915422	0.94623
TOMM40	Mitochondrial import receptor subunit TOM40 homolog	O96008	7	7	7	25.8	25.8	25.8	0	40.784	26.2721	25.8737	28.2703	28.0013	25.607	22.3583	28.1987	27.3142	27.364	27.4741	27.915	27.0974	-0.918012	0.441511
ARRB1	Beta-arrestin-1	P49407	4	4	4	16	16	16	0	11.702	25.2943	25.3273	26.4326	26.0998	26.4016	25.3864	27.4496	26.433	26.6012	24.5091	27.2319	26.1339	-0.920258	1.25578
CASK	Peripheral plasma membrane protein CASK	O14936	6	6	6	8.5	8.5	8.5	0	19.328	25.4567	25.2365	27.977	26.0625	26.8547	25.9423	28.0667	26.7312	26.4443	26.0296	27.2552	26.5218	-0.921758	1.15189
HADHB	Trifunctional enzyme subunit beta, mitochondrial;3-ketoacyl-CoA thiolase	P55084	19	19	19	45.1	45.1	45.1	0	125.97	30.4463	29.5051	31.4362	30.6945	30.3841	28.6715	30.9712	30.1832	30.8429	30.0541	30.8556	30.2941	-0.92228	1.71495	+
RPS15	40S ribosomal protein S15	P62841	7	7	7	55.9	55.9	55.9	0	19.565	28.6353	27.4976	29.6017	28.9719	28.0935	26.6113	29.4814	29.0369	29.0865	28.0615	29.4721	28.6572	-0.922359	1.14643
HNRNPA2B1	Heterogeneous nuclear ribonucleoproteins A2/B1	P22626	35	35	34	78.2	78.2	78.2	0	323.31	34.7323	33.6879	35.0403	34.4	34.0126	32.552	34.8421	34.1911	34.7607	33.8715	34.535	33.6243	-0.932695	1.95154	+
EIF3G	Eukaryotic translation initiation factor 3 subunit G	O75821	9	9	9	39.7	39.7	39.7	0	58.715	28.1399	26.7852	28.5116	28.208	27.3977	26.3359	28.8252	28.3811	28.1568	26.7074	28.7232	27.7277	-0.934852	1.33626	+
RPL31	60S ribosomal protein L31	P62899	7	7	7	52.8	52.8	52.8	0	27.982	30.3184	29.1941	31.3848	30.6562	30.1636	28.4455	30.7431	30.4945	31.3134	30.0025	30.5074	30.003	-0.939153	1.38804	+
DHCR24	Delta(24)-sterol reductase	Q15392	3	3	3	4.8	4.8	4.8	0	4.9483	26.519	26.1354	27.5774	26.3548	25.85	24.1258	26.8099	26.5742	27.4573	25.1597	25.3407	25.5689	-0.939243	1.00086
EIF3B	Eukaryotic translation initiation factor 3 subunit B	P55884	11	11	11	13.8	13.8	13.8	0	23.801	28.3146	27.4943	29.684	29.625	28.8147	26.7627	28.8131	28.0565	28.5744	27.9403	28.4792	27.1642	-0.9395	1.18899
FAU	40S ribosomal protein S30	P62861	2	2	2	18.6	18.6	18.6	0	3.0052	26.8105	25.4535	26.7195	26.1539	27.4198	25.5936	27.1184	26.7739	27.3871	26.4225	27.3451	26.7581	-0.940848	2.29238	+
CHD4	Chromodomain-helicase-DNA-binding protein 4	Q14839;Q8TDI0;Q12873	10	10	10	8.6	8.6	8.6	0	19.851	24.2928	25.3344	27.8338	26.8755	25.4057	23.4083	27.0343	26.9317	26.994	25.6118	27.7227	25.4562	-0.944213	0.597366
SPCS2	Signal peptidase complex subunit 2	Q15005	4	4	4	20.8	20.8	20.8	0	11.851	28.6562	27.2893	29.1571	28.4852	28.0977	25.7095	29.4657	28.8968	27.9458	28.1051	27.8552	27.0166	-0.94587	0.939869
UQCRFS1;UQCRFS1P1	Cytochrome b-c1 complex subunit Rieske, mitochondrial;Cytochrome b-c1 complex subunit 11;Putative cytochrome b-c1 complex subunit Rieske-like protein 1	P47985;P0C7P4	3	3	3	19	19	19	0	11.591	26.1596	24.9872	27.9721	27.0073	25.901	24.4271	24.6029	24.2384	26.2822	25.481	26.4384	25.539	-0.946012	0.834259
G3BP1	Ras GTPase-activating protein-binding protein 1	Q13283	4	4	4	10.9	10.9	10.9	0	9.1651	25.6623	24.5912	25.6395	24.1786	27.3318	25.3264	26.3936	26.7685	27.056	26.1211	25.8682	25.2889	-0.946104	1.08243
XPO1	Exportin-1	O14980	15	15	15	18.7	18.7	18.7	0	67.053	27.9494	27.4133	29.1356	29.0112	28.7492	27.1016	28.8948	26.9064	29.0322	28.6032	28.3375	27.3785	-0.947405	1.41689	+
ARL1	ADP-ribosylation factor-like protein 1	P40616	5	5	5	38.7	38.7	38.7	0	71.472	27.9546	27.4048	29.6469	29.5475	28.3071	25.9137	29.7146	29.3335	29.1396	27.4259	28.791	28.2079	-0.953419	0.798309
LBR	Lamin-B receptor	Q14739	12	12	12	20	20	20	0	73.509	30.1241	28.8183	30.6643	29.2208	29.6736	28.2739	28.8932	28.999	29.5015	28.5193	29.0991	28.4027	-0.953653	1.95293	+
CEP290	Centrosomal protein of 290 kDa	O15078	2	2	2	0.8	0.8	0.8	0.0078575	1.4585	26.6374	25.8398	27.0131	26.6227	24.3004	21.7884	27.407	26.9048	26.9852	26.091	26.8801	26.2499	-0.954417	0.50311
PCBP1	Poly(rC)-binding protein 1	Q15365;P57723	12	12	9	55.6	55.6	44.7	0	174.92	30.2636	29.0134	31.2638	30.8899	30.1581	28.2202	31.0821	30.2957	30.2977	29.5238	30.2212	29.599	-0.957426	1.29194	+
DDX1	ATP-dependent RNA helicase DDX1	Q92499	13	13	13	25.4	25.4	25.4	0	33.954	27.3848	26.5559	29.1772	28.3148	28.1189	26.7917	29.2531	28.3556	28.2247	27.3893	28.6756	27.6619	-0.960835	1.33682	+
SLC2A1	Solute carrier family 2, facilitated glucose transporter member 1	P11166	11	11	11	15.2	15.2	15.2	0	320.71	31.8372	30.6288	32.753	31.9264	31.9073	30.2798	32.3348	31.9391	32.4524	31.4623	31.9983	31.2781	-0.961394	1.92358	+
CBX3	Chromobox protein homolog 3	Q13185;P83916	4	4	4	30.1	30.1	30.1	0	15.038	26.9365	24.4595	26.7041	27.3781	26.7705	24.9082	25.7866	25.3468	26.4214	25.1048	25.7406	25.3906	-0.961953	1.18828
USP38	Ubiquitin carboxyl-terminal hydrolase 38	Q8NB14	1	1	1	1.2	1.2	1.2	0.0068349	1.4914	30.0449	29.0018	29.7636	29.2348	27.9256	25.8429	29.6188	29.0086	30.0724	29.1978	29.9432	29.2958	-0.964493	0.7785
RPL15	60S ribosomal protein L15	P61313	9	9	9	40.7	40.7	40.7	0	90.769	29.647	27.9478	30.0772	29.6591	31.2947	28.8872	29.1876	29.4766	30.7102	29.0964	28.3709	28.4173	-0.96723	1.07553
HNRNPUL1	Heterogeneous nuclear ribonucleoprotein U-like protein 1	Q9BUJ2	16	16	16	21.8	21.8	21.8	0	77.411	29.5077	28.1813	30.2208	29.9625	29.5916	28.2168	30.1146	29.176	30.2307	29.2041	30.184	29.2897	-0.969817	1.95485	+
EPHX1	Epoxide hydrolase 1	P07099	8	8	8	18.9	18.9	18.9	0	17.549	26.6568	25.3951	28.9307	28.069	25.6074	24.0176	28.45	27.8257	27.5243	26.7761	27.9612	27.2212	-0.970949	0.588799
S100A6	Protein S100-A6	P06703	5	5	5	54.4	54.4	54.4	0	7.1441	30.5881	29.6734	30.4826	29.449	30.4222	29.016	29.7833	29.0381	30.5483	29.8688	30.6308	29.5805	-0.97156	3.32095	+
ERMP1	Endoplasmic reticulum metallopeptidase 1	Q7Z2K6	6	6	6	8	8	8	0	10.063	26.8796	24.988	27.5702	27.179	24.8605	23.819	26.7058	26.5593	25.6073	24.3143	27.1642	26.0868	-0.973518	0.732811
MAGT1	Magnesium transporter protein 1	Q9H0U3	3	3	3	8.7	8.7	8.7	0	6.72	27.1189	26.262	27.6075	27.1625	28.7142	26.3021	27.6297	27.0861	27.8693	27.138	25.3097	24.4553	-0.97389	0.81534
VAPB	Vesicle-associated membrane protein-associated protein B/C	O95292	11	10	10	48.1	43.2	43.2	0	32.322	28.4289	27.2159	30.8593	30.258	27.3847	24.7977	30.5994	29.9929	29.7396	29.3226	29.288	28.8646	-0.974684	0.451329
ODR4	Protein odr-4 homolog	Q5SWX8	20	20	20	46.9	46.9	46.9	0	323.31	31.2681	30.1587	30.8007	29.7408	31.9595	30.0293	30.7923	30.2902	31.6125	30.9352	31.0766	30.5056	-0.974994	2.4925	+
VDAC3	Voltage-dependent anion-selective channel protein 3	Q9Y277	12	12	12	54.8	54.8	54.8	0	166.33	31.8201	29.4687	29.6716	29.2581	30.953	30.1279	30.8874	30.3684	31.6796	30.8363	31.7129	30.815	-0.97505	1.32879	+
CYB5R3	NADH-cytochrome b5 reductase 3;NADH-cytochrome b5 reductase 3 membrane-bound form;NADH-cytochrome b5 reductase 3 soluble form	P00387	9	9	9	31.2	31.2	31.2	0	27.517	28.794	28.2593	29.8869	29.8842	28.6188	25.8983	29.9286	29.5417	29.7885	28.6786	29.6994	28.5975	-0.976133	0.831842
MIF	Macrophage migration inhibitory factor	P14174	3	3	3	23.5	23.5	23.5	0	28.881	32.045	30.8804	33.2443	32.6077	31.9844	30.5308	32.7285	31.9821	33.0271	32.1512	32.5139	31.5147	-0.979382	1.53635	+
TMED10	Transmembrane emp24 domain-containing protein 10	P49755	9	9	9	42.9	42.9	42.9	0	61.727	30.3976	29.4713	30.8846	30.4071	29.8838	27.9637	31.0471	30.3525	30.6633	29.5052	31.0011	30.2776	-0.98337	1.37634	+
DNM2	Dynamin-2	P50570;Q05193;Q9UQ16	13	13	13	16.8	16.8	16.8	0	71.17	28.152	26.9094	29.2965	28.9834	28.4119	26.7622	27.9128	27.3922	28.7752	27.3169	28.4392	27.7232	-0.983392	1.55841	+
RPL28	60S ribosomal protein L28	P46779	11	11	11	53.3	53.3	53.3	0	59.347	30.5032	29.342	31.3894	30.6318	31.4228	29.5246	31.094	30.3998	31.6288	30.6885	30.5232	30.051	-0.987253	2.05311	+
RPSA	40S ribosomal protein SA	P08865	6	6	6	31.9	31.9	31.9	0	97.214	29.2277	28.1911	29.1678	28.8508	29.7653	28.061	29.2515	28.6082	29.8202	28.6902	29.7428	28.63	-0.990708	3.61624	+
PSMD1	26S proteasome non-ATPase regulatory subunit 1	Q99460	9	9	9	14.5	14.5	14.5	0	33.762	27.1371	26.2571	27.8867	27.6423	26.4189	25.4582	28.2481	27.5497	27.3583	25.7317	28.2436	26.6941	-0.993303	1.20512
ATP5F1	ATP synthase F(0) complex subunit B1, mitochondrial	P24539	4	4	4	16.8	16.8	16.8	0	108.64	27.8897	26.745	29.6994	28.8478	28.3069	27.442	29.4783	28.1839	28.9028	27.9928	29.0868	28.1911	-0.993581	1.45372	+
ATP1B3	Sodium/potassium-transporting ATPase subunit beta-3	P54709	4	4	4	15.8	15.8	15.8	0	8.1891	28.7413	27.6143	29.6064	28.9726	28.7243	27.2204	29.4965	28.6914	28.9338	28.2089	29.1735	27.9911	-0.996195	2.04278	+
EEF1G	Elongation factor 1-gamma	P26641	18	18	18	42.1	42.1	42.1	0	139.65	31.1394	30.0401	32.144	31.4931	30.2175	29.0631	31.84	30.7221	31.5495	30.4603	31.527	30.6501	-0.998116	1.37186	+
SEC11A	Signal peptidase complex catalytic subunit SEC11A	P67812	4	4	4	16.2	16.2	16.2	0	22.186	27.9086	26.8866	28.7437	28.1546	27.9276	25.8411	28.4069	27.8611	28.8289	27.7645	28.5646	27.8678	-1.00076	1.53951	+
ATIC	Bifunctional purine biosynthesis protein PURH;Phosphoribosylaminoimidazolecarboxamide formyltransferase;IMP cyclohydrolase	P31939	23	23	23	54.7	54.7	54.7	0	170.63	30.1319	29.111	31.245	30.8258	29.4955	28.2366	31.1099	30.257	30.605	29.4105	30.6082	29.3444	-1.00172	1.28385	+
EIF4A3	Eukaryotic initiation factor 4A-III;Eukaryotic initiation factor 4A-III, N-terminally processed	P38919	16	16	14	45.5	45.5	39.4	0	96.263	28.2199	27.4941	29.8579	30.1079	26.817	24.3945	29.2148	28.4005	28.7275	28.0904	28.9165	27.2046	-1.01028	0.559897
COPB1	Coatomer subunit beta	P53618	27	27	27	37.4	37.4	37.4	0	180.67	30.4456	29.4296	31.7848	31.4109	30.7343	29.3524	31.5704	30.7035	31.1056	29.7488	30.9537	29.883	-1.01102	1.5773	+
U2AF1	Splicing factor U2AF 35 kDa subunit	P0DN76;Q01081;Q8WU68	9	9	9	45	45	45	0	71.999	28.3037	27.1001	29.4175	28.3963	28.7891	28.0953	29.7789	28.326	29.4463	28.4143	29.5711	28.8999	-1.01247	1.89289	+
PAFAH1B1	Platelet-activating factor acetylhydrolase IB subunit alpha	P43034	8	8	8	27.8	27.8	27.8	0	82.552	27.3807	27.172	28.7143	28.4662	27.8867	24.7955	28.7076	27.7218	28.8441	28.1385	28.5442	27.7081	-1.01259	0.935554
HNRNPA3	Heterogeneous nuclear ribonucleoprotein A3	P51991	24	24	24	52.4	52.4	52.4	0	323.31	33.3131	31.9508	33.2833	32.7034	32.8337	31.1479	33.2326	32.5589	33.2226	32.303	33.0231	32.1564	-1.01468	2.77023	+
PRDX3	Thioredoxin-dependent peroxide reductase, mitochondrial	P30048	9	9	9	48.8	48.8	48.8	0	51.842	30.6631	28.6353	31.092	30.5619	29.9478	28.9685	30.5409	30.1827	30.9276	30.0839	30.6187	29.2666	-1.0152	1.78937	+
NEDD8	NEDD8	Q15843	1	1	1	17.3	17.3	17.3	0	29.129	27.1439	25.716	28.5915	27.72	27.067	26.0384	28.3387	27.5528	27.6735	26.7131	26.9171	25.8945	-1.01616	1.29845	+
PSMA1	Proteasome subunit alpha type-1	P25786	9	9	9	36.9	36.9	36.9	0	22.109	28.8848	27.6757	29.3317	28.4421	29.1914	27.6937	28.6175	27.8181	29.2394	28.3387	29.4652	28.651	-1.01844	3.09191	+
PDIA6	Protein disulfide-isomerase A6	Q15084	15	15	15	40.2	40.2	40.2	0	103.91	30.4885	29.1465	30.4496	30.0746	30.8636	29.1131	30.6486	30.1478	30.2938	29.2229	30.4737	29.3902	-1.02045	3.20193	+
RPS24	40S ribosomal protein S24	P62847	5	5	5	35.3	35.3	35.3	0	34.501	28.7445	27.1184	30.2641	30.1618	29.4786	27.0049	29.9001	29.404	30.3014	29.5832	29.7694	29.0597	-1.021	0.933841
DHX9	ATP-dependent RNA helicase A	Q08211	42	42	42	39.3	39.3	39.3	0	323.31	32.7549	31.5442	33.3315	32.8984	33.0968	31.6126	33.1947	32.2756	32.9843	31.8698	33.1083	32.1198	-1.02501	3.0528	+
REEP5	Receptor expression-enhancing protein 5	Q00765	4	4	4	16.4	16.4	16.4	0	24.356	28.0238	26.9605	29.6487	29.0475	27.1362	25.5428	29.2234	28.4177	28.878	27.8779	29.073	27.9649	-1.02862	0.877104
STK38	Serine/threonine-protein kinase 38	Q15208	22	22	17	48.8	48.8	41.7	0	267.53	31.9	30.6439	31.39	30.6448	32.6009	31.1556	31.6011	30.8556	32.0895	31.08	31.9954	31.0195	-1.02957	3.46891	+
DYNLL1	Dynein light chain 1, cytoplasmic	P63167	5	4	4	51.7	39.3	39.3	0	180.46	28.7526	27.613	29.3126	28.6927	26.1702	24.962	29.0828	28.5059	27.8902	26.2174	27.7763	26.8045	-1.03153	0.699923
RPL18	60S ribosomal protein L18	Q07020	7	7	7	38.8	38.8	38.8	0	54.387	29.7518	28.1169	30.7002	30.5527	30.699	27.2958	30.596	30.6407	31.6892	30.8457	29.9194	29.6984	-1.03423	0.815687
SCCPDH	Saccharopine dehydrogenase-like oxidoreductase	Q8NBX0	5	5	5	21.4	21.4	21.4	0	17.681	27.0732	25.9701	28.4041	27.5353	26.215	24.9308	27.8293	26.9632	27.1373	25.9754	27.381	26.4417	-1.03722	1.26154	+
STXBP3	Syntaxin-binding protein 3	O00186	2	2	2	4.4	4.4	4.4	0	4.8654	23.9726	22.5468	25.135	24.5053	24.4331	23.1612	24.9639	24.1111	24.0208	22.9527	24.2726	23.2821	-1.03981	1.78914	+
VCP	Transitional endoplasmic reticulum ATPase	P55072	24	24	24	38	38	38	0	254.62	29.6876	27.8766	31.8617	31.2187	29.7567	28.3777	31.7099	30.8658	30.4524	29.6656	30.5766	29.8005	-1.04004	0.834686
CYFIP1	Cytoplasmic FMR1-interacting protein 1	Q7L576;Q96F07	18	18	18	15.5	15.5	15.5	0	49.716	29.495	28.3502	29.8664	29.4021	30.8837	28.8413	30.2705	29.4036	30.1694	29.2614	29.8408	29.0071	-1.04335	2.65352	+
VIL1	Villin-1	P09327;O75366	25	25	25	39.7	39.7	39.7	0	276.91	30.9686	29.8873	32.5956	31.9159	29.6707	28.6165	32.4168	31.4804	31.4639	30.3631	31.8786	30.4701	-1.04348	0.853881
SSR4	Translocon-associated protein subunit delta	P51571	5	5	5	36.4	36.4	36.4	0	19.951	28.4477	28.1312	30.1352	29.3778	29.4804	27.2721	29.2631	28.4214	29.9017	28.4945	29.6928	28.945	-1.04648	1.68462	+
HNRNPL	Heterogeneous nuclear ribonucleoprotein L	P14866	25	25	24	56.4	56.4	55.2	0	323.31	31.4517	30.109	31.8397	31.4966	30.6816	29.1132	32.1074	31.1742	31.9541	30.6474	31.1674	30.3675	-1.04903	1.54885	+
CPSF4	Cleavage and polyadenylation specificity factor subunit 4	O95639	2	2	2	7.4	7.4	7.4	0	4.1045	25.1109	23.3508	26.9708	26.6954	24.8707	22.9925	26.3374	26.2313	25.4833	24.6657	25.322	23.8517	-1.05125	0.774925
HNRNPR	Heterogeneous nuclear ribonucleoprotein R	O43390	48	48	37	58.6	58.6	50.4	0	323.31	34.585	33.2625	34.3038	33.4621	34.1519	32.7826	34.4039	33.5177	34.5577	33.594	34.3832	33.442	-1.05412	4.76454	+
SPIN1	Spindlin-1	Q9Y657;Q9BPZ2;Q99865	13	13	9	62.2	62.2	46.2	0	142.73	31.0255	30.281	31.3328	30.5093	31.1751	29.8124	31.3238	30.3256	31.6486	30.7496	31.4673	29.9525	-1.05714	4.06477	+
TMED9	Transmembrane emp24 domain-containing protein 9	Q9BVK6	8	8	6	40	40	29.8	0	81.302	28.1885	26.9358	29.0144	28.6395	27.9671	26.1426	29.1993	28.2999	28.9977	28.0506	28.725	27.6794	-1.05738	1.4673	+
ANXA4	Annexin A4	P09525	16	16	16	53.9	53.9	53.9	0	170.92	30.312	28.5723	31.088	30.6107	30.1636	28.1113	30.6518	30.1092	30.1319	29.8961	30.5403	29.2198	-1.06138	1.53129	+
PSMD2	26S proteasome non-ATPase regulatory subunit 2	Q13200	20	20	20	29.8	29.8	29.8	0	110.26	30.3396	29.0282	30.4163	29.6744	30.6895	29.4172	30.6277	29.9198	30.3736	29.2242	30.0174	28.8267	-1.06228	3.59031	+
OSBP	Oxysterol-binding protein 1	P22059	6	6	6	10.4	10.4	10.4	0	19.239	26.7981	25.818	27.9712	28.408	26.077	23.8473	27.7705	26.3643	27.1763	26.3457	27.3925	26.012	-1.06505	0.864363
APRT	Adenine phosphoribosyltransferase	P07741	9	9	9	58.3	58.3	58.3	0	26.941	28.8918	27.2416	29.1863	29.1305	28.9441	28.3384	30.3466	29.4599	29.4484	27.3805	29.5593	28.4317	-1.06563	1.50265	+
SFXN3	Sideroflexin-3	Q9BWM7	8	8	8	31.2	31.2	31.2	0	25.121	26.7979	26.8323	29.0068	28.9645	27.221	22.4844	28.8456	27.9768	29.0035	27.7145	27.3471	27.8394	-1.06834	0.491126
PSMB1	Proteasome subunit beta type-1	P20618	10	10	10	44.4	44.4	44.4	0	96.013	29.863	28.1527	30.1291	29.0938	27.7328	26.3042	30.3428	29.7069	30.1806	29.2563	29.9276	29.2466	-1.06923	0.887878
PTBP3	Polypyrimidine tract-binding protein 3	O95758	6	4	4	16.1	12.9	12.9	0	32.372	25.2826	25.0456	27.5494	27.1308	26.4424	22.4065	26.062	26.5372	26.3781	24.3678	26.5853	26.3891	-1.07047	0.703056
KLC1	Kinesin light chain 1	Q07866	10	10	8	18.3	18.3	15.5	0	30.208	28.3959	27.0132	27.2279	26.2216	28.6592	27.096	25.5895	26.2321	28.2985	27.1886	28.3576	26.3342	-1.07383	1.19908
COPB2	Coatomer subunit beta	P35606	19	19	19	27.5	27.5	27.5	0	141.92	29.6938	28.3678	30.2169	29.6497	29.6367	27.3911	29.9498	29.0592	29.5332	28.7957	29.7694	29.0927	-1.07391	2.04337	+
SF3B1	Splicing factor 3B subunit 1	O75533	22	22	22	22.9	22.9	22.9	0	73.374	27.9462	26.8797	29.5397	29.2978	27.8542	26.0275	29.5942	28.1925	29.0583	27.9284	27.7183	26.9338	-1.07518	0.997529
PRDX2	Peroxiredoxin-2	P32119	13	12	12	59.6	54	54	0	28.876	31.4005	30.165	31.8496	30.9743	31.0754	29.7081	31.5607	30.6221	31.4964	30.5973	31.2871	30.1509	-1.07533	3.31171	+
HNRNPM	Heterogeneous nuclear ribonucleoprotein M	P52272	32	32	32	47.9	47.9	47.9	0	111.44	31.9629	30.8871	32.1105	31.9333	32.5882	30.2969	32.0374	31.0046	32.1624	31.2451	31.7907	30.8199	-1.07752	2.85318	+
TM9SF3	Transmembrane 9 superfamily member 3	Q9HD45	9	9	9	16.6	16.6	16.6	0	38.425	28.3745	26.892	28.9883	28.3321	28.667	27.0875	29.4743	28.6967	29.2894	28.2521	29.1052	28.1486	-1.08161	1.9968	+
C14orf166	UPF0568 protein C14orf166	Q9Y224	6	6	6	31.6	31.6	31.6	0	25.033	26.6715	24.9819	26.1172	25.3991	27.4781	25.1281	26.357	25.9187	27.6513	27.4554	26.4125	25.3068	-1.08292	1.41075	+
H3F3A	Histone H3,3	P84243	12	1	1	63.2	23.5	23.5	0	73.604	26.7163	25.4653	29.7769	28.7365	25.8437	24.4791	30.9169	30.4002	29.7699	28.9742	26.2882	24.7368	-1.08666	0.351987
ARCN1	Coatomer subunit delta	P48444	20	20	20	42.3	42.3	42.3	0	90.53	29.3231	28.0298	31.17	30.2628	28.8337	27.4293	30.7599	29.9139	29.9803	29.1513	29.7373	28.4945	-1.08712	1.05982
HIST1H1C	Histone H1,2	P16403	21	4	4	47.4	14.1	14.1	0	19.287	27.159	25.4678	29.0207	28.817	28.4113	25.7129	27.8905	27.7511	29.8475	28.6503	28.7792	28.1797	-1.08825	0.802702
CPNE3	Copine-3	O75131;Q96FN4;Q8IYJ1;Q96A23;O95741;Q86YQ8;Q9HCH3;Q9UBL6	7	7	7	15.5	15.5	15.5	0	12.42	28.1165	27.0445	28.197	26.9335	27.8606	26.6473	28.2294	27.2679	29.4522	28.4854	28.6633	27.5907	-1.09164	1.94664	+
RAB2A;RAB2B	Ras-related protein Rab-2A;Ras-related protein Rab-2B	P61019;Q8WUD1	12	12	12	64.2	64.2	64.2	0	82.982	28.7711	28.0517	30.6525	28.9578	28.0272	27.3559	30.8818	29.6657	30.275	28.892	30.3325	29.4628	-1.09235	1.02769
PPP2R1A	Serine/threonine-protein phosphatase 2A 65 kDa regulatory subunit A alpha isoform	P30153;P30154	8	8	8	20.9	20.9	20.9	0	40.488	26.4678	25.6544	29.0703	27.2322	28.3574	27.1247	28.2381	27.3228	28.3043	27.721	28.1191	26.9473	-1.09243	1.42467	+
GLOD4	Glyoxalase domain-containing protein 4	Q9HC38	7	7	7	23.3	23.3	23.3	0	34.198	29.8753	28.4955	29.3925	28.464	29.2511	27.9709	29.8394	28.8649	29.8693	28.8904	29.4736	28.4566	-1.09313	3.96131	+
ATL3	Atlastin-3	Q6DD88	9	9	9	21.1	21.1	21.1	0	43.515	27.4747	26.0973	29.2259	28.499	24.5145	23.3397	29.1813	28.5283	28.2534	26.7666	28.1843	27.0361	-1.09451	0.488089
HIST1H3A;HIST3H3;H3F3C	Histone H3,1;Histone H3,1t;Histone H3,3C	P68431;Q16695;Q6NXT2	13	1	1	69.9	23.5	23.5	0	45.244	25.6567	23.9802	28.3215	28.2147	23.7756	23.4193	29.021	25.8369	27.211	26.4078	23.8752	23.4327	-1.09489	0.413692
SNX12	Sorting nexin-12	Q9UMY4	5	4	4	26.2	22.1	22.1	0	8.3372	26.6449	24.5643	28.3568	28.0385	26.4778	24.8169	28.0515	27.624	25.7124	25.3904	27.2103	25.4456	-1.09566	0.785794
AGO2	Protein argonaute-2	Q9UKV8;Q9UL18;Q9H9G7;Q9HCK5	7	7	7	11.1	11.1	11.1	0	27.171	25.7298	22.3818	27.4579	26.8218	22.6026	21.6061	25.8365	25.8459	25.8228	24.874	26.2854	25.6245	-1.09684	0.480918
HK2	Hexokinase-2	P52789;P52790	7	6	6	8.3	7.5	7.5	0	13.958	25.6247	24.343	24.8469	25.1442	27.0279	25.3826	27.1149	26.2144	26.1984	24.6712	26.1896	24.6627	-1.09736	1.47661	+
RAB11A;RAB11B	Ras-related protein Rab-11A;Ras-related protein Rab-11B	P62491;Q15907	10	10	9	45.8	45.8	42.1	0	20.438	30.2096	28.4749	31.3076	30.4153	29.2431	27.7537	30.8449	30.3636	30.5346	29.9882	30.0808	28.5876	-1.10623	1.15425
SEC24A	Protein transport protein Sec24A	O95486;O95487	5	5	5	5.1	5.1	5.1	0	43.291	24.8872	22.0918	28.3399	27.8816	23.7298	22.7812	27.1473	26.1556	27.2626	26.5869	26.3148	25.5445	-1.10667	0.442738
NF1	Neurofibromin;Neurofibromin truncated	P21359	3	3	3	1.5	1.5	1.5	0	4.024	23.9146	22.9444	23.7465	23.0016	25.0694	22.3111	23.8461	23.6391	23.9536	22.765	24.2541	23.4537	-1.11159	2.58027	+
RHPN2;RHPN2P1	Rhophilin-2;Putative rhophilin-2-like protein RHPN2P1	Q8IUC4;A8MT19	2	2	2	4.1	4.1	4.1	0	10.899	24.7874	23.5248	27.2155	25.8165	24.7942	23.0265	25.6533	24.7141	26.2869	24.1793	24.9873	25.7842	-1.11321	0.994218
SLC16A1	Monocarboxylate transporter 1	P53985	5	5	5	7.2	7.2	7.2	0	40.67	28.6896	27.7776	29.8917	29.224	28.7136	28.305	28.8656	28.0611	29.3512	26.981	29.2126	27.682	-1.11563	1.95736	+
WARS	Tryptophan--tRNA ligase, cytoplasmic;T1-TrpRS;T2-TrpRS	P23381	3	3	3	8.5	8.5	8.5	0	6.8548	26.8697	25.5854	26.9807	26.4401	27.6713	26.3317	27.1074	26.4233	25.1992	24.568	27.0945	24.8572	-1.11948	1.36548	+
HNRNPU	Heterogeneous nuclear ribonucleoprotein U	Q00839	52	52	52	50.7	50.7	50.7	0	323.31	34.4888	33.1464	34.8363	34.0401	34.2698	32.6058	34.8835	34.181	34.8901	33.6327	34.6391	33.6763	-1.1209	2.81189	+
C1orf123	UPF0587 protein C1orf123	Q9NWV4	1	1	1	10.6	10.6	10.6	0	3.1144	25.0119	24.8293	25.8668	25.1416	25.8491	21.9514	25.8187	25.1172	25.8873	25.4159	25.7299	24.966	-1.12369	1.17208
STAU1	Double-stranded RNA-binding protein Staufen homolog 1	O95793	2	2	2	4.9	4.9	4.9	0	4.2785	24.3922	23.2248	25.2272	25.4719	24.5352	22.1067	26.8154	26.0662	25.6735	24.5834	25.6369	24.0782	-1.12485	0.864002
RBMX	RNA-binding motif protein, X chromosome;RNA-binding motif protein, X chromosome, N-terminally processed	P38159;O75526;Q8N7X1;Q8IZ40	50	50	16	71.9	71.9	30.4	0	323.31	33.9591	32.4653	32.7661	31.7852	33.4147	31.4456	32.8704	32.3909	33.7255	32.6948	33.581	32.7858	-1.12488	2.50115	+
COPA	Coatomer subunit alpha;Xenin;Proxenin	P53621	47	47	47	45.2	45.2	45.2	0	323.31	31.7697	30.6652	33.1374	32.3522	32.0613	30.3434	32.9501	32.1105	32.71	31.443	32.5527	31.4999	-1.12786	1.8202	+
PTBP1	Polypyrimidine tract-binding protein 1	P26599	15	15	13	38.4	38.4	36.9	0	172.7	30.1488	28.9478	31.6776	30.9748	30.0129	28.2486	31.257	30.513	30.6982	29.5577	30.8661	29.6464	-1.12875	1.38127	+
PLEC	Plectin	Q15149;Q9UPN3	256	256	250	56.6	56.6	54.8	0	323.31	34.1553	32.7823	33.4329	32.9605	35.604	33.9322	33.8399	32.7685	34.3332	33.216	33.7443	32.6637	-1.1311	1.93873	+
PSMD3	26S proteasome non-ATPase regulatory subunit 3	O43242	12	12	12	27.2	27.2	27.2	0	87.517	28.4978	27.0962	29.5743	29.012	26.2392	25.0342	29.4175	28.3823	29.8467	28.1073	29.137	28.2737	-1.13446	0.734668
PSMD6	26S proteasome non-ATPase regulatory subunit 6	Q15008	7	7	7	22.1	22.1	22.1	0	34.123	27.605	26.3093	28.3967	27.4819	28.708	27.1511	28.6362	27.4435	28.9539	27.945	28.7835	27.9454	-1.13451	2.3009	+
PPIB	Peptidyl-prolyl cis-trans isomerase B	P23284	15	15	15	61.1	61.1	61.1	0	86.065	30.6936	29.4992	31.2407	30.6879	30.4796	28.4019	31.0649	30.2611	31.1132	30.0211	31.0931	30.0067	-1.13455	2.08852	+
SEC31A	Protein transport protein Sec31A	O94979	10	10	10	10	10	10	0	20.56	26.3227	25.2561	29.4248	28.9377	27.0062	24.9013	28.5754	27.6471	28.1829	27.1046	27.4981	26.3315	-1.13861	0.768942
REEP6	Receptor expression-enhancing protein 6	Q96HR9	6	6	6	21.8	21.8	21.8	0	63.071	30.0693	28.6941	31.148	30.3864	29.9439	28.0364	30.7712	29.9453	30.5742	29.5036	30.821	29.8684	-1.14892	1.74996	+
P4HB	Protein disulfide-isomerase	P07237	25	25	25	58.7	58.7	58.7	0	269.49	31.8226	30.7672	31.7899	31.1698	31.6672	30.0846	31.5526	30.5796	31.652	30.3432	31.5863	30.2317	-1.14908	4.34123	+
MCTS1	Malignant T-cell-amplified sequence 1	Q9ULC4	4	4	4	23.8	23.8	23.8	0	15.326	25.1295	24.3619	27.3368	26.7998	26.3761	25.0634	26.9642	24.9365	27.1658	26.4084	26.9552	25.4502	-1.15122	1.34053	+
COPG1	Coatomer subunit gamma-1	Q9Y678;Q9UBF2	30	30	30	49.3	49.3	49.3	0	244.41	30.08	28.6187	31.7844	30.9804	30.2284	28.7311	31.6001	30.4722	30.6386	29.5826	30.5533	29.5502	-1.15827	1.4383	+
TUBA1C	Tubulin alpha-1C chain	Q9BQE3	25	3	2	61	12	9.1	0	74.436	28.3056	26.5828	29.4877	28.5695	28.1374	25.6792	28.8755	27.9425	26.7842	27.1451	28.6148	27.3248	-1.16022	1.19718	+
EIF3L	Eukaryotic translation initiation factor 3 subunit L	Q9Y262	8	8	8	14.5	14.5	14.5	0	89.575	27.1901	26.4608	25.9192	24.5753	28.9958	27.3931	27.2182	26.3822	28.2449	26.7537	27.2829	26.3171	-1.16147	1.14891
NONO	Non-POU domain-containing octamer-binding protein	Q15233	27	26	24	54.4	52.7	52.4	0	323.31	31.2483	30.1193	32.0208	31.3332	30.8228	28.8776	32.0731	31.203	31.4825	30.143	31.4504	30.4265	-1.16589	1.7493	+
LSM4	U6 snRNA-associated Sm-like protein LSm4	Q9Y4Z0	4	4	4	22.3	22.3	22.3	0	7.2602	26.9251	24.7316	26.6513	27.7716	26.8911	25.7559	25.9836	25.4175	27.9606	25.2738	27.216	25.6299	-1.17459	1.37971	+
BLVRB	Flavin reductase (NADPH)	P30043	7	7	7	37.9	37.9	37.9	0	58.679	29.3836	27.9591	30.0351	29.2432	28.3685	26.814	29.9043	28.9385	29.6408	28.513	29.1588	27.958	-1.17755	1.67087	+
ADAR	Double-stranded RNA-specific adenosine deaminase	P55265	13	13	13	13.7	13.7	13.7	0	40.695	27.9138	26.0353	29.9393	29.392	27.46	25.8583	29.4411	28.6213	28.6342	27.4972	27.9308	26.8464	-1.17813	0.908376
SF3B2	Splicing factor 3B subunit 2	Q13435	9	9	9	17.3	17.3	17.3	0	25.279	27.0173	26.0969	25.4638	25.5354	28.573	25.9231	26.9212	25.7115	27.5834	25.7546	25.8136	25.2759	-1.17915	1.46662	+
TRIM28	Transcription intermediary factor 1-beta	Q13263	7	7	7	12	12	12	0	23.294	28.3935	26.397	29.1834	28.7066	29.1355	27.2839	28.7047	27.8041	28.7425	27.8403	27.5815	26.6203	-1.18147	1.71151	+
NPLOC4	Nuclear protein localization protein 4 homolog	Q8TAT6	4	4	4	10	10	10	0	28.299	26.3903	24.0234	25.7731	27.8045	24.9202	21.6991	25.4402	24.9099	25.2286	24.479	25.7419	23.4643	-1.1857	0.718337
ELOVL1	Elongation of very long chain fatty acids protein 1	Q9BW60	3	3	3	11.5	11.5	11.5	0	29.192	27.1556	25.8983	28.1445	27.1888	27.5738	25.8249	27.6769	26.8108	27.882	26.6565	27.724	26.6581	-1.18654	3.01967	+
SRSF7	Serine/arginine-rich splicing factor 7	Q16629	11	11	10	38.2	38.2	38.2	0	40.968	29.3739	27.311	30.0106	29.2289	28.9315	27.5346	29.8523	28.8269	29.582	28.6728	29.8347	28.8898	-1.18681	2.08894	+
MYH14	Myosin-14	Q7Z406;REV__Q5T655;P12883;P13535;Q9UKX3;Q9Y623;P13533;P12882;P11055;Q9UKX2;A7E2Y1	160	146	141	70.1	65.9	63.5	0	323.31	35.6159	34.0869	34.8636	34.1815	35.9698	34.3485	35.0675	34.1147	35.679	34.548	35.3152	34.0756	-1.19265	4.13069	+
EIF3D	Eukaryotic translation initiation factor 3 subunit D	O15371	7	7	7	17.3	17.3	17.3	0	11.471	25.766	25.2883	26.4821	26.4471	27.7917	25.6131	27.8162	27.5571	26.902	25.3432	27.2912	24.6424	-1.193	1.30796	+
ACSL5	Long-chain-fatty-acid--CoA ligase 5	Q9ULC5;Q9UKU0	23	23	22	46.6	46.6	46.6	0	155.68	30.0943	28.0947	31.5143	30.6497	29.2453	27.7857	30.9666	30.2512	30.1094	28.9448	30.2043	29.238	-1.19501	1.2173	+
2023-09-07	Septin-7	Q16181;Q6ZU15	8	8	8	18.5	18.5	18.5	0	35.634	27.9652	26.8835	29.7656	28.874	27.6426	26.4086	29.2574	28.4563	29.2338	27.6264	29.3656	27.7989	-1.19708	1.37271	+
DDX5	Probable ATP-dependent RNA helicase DDX5	P17844	21	12	12	30.9	18.4	18.4	0	51.643	28.5502	26.5442	28.9784	28.5907	28.9498	27.2552	28.2675	27.4586	29.1409	27.815	29.1753	28.205	-1.1989	2.33267	+
NUTF2	Nuclear transport factor 2	P61970	5	5	5	56.7	56.7	56.7	0	63.382	28.5301	27.3643	29.5563	28.8811	28.9328	27.1973	29.3773	28.3249	29.3386	28.1294	29.2304	27.8725	-1.19933	2.62673	+
ABCE1	ATP-binding cassette sub-family E member 1	P61221	9	9	9	23.7	23.7	23.7	0	9.4141	27.0903	25.7034	28.2748	28.0583	27.9644	23.8557	27.3737	27.5462	27.1963	25.932	27.7905	27.3743	-1.20335	0.996945
PHGDH	D-3-phosphoglycerate dehydrogenase	O43175	12	12	12	31.3	31.3	31.3	0	80.345	29.8047	28.5934	30.062	29.4417	29.6917	27.9216	30.1528	29.3075	30.4886	28.7881	30.3344	29.2603	-1.20358	2.96379	+
EWSR1	RNA-binding protein EWS	Q01844	8	8	8	16	16	16	0	277.14	32.2146	30.6727	32.0152	31.2051	31.312	29.6243	32.4904	31.5935	32.3487	31.208	32.3017	31.1515	-1.20458	2.33519	+
MMS19	MMS19 nucleotide excision repair protein homolog	Q96T76	3	3	3	5.2	5.2	5.2	0	20.486	25.3944	24.1514	25.6206	25.2525	24.3176	22.4677	25.6608	24.12	25.9365	25.0691	24.81	23.3859	-1.21559	1.47676	+
ACTA1;ACTC1;ACTG2;ACTA2	Actin, alpha skeletal muscle;Actin, alpha cardiac muscle 1;Actin, gamma-enteric smooth muscle;Actin, aortic smooth muscle	P68133;P68032;P63267;P62736	21	1	1	36.1	4.2	4.2	0	41.99	30.2407	29.1922	30.8667	29.8135	30.7544	29.0939	30.7835	29.4879	31.1206	30.1021	30.1594	28.9391	-1.21609	3.32237	+
PAFAH1B2	Platelet-activating factor acetylhydrolase IB subunit beta	P68402	3	3	3	24.9	24.9	24.9	0	11.965	28.0303	26.7272	27.8197	26.849	26.7829	24.7414	27.7239	26.7376	27.2394	26.0324	26.0137	25.2007	-1.22027	1.53462	+
TARDBP	TAR DNA-binding protein 43	Q13148	7	7	7	16.7	16.7	16.7	0	33.547	26.6505	26.3074	27.6923	25.9782	28.0753	25.8451	28.0459	27.3255	27.4838	26.5115	27.3387	25.9959	-1.22047	2.54878	+
POLR2G	DNA-directed RNA polymerase II subunit RPB7	P62487	7	7	7	59.3	59.3	59.3	0	71.23	28.8809	27.3981	28.1975	26.4969	28.6779	26.8496	28.7376	28.1087	28.6014	27.7471	28.3101	27.465	-1.22333	3.04635	+
PRKAA1	5-AMP-activated protein kinase catalytic subunit alpha-1	Q13131;P54646	5	5	5	12	12	12	0	14.508	24.6565	23.5095	26.9756	26.4302	24.9767	21.6163	26.1282	25.9414	26.5325	25.2306	26.2553	25.447	-1.225	0.773299
TUBB4B	Tubulin beta-4B chain	P68371	23	23	1	57.8	57.8	2.7	0	323.31	29.0186	27.6687	30.7343	29.9103	29.1825	27.6853	30.4635	29.2989	29.9981	28.7314	29.6307	28.3436	-1.23158	1.63324	+
PPP6C	Serine/threonine-protein phosphatase 6 catalytic subunit;Serine/threonine-protein phosphatase 6 catalytic subunit, N-terminally processed	O00743	4	4	4	14.1	14.1	14.1	0	8.5913	25.5453	24.7309	27.7457	27.1331	25.5305	24.3169	26.671	25.2404	25.8989	24.5455	27.1496	25.158	-1.23603	1.29081	+
SFPQ	Splicing factor, proline- and glutamine-rich	P23246	30	30	29	41.2	41.2	40	0	187.2	32.0984	30.7185	31.5042	30.7233	32.298	30.492	31.8662	30.9337	31.545	30.1851	31.7529	30.5881	-1.23736	4.70352	+
PPM1B	Protein phosphatase 1B	O75688	28	28	26	64.7	64.7	60.1	0	323.31	33.3219	31.9116	32.7781	31.8762	33.7299	32.0061	32.8445	31.7866	33.3733	32.1162	33.0027	31.9114	-1.24041	4.90667	+
CNBP	Cellular nucleic acid-binding protein	P62633	5	5	5	35.6	35.6	35.6	0	18.455	28.7613	27.2835	29.1229	28.4364	28.8962	27.0168	28.7736	27.6239	28.2877	27.2511	28.4865	27.2501	-1.24443	3.38239	+
SEC23A	Protein transport protein Sec23A	Q15436;Q15437	20	20	20	35.2	35.2	35.2	0	240.85	29.9881	28.1902	30.6798	29.812	28.8817	26.8339	31.1697	29.8912	30.4943	30.1323	30.6236	29.5025	-1.24583	1.14537
ESD	S-formylglutathione hydrolase	P10768	6	6	6	17.4	17.4	17.4	0	46.002	27.0519	25.3258	26.8203	25.9088	29.4065	27.5485	26.8807	26.2404	28.3739	27.6755	27.0922	25.4475	-1.24648	1.19001	+
GNB1	Guanine nucleotide-binding protein G(I)/G(S)/G(T) subunit beta-1	P62873	10	10	6	34.4	34.4	18.5	0	240.34	27.6124	26.3386	28.7886	28.4943	27.1841	25.1842	29.436	28.1142	28.0912	26.361	28.275	27.4026	-1.24875	1.17679	+
WDR1	WD repeat-containing protein 1	O75083	14	14	14	39.3	39.3	39.3	0	194.65	28.5124	26.9366	30.3417	29.5253	28.6031	27.2243	30.1381	29.2198	29.173	28.1548	29.6177	27.8172	-1.2513	1.3989	+
DDX3X;DDX3Y	ATP-dependent RNA helicase DDX3X;ATP-dependent RNA helicase DDX3Y	O00571;O15523;Q9NQI0	20	19	19	39.3	37.6	37.6	0	152.85	30.4049	29.2128	30.4193	29.596	30.4846	29.0149	30.7918	29.4959	30.6138	29.3386	29.9734	28.5205	-1.2515	4.12565	+
PNPO	Pyridoxine-5-phosphate oxidase	Q9NVS9	6	6	6	26.4	26.4	26.4	0	27.527	28.3184	27.219	29.3214	28.5766	27.5798	26.0894	28.7102	27.8813	28.4723	25.8126	27.7329	27.0421	-1.25236	1.49973	+
TMEM109	Transmembrane protein 109	Q9BVC6	1	1	1	4.9	4.9	4.9	0	3.7864	27.7167	26.3756	28.6601	27.6891	27.677	25.7073	28.2103	27.3701	28.2801	26.9951	27.7716	26.6617	-1.25282	2.43136	+
ACOT13	Acyl-coenzyme A thioesterase 13;Acyl-coenzyme A thioesterase 13, N-terminally processed	Q9NPJ3	5	5	5	65	65	65	0	10.142	24.4589	23.1181	27.8033	26.4868	25.7255	24.2336	28.1828	27.2591	25.6248	24.4957	27.5949	26.2704	-1.25444	0.719484
TMED2	Transmembrane emp24 domain-containing protein 2	Q15363	4	4	4	26.4	26.4	26.4	0	27.212	27.9244	26.9762	29.8187	28.5787	27.469	26.3777	29.5591	27.8518	29.02	28.2329	28.9999	27.2449	-1.25483	1.49087	+
PPME1	Protein phosphatase methylesterase 1	Q9Y570	5	5	5	16.6	16.6	16.6	0	14.39	23.7362	22.5255	27.6953	25.5924	25.3117	23.6021	25.9816	25.537	24.0616	23.581	25.7504	24.1335	-1.2609	0.884867
HINT1	Histidine triad nucleotide-binding protein 1	P49773	7	7	7	79.4	79.4	79.4	0	32.015	29.9071	28.4212	30.8293	29.913	28.3288	26.3317	31.0556	30.0201	29.5775	28.375	29.3151	28.3678	-1.26412	1.02204
AKR7A2	Aflatoxin B1 aldehyde reductase member 2	O43488;Q8NHP1	7	7	7	29	29	29	0	41.143	29.7918	28.546	28.9863	27.3901	30.2052	28.8334	29.5392	28.6443	29.344	28.3712	29.5082	27.9842	-1.2676	3.03113	+
ARFGEF2	Brefeldin A-inhibited guanine nucleotide-exchange protein 2	Q9Y6D5	2	2	2	2.4	2.4	2.4	0	10.098	23.6244	22.7935	25.7283	23.8768	23.902	22.7699	24.8784	23.9147	24.6778	23.7732	25.1465	23.219	-1.26837	2.07734	+
ARF1;ARF3	ADP-ribosylation factor 1;ADP-ribosylation factor 3	P84077;P61204	11	11	6	64.1	64.1	35.4	0	187.14	31.2145	29.5332	31.9118	30.8709	30.6838	29.1187	32.1842	31.2001	31.662	30.3598	31.7425	30.6304	-1.28094	2.05569	+
FLNC	Filamin-C	Q14315	20	13	13	10.7	8	8	0	36.827	27.4549	25.8028	29.1039	28.505	27.6374	24.9129	26.9883	27.231	27.9389	26.0817	27.1259	25.9923	-1.28727	1.23435	+
SEH1L	Nucleoporin SEH1	Q96EE3	3	3	3	14.2	14.2	14.2	0	9.8364	26.1488	24.375	27.1067	26.5043	24.9512	22.8611	26.9958	26.0334	26.452	25.8146	25.6164	23.9584	-1.28735	1.07956
HADHA	Trifunctional enzyme subunit alpha, mitochondrial;Long-chain enoyl-CoA hydratase;Long chain 3-hydroxyacyl-CoA dehydrogenase	P40939	37	37	37	59.6	59.6	59.6	0	323.31	31.6353	30.2901	32.9334	32.0038	31.2605	29.5527	32.8563	31.8673	32.0841	30.8733	31.9797	30.3847	-1.29623	1.67203	+
PARP1	Poly [ADP-ribose] polymerase 1	P09874	27	27	27	35.4	35.4	35.4	0	186.93	29.7503	28.1651	32.1221	31.4191	29.3304	27.1623	31.5538	30.4455	30.7785	29.611	30.496	29.4313	-1.29948	0.928245
SFN	14-3-3 protein sigma	P31947	5	2	2	22.2	12.1	12.1	0	6.1577	28.3832	27.2915	29.0016	28.1533	28.5028	26.76	28.9692	27.6867	28.9163	27.4258	28.6135	27.2714	-1.29962	3.84747	+
RBM10	RNA-binding protein 10	P98175	10	10	10	15.3	15.3	15.3	0	28.339	28.0562	27.247	26.7419	25.9353	26.9849	24.823	25.0651	24.8482	27.5186	24.5433	26.3914	25.563	-1.29972	1.28958	+
ADNP	Activity-dependent neuroprotector homeobox protein	Q9H2P0	3	3	3	3.8	3.8	3.8	0	8.5117	24.4642	24.3554	25.4835	24.7126	24.5474	22.416	26.163	24.6273	26.0568	23.9529	24.3035	23.1454	-1.30147	1.55715	+
PBRM1	Protein polybromo-1	Q86U86	4	4	4	3.3	3.3	3.3	0	12.321	25.2778	23.078	21.373	20.7548	26.5529	24.3018	22.8762	22.1147	23.274	22.2972	21.2684	20.2109	-1.31079	0.612766
PRPF19	Pre-mRNA-processing factor 19	Q9UMS4	8	8	8	23.8	23.8	23.8	0	46.9	27.6682	26.5441	29.0052	28.5887	26.5665	24.2431	29.2778	28.4503	28.4699	27.5008	28.7022	26.4836	-1.31317	0.917875
PRDX1	Peroxiredoxin-1	Q06830	20	20	16	81.9	81.9	66.8	0	185.21	32.9974	31.4904	33.5523	32.6283	32.7531	30.9789	33.3127	32.2178	33.1332	31.7494	33.0765	31.8533	-1.31785	3.32984	+
SSR1	Translocon-associated protein subunit alpha	P43307	2	2	2	9.1	9.1	9.1	0	19.264	26.3303	23.8087	26.315	26.2462	27.7305	26.6707	26.0303	25.1172	27.1348	26.1779	26.2505	23.8605	-1.31836	1.33917	+
LMNA	Prelamin-A/C;Lamin-A/C	P02545;REV__Q5VX52	63	63	61	77.4	77.4	76.2	0	323.31	32.4767	31.305	34.3721	33.5344	32.5949	30.7558	34.1843	32.8991	33.2097	31.7118	33.3055	32.0257	-1.31856	1.5004	+
PTS	6-pyruvoyl tetrahydrobiopterin synthase	Q03393	7	7	7	51.7	51.7	51.7	0	21.474	29.25	28.272	29.6527	28.8129	29.6515	27.8246	29.7139	28.6019	30.0621	28.7281	28.8148	26.939	-1.32772	2.52388	+
UQCRQ	Cytochrome b-c1 complex subunit 8	O14949	2	2	2	24.4	24.4	24.4	0	11.078	27.0126	25.4319	28.3894	27.6721	27.6619	25.1578	28.3144	27.5048	28.1986	26.882	26.3351	25.2661	-1.33286	1.34174	+
MPDU1	Mannose-P-dolichol utilization defect 1 protein	O75352	2	2	2	8.1	8.1	8.1	0	5.3699	27.2186	26.2746	26.4019	25.5015	26.182	24.1724	27.428	26.4592	27.1654	25.1147	26.2735	25.1416	-1.33424	2.05893	+
NAMPT	Nicotinamide phosphoribosyltransferase	P43490	14	14	14	41.3	41.3	41.3	0	198.73	29.5527	28.0188	29.5907	28.3549	30.1588	28.2445	29.4506	28.6396	29.9985	28.8922	29.8392	28.4342	-1.33434	4.88061	+
SRSF1	Serine/arginine-rich splicing factor 1	Q07955	6	6	6	24.2	24.2	24.2	0	14.595	28.0362	26.577	27.5903	26.4295	27.6894	25.6442	27.293	26.2588	27.8969	26.6657	27.3859	26.2949	-1.33692	4.47002	+
SEC24C	Protein transport protein Sec24C	P53992	14	14	14	18.1	18.1	18.1	0	112.87	27.3671	25.7329	29.9081	28.9218	26.5015	24.6855	29.7481	28.7347	26.602	25.2402	28.3268	27.0716	-1.34449	0.716652
VASP	Vasodilator-stimulated phosphoprotein	P50552	12	12	12	36.6	36.6	36.6	0	33.696	27.0665	25.8947	27.7011	25.103	24.7896	23.6699	28.5074	27.7464	26.991	25.7927	26.8917	25.6262	-1.35239	1.0134
S100A14	Protein S100-A14	Q9HCY8	3	3	3	31.7	31.7	31.7	0	26.384	25.964	24.1639	26.176	25.9258	25.0135	22.2485	24.7402	24.5462	26.0064	24.9825	26.3246	24.1844	-1.36222	1.4367	+
DGAT1	Diacylglycerol O-acyltransferase 1	O75907	1	1	1	3.3	3.3	3.3	0	10.549	25.6008	24.4338	25.9821	25.0441	26.0581	20.9558	25.5158	24.9561	26.1558	25.743	25.1675	25.1304	-1.36947	1.05948
QPRT	Nicotinate-nucleotide pyrophosphorylase [carboxylating]	Q15274	6	6	6	31.3	31.3	31.3	0	37.721	27.895	25.9985	28.2547	27.2201	27.989	25.6036	27.6734	26.2346	27.136	26.5736	31.1734	30.2485	-1.37378	0.795981
SLC35B2	Adenosine 3-phospho 5-phosphosulfate transporter 1	Q8TB61	2	2	2	3.9	3.9	3.9	0.0032293	1.6926	24.2152	22.4893	26.0516	24.792	24.6008	22.7325	25.1625	24.1014	25.0662	23.6789	24.4822	23.5368	-1.37462	1.96684	+
EBP	3-beta-hydroxysteroid-Delta(8),Delta(7)-isomerase	Q15125	4	4	4	17.8	17.8	17.8	0	39.738	29.5958	27.9452	30.2588	29.1157	28.4	26.3802	30.1828	29.0388	29.6236	28.789	30.0159	28.558	-1.37498	1.66486	+
USP14	Ubiquitin carboxyl-terminal hydrolase 14	P54578	8	8	8	22.5	22.5	22.5	0	41.103	27.6444	26.0185	28.9262	28.1947	26.3611	24.3253	28.6782	27.4449	28.377	26.5609	28.328	27.496	-1.37912	1.15301	+
NCBP1	Nuclear cap-binding protein subunit 1	Q09161	12	12	12	20.8	20.8	20.8	0	23.878	29.3487	28.031	27.7639	27.4904	29.9694	27.7627	27.2611	25.7709	28.8744	27.7734	28.5423	26.6538	-1.37957	1.54302	+
UBE2D2;UBE2D3	Ubiquitin-conjugating enzyme E2 D2;Ubiquitin-conjugating enzyme E2 D3	P62837;P61077	2	2	2	23.8	23.8	23.8	0	7.9026	27.6634	26.3242	26.1292	24.8545	27.905	25.7355	26.7044	25.3704	28.3759	27.1612	27.4376	26.4775	-1.38206	1.79776	+
LMAN2	Vesicular integral-membrane protein VIP36	Q12907	7	7	7	23.9	23.9	23.9	0	32.406	26.8312	24.6214	29.5527	27.7774	25.7182	25.3728	29.3485	28.2641	27.3608	24.784	28.1725	27.8578	-1.38436	0.787195
SCP2	Non-specific lipid-transfer protein	P22307	3	3	3	5.9	5.9	5.9	0	4.3343	26.2885	24.6668	24.9934	24.5479	24.7275	23.01	26.8317	25.3887	27.3675	25.8684	27.0988	25.4991	-1.38774	1.31395	+
MYH10	Myosin-10	P35580	115	82	79	59.3	47.3	45.9	0	323.31	32.8413	31.2601	32.1502	31.76	33.5657	31.1949	32.4142	31.1547	32.8952	31.406	32.3755	31.112	-1.39239	3.90999	+
TRIM23	E3 ubiquitin-protein ligase TRIM23	P36406	1	1	1	1.7	1.7	1.7	0	5.3359	26.5048	24.028	26.6036	25.5284	25.8524	23.7914	27.4758	26.6863	26.7537	25.8304	26.2712	25.1759	-1.4035	1.72677	+
GNA11	Guanine nucleotide-binding protein subunit alpha-11	P29992	1	1	1	4.2	4.2	4.2	0	6.6599	24.7337	23.1481	26.7178	25.8551	25.0836	22.6753	26.1156	25.3986	25.3504	24.0818	25.5095	23.8686	-1.41384	1.4353	+
DYNC1H1	Cytoplasmic dynein 1 heavy chain 1	Q14204	171	171	171	43	43	43	0	323.31	33.5631	31.9899	34.0236	32.9218	34.7569	32.6671	33.9422	32.659	33.7994	32.7062	33.5212	32.167	-1.41589	3.8964	+
MAGOH;MAGOHB	Protein mago nashi homolog;Protein mago nashi homolog 2	P61326;Q96A72	3	3	3	25.3	25.3	25.3	0	21.492	27.5331	26.6026	28.2491	27.7163	26.995	24.4511	28.6145	27.8223	27.8283	27.1633	27.6118	24.5647	-1.4186	1.23736	+
DPP3	Dipeptidyl peptidase 3	Q9NY33	7	7	7	16.6	16.6	16.6	0	59.91	27.9546	26.1511	27.5233	27.1383	28.6281	27.0017	28.3102	26.9594	28.1107	26.142	28.4524	27.0559	-1.4218	3.71186	+
IDH1	Isocitrate dehydrogenase [NADP] cytoplasmic	O75874	20	20	19	53.4	53.4	51.2	0	141.68	30.964	29.3927	31.6028	30.4126	31.435	29.5839	30.8187	29.8189	31.2639	29.9221	31.0362	29.4175	-1.42883	4.52485	+
SEC61G	Protein transport protein Sec61 subunit gamma	P60059	1	1	1	17.6	17.6	17.6	0	16.51	25.7914	23.103	26.2766	24.3844	25.7484	24.0304	26.2388	24.6558	25.6759	25.4158	25.8399	25.3906	-1.43185	2.48259	+
S100A10	Protein S100-A10	P60903	4	4	4	50.5	50.5	50.5	0	59.117	29.6429	27.254	30.9917	30.2263	30.1906	28.3011	30.5681	29.3991	30.5811	29.7982	30.3679	28.7631	-1.4334	1.86472	+
FABP1	Fatty acid-binding protein, liver	P07148	3	3	3	27.6	27.6	27.6	0	35.314	27.1579	25.8114	28.9435	27.8736	29.2734	27.1893	28.2909	25.4615	26.8377	26.9413	27.9498	26.4677	-1.45137	1.65448	+
STARD10	PCTP-like protein	Q9Y365	11	11	11	50.2	50.2	50.2	0	91.314	30.7623	29.2752	31.623	30.3542	29.8949	28.4402	31.3385	30.3571	31.3634	29.3528	31.4714	29.9633	-1.45176	2.31343	+
CPT2	Carnitine O-palmitoyltransferase 2, mitochondrial	P23786	2	2	2	4.1	4.1	4.1	0	2.5408	25.1867	23.5259	26.2195	25.1491	25.3573	24.5854	26.3986	24.4454	26.1848	24.0352	26.0997	24.9046	-1.46684	3.02719	+
AP2S1	AP-2 complex subunit sigma	P53680	2	2	2	13.4	13.4	13.4	0	4.1591	26.4641	24.8023	26.7334	25.8488	26.6193	24.2266	27.4355	26.154	27.1052	25.8617	26.5238	25.1721	-1.4693	2.81918	+
PEX11B	Peroxisomal membrane protein 11B	O96011	4	4	4	15.8	15.8	15.8	0	5.1588	26.0026	24.2493	27.0917	25.441	24.378	23.429	26.4626	25.5232	26.4154	24.2998	26.3456	24.9344	-1.46988	1.83127	+
SYNJ2BP	Synaptojanin-2-binding protein	P57105	1	1	1	8.3	8.3	8.3	0	6.2649	25.0617	23.9101	25.5665	24.6992	25.315	22.2276	25.2401	24.9149	25.9087	23.1823	25.3423	24.6603	-1.47333	2.09426	+
HDGF	Hepatoma-derived growth factor	P51858	6	6	6	44.2	44.2	44.2	0	73.226	28.2405	26.2448	27.4694	25.3461	29.1708	27.0725	25.0533	25.8193	27.5209	26.8151	26.3723	23.6874	-1.47366	1.06867
IQGAP2	Ras GTPase-activating-like protein IQGAP2	Q13576	14	13	13	13.3	12.7	12.7	0	48.851	27.9739	26.1163	27.3049	26.6769	28.5177	26.1589	27.856	26.2491	27.0493	26.0754	28.0735	26.6518	-1.47447	3.88862	+
SLC25A1	Tricarboxylate transport protein, mitochondrial	P53007	7	7	7	22.5	22.5	22.5	0	12.886	27.5791	24.352	29.7259	28.6305	25.6577	24.0031	28.2264	28.2178	29.1072	27.9172	27.8602	26.1731	-1.47711	0.76234
PFKM	ATP-dependent 6-phosphofructokinase, muscle type	P08237	7	5	5	10	7.7	7.7	0	11.351	27.2029	25.5626	28.0748	27.4322	25.4108	22.1958	27.6566	27.1539	26.1759	24.1663	25.1913	24.3255	-1.47932	0.823981
HSD17B11	Estradiol 17-beta-dehydrogenase 11	Q8NBQ5	7	7	7	29	29	29	0	56.137	27.0536	24.8257	29.3322	28.4275	26.1192	24.2283	28.8341	28.3085	27.9788	25.6035	28.1953	27.2409	-1.4798	0.909342
STAT3	Signal transducer and activator of transcription 3	P40763	28	28	28	53.2	53.2	53.2	0	323.31	31.3426	29.6858	31.0043	30.0544	31.5042	29.5066	31.2943	29.8773	31.737	30.2595	31.1533	29.7588	-1.48224	5.68689	+
ACAA1	3-ketoacyl-CoA thiolase, peroxisomal	P09110	3	3	3	8	8	8	0	6.3674	24.3092	21.6926	25.7007	24.4165	24.3789	23.7325	24.3562	23.217	24.9469	22.7107	23.1831	22.2111	-1.48241	1.72086	+
GPI	Glucose-6-phosphate isomerase	P06744;Q8N196	12	12	8	26.9	26.9	16.1	0	179.53	26.3786	25.3287	30.7148	29.2451	28.0823	26.1438	29.8575	28.6794	29.7628	27.9682	29.6623	28.1978	-1.48256	0.890987
AKR1D1	3-oxo-5-beta-steroid 4-dehydrogenase	P51857	1	1	1	2.8	2.8	2.8	0	4.3512	26.3172	24.7859	26.766	26.7064	26.0065	22.6131	27.4382	26.3783	26.7021	25.1979	26.3307	24.9705	-1.48479	1.40629	+
DNPEP	Aspartyl aminopeptidase	Q9ULA0	7	7	7	23.6	23.6	23.6	0	17.783	27.2343	26.249	28.4828	27.9264	26.4541	23.1471	28.1881	27.0716	27.7897	26.1175	27.8002	26.4741	-1.49391	1.17851	+
AKR1C2	Aldo-keto reductase family 1 member C2	P52895	19	5	5	79.3	25.7	25.7	0	23.795	29.654	27.385	29.7876	28.4944	28.7384	26.0972	29.7882	29.043	29.8078	27.765	27.8299	27.843	-1.49641	1.74342	+
TCEB1	Transcription elongation factor B polypeptide 1	Q15369	3	3	3	38.4	38.4	38.4	0	74.004	26.5693	25.2226	27.0719	26.39	25.7408	22.9335	26.8078	25.7508	26.4308	24.9053	27.027	25.4267	-1.50312	1.78753	+
RAC1;RAC3	Ras-related C3 botulinum toxin substrate 1;Ras-related C3 botulinum toxin substrate 3	P63000;P60763;P15153	10	9	9	45.8	40.1	40.1	0	36.773	30.3588	28.7326	31.6268	30.313	29.9669	28.0147	31.4028	30.0706	31.1158	29.5066	31.4531	30.2373	-1.50823	2.03883	+
RAB14	Ras-related protein Rab-14	P61106	16	16	16	80	80	80	0	153.67	29.6911	28.5028	31.8095	30.1435	28.7631	27.0771	31.7843	30.2715	31.073	29.31	30.7271	29.458	-1.5142	1.27123	+
SERPINB1	Leukocyte elastase inhibitor	P30740	3	3	3	9	9	9	0	7.8816	27.146	24.8633	28.2019	26.2709	27.0606	24.0781	25.1359	25.3372	27.4489	26.4772	27.5714	26.4465	-1.51526	1.56828	+
YWHAQ	14-3-3 protein theta	P27348	11	7	7	47.3	33.5	33.5	0	62.66	28.8812	27.3365	29.1625	27.7031	28.734	27.0072	28.9854	27.5681	28.923	27.3459	28.5268	27.1071	-1.52414	6.14317	+
ALDH1A1	Retinal dehydrogenase 1	P00352;P47895;P30837;O94788	33	33	29	70.7	70.7	67.1	0	323.31	32.2025	30.5339	33.693	32.6169	31.3806	29.7743	33.3787	32.1538	32.8173	31.1751	32.6832	30.7116	-1.53162	1.71492	+
STOM	Erythrocyte band 7 integral membrane protein	P27105	4	4	4	14.9	14.9	14.9	0	7.3938	26.9543	25.5685	27.9293	26.6621	27.8941	25.0476	27.2958	26.2545	26.5589	25.296	27.3929	26.0027	-1.53233	3.0303	+
RDH11	Retinol dehydrogenase 11	Q8TC12	7	7	7	28.9	28.9	28.9	0	53.744	27.7198	25.8383	28.8918	27.8671	26.2937	23.8929	28.1543	26.2619	26.772	25.9532	28.0303	26.8471	-1.53358	1.36136	+
SUCLG1	Succinyl-CoA ligase [ADP/GDP-forming] subunit alpha, mitochondrial	P53597	7	7	7	24.9	24.9	24.9	0	56.617	28.9328	26.7722	30.612	29.4316	28.1511	25.6684	30.4547	29.2273	29.4567	27.8507	28.463	27.8797	-1.54009	1.23665	+
KIAA1217	Sickle tail protein homolog	Q5T5P2	14	14	14	9.6	9.6	9.6	0	24.138	27.8237	26.6909	27.7607	27.5805	27.4903	26.192	27.4948	24.7352	27.8541	26.7357	27.2687	24.5155	-1.5404	1.9203	+
SURF4	Surfeit locus protein 4	O15260	8	8	8	30.1	30.1	30.1	0	162.29	30.7961	29.2336	31.8043	30.2299	31.3668	29.2138	31.6345	30.4974	31.3144	29.612	31.1549	30.0372	-1.5412	3.80941	+
CBR1	Carbonyl reductase [NADPH] 1	P16152	10	10	8	46.6	46.6	36.1	0	70.952	28.4889	26.8433	29.5923	28.3639	28.606	26.4172	29.3564	27.8948	29.6759	28.3509	28.6834	27.2228	-1.55165	2.53409	+
RNPEP	Aminopeptidase B	Q9H4A4	12	12	12	24.8	24.8	24.8	0	37.527	27.3816	25.477	29.0246	28.3362	28.6678	27.5414	28.8195	27.8499	28.8424	26.2555	26.6942	24.6599	-1.55169	1.26637	+
SGPL1	Sphingosine-1-phosphate lyase 1	O95470	10	10	10	22.9	22.9	22.9	0	29.16	25.9335	22.5781	29.7954	28.9243	25.0275	24.3049	28.5566	27.5234	28.3178	26.9048	28.0712	26.1508	-1.55261	0.658625
FBXO2	F-box only protein 2	Q9UK22	6	6	6	31.4	31.4	31.4	0	43.324	30.0014	28.0802	30.5275	29.4039	30.1208	27.921	30.3044	28.8249	29.646	28.2972	29.8956	28.6354	-1.5555	3.91964	+
TRIM25	E3 ubiquitin/ISG15 ligase TRIM25	Q14258	4	4	4	8.7	8.7	8.7	0	55.065	25.8987	25.0779	27.6516	26.2021	25.8285	23.5714	28.0874	26.7917	25.8968	24.1374	27.047	25.2562	-1.56223	1.45597	+
PSMB3	Proteasome subunit beta type-3	P49720	4	4	4	26.8	26.8	26.8	0	20.744	26.8298	25.2892	28.2295	27.5145	26.7095	24.2944	28.2294	25.9141	27.983	26.6539	27.7478	26.6553	-1.56795	1.78463	+
ACTG1	Actin, cytoplasmic 2;Actin, cytoplasmic 2, N-terminally processed	P63261	33	33	1	78.1	78.1	4.5	0	323.31	29.1419	27.6326	29.8354	28.6001	29.0948	26.946	29.4036	27.8912	29.6978	28.0482	29.0478	27.6653	-1.57297	3.89571	+
HSD17B4	Peroxisomal multifunctional enzyme type 2;(3R)-hydroxyacyl-CoA dehydrogenase;Enoyl-CoA hydratase 2	P51659	28	28	28	47.4	47.4	47.4	0	254.66	30.4302	28.7795	31.8258	30.6002	28.9313	27.3418	31.6408	29.8966	30.8747	29.1018	30.8974	29.4383	-1.57368	1.53036	+
MOGS	Mannosyl-oligosaccharide glucosidase	Q13724	13	13	13	23.4	23.4	23.4	0	73.326	28.398	26.177	30.2752	29.1347	28.6983	26.5507	30.1203	29.2982	29.7783	28.063	29.5699	28.1452	-1.57854	1.55809	+
SPR	Sepiapterin reductase	P35270	4	4	4	21.1	21.1	21.1	0	49.572	26.1466	24.9332	28.3511	27.2935	27.5223	25.5562	28.1065	25.7176	27.8024	26.2041	27.4477	26.2002	-1.57863	2.22973	+
TMEM38B	Trimeric intracellular cation channel type B	Q9NVV0	2	2	2	8.9	8.9	8.9	0	33.426	26.8149	24.5423	26.6205	25.6491	26.6671	23.6985	26.5276	25.6911	26.766	25.4831	26.4997	25.3339	-1.58296	3.17081	+
TMED4	Transmembrane emp24 domain-containing protein 4	Q7Z7H5	6	4	4	32.6	22	22	0	7.6532	27.2841	26.7695	28.1455	26.7378	26.3127	25.0932	27.8419	26.9937	27.9831	26.8967	26.9884	22.5634	-1.58357	1.17223	+
TRA2A	Transformer-2 protein homolog alpha	Q13595	2	2	2	8.9	8.9	8.9	0	7.1267	25.5057	23.3276	27.0663	26.7946	25.2493	22.9128	25.7722	25.1732	26.3819	25.0737	26.3817	23.5709	-1.58403	1.42813	+
RPL29	60S ribosomal protein L29	P47914	1	1	1	9.4	9.4	9.4	0	4.3304	25.9058	22.5227	26.8641	26.7401	27.2775	22.6638	25.9339	25.9791	28.1874	26.7484	25.0861	25.0949	-1.5843	0.948617
UBE2Z	Ubiquitin-conjugating enzyme E2 Z	Q9H832	5	5	5	14.7	14.7	14.7	0	14.376	28.2182	26.9286	27.1781	26.7292	27.3002	25.3301	28.0568	26.1282	27.8304	26.0323	28.2107	26.1255	-1.58674	3.48138	+
M6PR	Cation-dependent mannose-6-phosphate receptor	P20645	2	2	2	12.6	12.6	12.6	0	17.644	27.1685	25.8054	27.9782	27.1175	26.5939	21.382	27.8993	26.7862	27.1437	26.5881	26.525	26.1016	-1.58797	0.956317
GRHPR	Glyoxylate reductase/hydroxypyruvate reductase	Q9UBQ7	4	4	4	25.9	25.9	25.9	0	22.425	27.1654	25.6672	29.1042	28.1215	27.6155	25.3881	28.8854	27.4586	28.5619	27.027	27.5673	25.6968	-1.59006	1.7346	+
ANXA2;ANXA2P2	Annexin A2;Putative annexin A2-like protein	P07355;A6NMY6	33	33	33	78.2	78.2	78.2	0	323.31	32.789	31.2368	33.5417	32.2674	33.3378	31.1888	33.2899	31.7802	33.064	31.5641	32.8692	31.3114	-1.59048	4.7878	+
CPSF7	Cleavage and polyadenylation specificity factor subunit 7	Q8N684	3	3	3	9.3	9.3	9.3	0	7.9952	25.2503	22.3937	26.798	25.0809	24.3175	22.0479	25.1678	24.4478	24.6508	23.06	23.0182	22.6194	-1.59217	1.31132	+
PARK7	Protein deglycase DJ-1	Q99497	10	10	10	65.1	65.1	65.1	0	32.088	29.7447	27.6008	30.9789	29.8166	28.48	27.3575	30.2858	29.0125	30.2501	28.5797	30.0211	27.8261	-1.59458	1.94978	+
EEF1D	Elongation factor 1-delta	P29692	8	8	8	34.5	34.5	34.5	0	58.091	27.8884	27.0322	28.9287	27.8477	27.7407	25.1296	28.3322	26.8255	28.2175	25.9647	28.1334	26.8676	-1.5956	2.45703	+
GAPDH	Glyceraldehyde-3-phosphate dehydrogenase	P04406;O14556	24	24	24	71.3	71.3	71.3	0	323.31	31.7024	30.3833	32.9717	31.7971	31.7451	29.3789	32.5633	31.4563	33.4242	31.1692	32.2265	30.8455	-1.60048	2.28066	+
CPSF6	Cleavage and polyadenylation specificity factor subunit 6	Q16630	3	3	3	8	8	8	0	34.442	26.4466	23.0292	26.6292	25.1012	24.6946	22.4176	25.0658	24.2924	25.4703	24.4096	24.7192	24.0906	-1.61419	1.90322	+
CKB	Creatine kinase B-type	P12277;P06732	19	19	19	65.6	65.6	65.6	0	323.31	32.6623	30.7596	33.4672	32.3716	32.6718	30.771	33.4328	31.9591	32.8371	31.4697	32.6827	30.7353	-1.61462	3.21647	+
DCTN1	Dynactin subunit 1	Q14203	5	5	5	5	5	5	0	26.552	25.4482	22.9121	27.2508	25.1909	24.5636	22.466	24.7826	23.8961	23.1896	23.0295	25.6197	23.6391	-1.62014	1.42538	+
FUBP1	Far upstream element-binding protein 1	Q96AE4	7	4	4	9.2	6.7	6.7	0	8.3212	24.7903	22.0736	25.3757	24.8663	26.8178	22.778	25.2209	23.6641	24.9183	25.0411	25.3155	24.2926	-1.62045	1.77232	+
FH	Fumarate hydratase, mitochondrial	P07954	3	3	3	10.4	10.4	10.4	0	18.07	25.2132	24.0535	26.6013	24.4145	24.5901	21.8649	26.5146	23.6255	25.603	24.4065	24.3618	24.7053	-1.63562	1.76668	+
MT-CO2	Cytochrome c oxidase subunit 2	P00403	5	5	5	22	22	22	0	39.477	29.3796	27.7243	30.6757	29.1749	28.34	26.1772	29.73	27.8684	29.0448	28.0877	28.8017	27.0858	-1.64227	1.95648	+
PKM	Pyruvate kinase PKM	P14618	49	49	48	82.7	82.7	80.6	0	323.31	34.6596	32.7692	35.68	34.3158	34.6627	32.6702	35.5421	34.1147	35.037	33.4498	35.1853	33.5831	-1.644	3.29264	+
CPSF1	Cleavage and polyadenylation specificity factor subunit 1	Q10570	12	12	12	10	10	10	0	74.309	26.4313	23.2101	27.6709	27.1303	26.06	24.7249	28.1286	27.228	26.6811	24.9194	27.2522	25.1195	-1.64867	1.37833	+
TOP2B	DNA topoisomerase 2-beta	Q02880	48	29	29	29	21.8	21.8	0	117.86	30.9	28.9286	29.0589	28.2323	31.7416	29.6907	29.9369	28.138	31.019	29.0976	29.4772	28.1306	-1.65264	2.12693	+
CCAR1	Cell division cycle and apoptosis regulator protein 1	Q8IX12	6	6	6	9.2	9.2	9.2	0	29.182	25.4675	24.6672	27.8252	26.8576	26.5552	22.2497	27.8866	26.7576	26.7212	25.2662	27.3691	26.077	-1.65827	1.19192	+
CHTOP	Chromatin target of PRMT1 protein	Q9Y3Y2	4	4	4	21	21	21	0	60.061	26.1316	21.9174	27.4754	27.5954	26.4126	23.4004	27.7261	27.0755	27.8782	26.033	26.9107	26.5569	-1.65933	0.931666
FUBP3	Far upstream element-binding protein 3	Q96I24	9	7	7	18.2	16.6	16.6	0	16.847	27.7039	25.992	27.6549	25.8369	27.3046	25.0871	27.2443	25.4577	26.7804	24.9943	26.2562	25.564	-1.66872	3.88204	+
UQCRC1	Cytochrome b-c1 complex subunit 1, mitochondrial	P31930	8	8	8	24.2	24.2	24.2	0	89.045	27.9558	26.6123	29.3536	28.6031	27.4815	24.6983	28.9596	27.6244	28.6524	26.4553	28.5437	26.9391	-1.66903	1.71078	+
CTNNA1	Catenin alpha-1	P35221;P26232;Q9UI47	16	16	16	27.9	27.9	27.9	0	89.927	28.2087	26.5185	29.5639	28.8308	29.3151	26.8316	28.2106	26.3173	28.6882	27.4029	28.4142	26.4798	-1.66998	2.37426	+
DDB1	DNA damage-binding protein 1	Q16531	9	9	9	9.6	9.6	9.6	0	28.173	27.4268	25.3069	28.6541	27.6891	26.9067	24.5503	27.9426	26.526	27.7493	26.6514	28.1362	26.0346	-1.67625	2.08011	+
PGRMC2	Membrane-associated progesterone receptor component 2	O15173	3	2	2	16.1	12.1	12.1	0	10.089	25.8563	24.4289	26.2368	23.4168	25.7928	24.3331	25.9699	23.6439	26.0326	25.1101	25.9643	24.8439	-1.67933	3.91702	+
CFL1	Cofilin-1	P23528;Q9Y281	19	19	17	91.6	91.6	84.9	0	300.17	32.4418	30.158	33.0858	31.6929	31.6695	30.2001	33.0561	31.504	32.4813	30.5348	31.5841	30.1023	-1.68775	2.79186	+
PRDX6	Peroxiredoxin-6	P30041	26	26	26	85.3	85.3	85.3	0	323.31	33.9783	32.0311	34.2781	32.8824	33.6795	31.5111	34.1114	32.6699	34.1733	32.4986	33.9003	32.3552	-1.69544	4.80303	+
MTCH2	Mitochondrial carrier homolog 2	Q9Y6C9	8	8	8	28.4	28.4	28.4	0	84.829	30.3144	28.448	31.2871	30.0097	30.4774	28.106	30.332	28.9402	30.7302	29.0763	30.5338	28.9153	-1.69658	3.6396	+
PGK1	Phosphoglycerate kinase 1	P00558;P07205	34	34	34	76.7	76.7	76.7	0	323.31	33.9233	32.0922	34.3177	33.1294	34.0424	31.6279	34.0482	32.5339	34.2904	32.7914	34.213	32.4656	-1.69907	4.7182	+
CTNND1	Catenin delta-1	O60716	18	18	18	25.9	25.9	25.9	0	136.48	28.6772	26.8586	29.6761	28.765	28.8246	26.4654	29.136	27.6478	29.1326	27.4781	29.0513	27.0824	-1.70008	3.13116	+
DSTN	Destrin	P60981	9	7	7	46.1	39.4	39.4	0	57.541	27.8338	26.568	29.6041	28.5418	27.9527	23.9842	28.6492	27.4825	28.6543	26.4369	28.6334	28.1017	-1.70204	1.41574	+
DNPH1	2-deoxynucleoside 5-phosphate N-hydrolase 1	O43598	3	3	3	20.1	20.1	20.1	0	11.566	27.9459	26.5393	27.4253	26.7252	27.1302	24.3543	28.7183	27.3798	28.0708	25.733	27.2065	25.5045	-1.71013	2.16756	+
FASN	Fatty acid synthase;[Acyl-carrier-protein] S-acetyltransferase;[Acyl-carrier-protein] S-malonyltransferase;3-oxoacyl-[acyl-carrier-protein] synthase;3-oxoacyl-[acyl-carrier-protein] reductase;3-hydroxyacyl-[acyl-carrier-protein] dehydratase;Enoyl-[acyl-carrier-protein] reductase;Oleoyl-[acyl-carrier-protein] hydrolase	P49327	85	85	85	45.2	45.2	45.2	0	323.31	32.9438	30.9907	33.9771	32.7639	33.8719	31.7455	33.9815	32.3791	33.5855	31.7863	33.4032	31.7968	-1.71679	3.73119	+
TPI1	Triosephosphate isomerase	P60174	17	17	17	69.9	69.9	69.9	0	297.7	32.7118	30.8802	33.2525	31.9907	33.0196	30.8646	33.0234	31.2489	33.1294	31.4208	32.7826	31.1502	-1.72731	5.42215	+
HNRNPDL	Heterogeneous nuclear ribonucleoprotein D-like	O14979	7	6	6	18.6	16.7	16.7	0	14.863	27.9078	25.2613	28.3365	26.3032	26.8947	25.5956	28.4276	27.5333	27.3	26.2059	28.0197	25.5799	-1.73451	2.73044	+
HNRNPH1	Heterogeneous nuclear ribonucleoprotein H;Heterogeneous nuclear ribonucleoprotein H, N-terminally processed	P31943	12	12	7	42.3	42.3	26.1	0	323.31	29.8589	28.134	29.7136	28.2069	30.4642	28.3599	29.9837	28.4463	30.2316	28.8275	28.7812	26.6272	-1.73856	2.90154	+
GGCT	Gamma-glutamylcyclotransferase	O75223	6	6	6	37.8	37.8	37.8	0	62.593	28.3066	25.8465	27.7482	27.2419	27.4438	22.9148	29.1203	27.7855	28.755	27.9546	28.5027	27.7004	-1.73881	1.19247	+
ALDOA	Fructose-bisphosphate aldolase A	P04075;P05062	28	28	24	77.2	77.2	63.7	0	323.31	33.615	31.8751	34.3946	32.9842	33.7213	31.2516	34.1203	32.6301	33.8044	32.1905	33.9337	32.2171	-1.74014	4.10791	+
NANS	Sialic acid synthase	Q9NR45	5	5	5	22.6	22.6	22.6	0	10.542	28.5398	26.044	28.1628	27.4451	27.974	26.0167	28.6452	26.4827	28.1161	26.1674	28.3371	27.155	-1.74401	4.1322	+
SLC2A3;SLC2A14	Solute carrier family 2, facilitated glucose transporter member 3;Solute carrier family 2, facilitated glucose transporter member 14	P11169;Q8TDB8	15	15	15	20.8	20.8	20.8	0	323.31	33.7412	31.8552	34.6166	33.0371	33.6134	31.4028	34.4897	33.0608	34.2043	32.3524	34.0033	32.4859	-1.74571	3.62834	+
CDC42	Cell division control protein 42 homolog	P60953;P17081;Q9H4E5	10	10	9	45	45	39.3	0	80.536	30.9731	29.0012	32.9616	31.5859	30.4901	28.3455	32.4835	31.0531	31.8226	30.0536	31.72	29.9327	-1.74648	1.73519	+
BPHL	Valacyclovir hydrolase	Q86WA6	2	2	2	11	11	11	0.0005698	2.1461	26.4831	24.7559	27.2009	25.6437	26.4727	24.4507	27.5815	25.9505	24.6472	23.2826	26.6761	24.438	-1.75666	1.94028	+
PYGL	Glycogen phosphorylase, liver form	P06737;P11217	28	28	24	40.4	40.4	36.1	0	203.07	29.0702	27.2201	30.7842	29.3798	28.6864	26.6439	30.6677	28.988	30.4386	28.304	29.9686	28.5027	-1.76286	1.99621	+
TECR	Very-long-chain enoyl-CoA reductase	Q9NZ01	12	12	12	30.8	30.8	30.8	0	56.95	30.0284	27.7491	31.16	29.3624	30.8137	28.2994	30.2528	29.206	31.0892	29.7066	30.4082	28.7935	-1.77259	3.29132	+
YBX1	Nuclease-sensitive element-binding protein 1	P67809;Q9Y2T7	5	5	4	27.5	27.5	22.2	0	79	26.5757	24.699	26.9304	26.8756	25.6985	22.1551	26.5534	24.7899	27.2966	27.0537	26.9127	23.6857	-1.78473	1.30801	+
COX6C	Cytochrome c oxidase subunit 6C	P09669	4	4	4	37.3	37.3	37.3	0	8.8659	28.3391	26.8151	29.8272	28.3151	27.8292	25.0017	29.0016	27.636	30.2937	28.6851	29.0262	27.1477	-1.78604	1.68138	+
ERO1L	ERO1-like protein alpha	Q96HE7	3	3	3	8.5	8.5	8.5	0	20.981	26.3326	25.8014	26.1604	24.083	27.7278	24.7468	26.0414	24.7658	27.2599	25.0374	26.982	25.3526	-1.78617	3.19445	+
RAB1B;RAB1C	Ras-related protein Rab-1B;Putative Ras-related protein Rab-1C	Q9H0U4;Q92928	10	3	3	58.7	20.9	20.9	0	83.299	29.5369	27.9182	30.9725	29.4972	29.4186	27.178	30.4278	28.9615	30.5253	28.6525	30.1772	28.1059	-1.79084	2.80865	+
ACOT1;ACOT2	Acyl-coenzyme A thioesterase 1;Acyl-coenzyme A thioesterase 2, mitochondrial	Q86TX2;P49753	6	6	6	20.4	20.4	20.4	0	10.74	26.7231	25.4822	27.7403	26.3603	25.0228	23.3188	28.4221	26.1156	28.5554	27.8287	27.0425	23.581	-1.80326	1.15946	+
ARPC1B	Actin-related protein 2/3 complex subunit 1B	O15143	11	11	11	33.6	33.6	33.6	0	74.269	28.4717	25.9997	29.6091	28.6191	28.0859	26.2215	30.102	28.3328	29.2227	27.5785	29.3014	27.1863	-1.80917	2.17086	+
PICALM	Phosphatidylinositol-binding clathrin assembly protein	Q13492	6	6	6	12.9	12.9	12.9	0	44.095	28.0225	26.312	26.9411	26.7411	27.2233	21.8071	27.3043	26.4729	27.4632	26.7314	25.824	23.7862	-1.82127	1.16982	+
SYNGR2	Synaptogyrin-2	O43760	4	4	4	16.1	16.1	16.1	0	5.7598	27.413	24.5876	28.2806	27.1215	26.1567	24.0223	28.3942	26.6221	28.0928	26.5776	27.2939	25.7613	-1.82312	1.86218	+
RAB5C	Ras-related protein Rab-5C	P51148	8	8	5	47.7	47.7	32.9	0	94.248	28.9272	26.9534	30.0545	29.278	26.6235	22.3989	29.3755	28.6342	28.6208	27.5553	29.0189	26.8593	-1.82354	0.895131
RAB8A	Ras-related protein Rab-8A	P61006	4	3	3	24.6	19.3	19.3	0	52.007	27.0215	24.9093	29.078	26.93	26.796	24.3778	27.7665	26.6239	26.5771	25.687	28.1244	25.8591	-1.82937	2.09025	+
PSMD7	26S proteasome non-ATPase regulatory subunit 7	P51665	4	4	4	17.6	17.6	17.6	0	21.892	26.9665	23.4205	28.8561	28.0099	27.3978	25.936	27.9968	27.2628	27.7446	26.6425	27.502	24.1985	-1.83229	1.40314	+
ABHD14B	Alpha/beta hydrolase domain-containing protein 14B	Q96IU4	3	3	3	20	20	20	0	23.849	26.8249	25.5369	27.9277	27.034	26.1949	23.0763	27.1002	26.0356	26.9873	25.7377	26.7357	23.34	-1.83502	1.64025	+
PI4KA	Phosphatidylinositol 4-kinase alpha	P42356;A4QPH2;Q8N8J0	23	23	23	14	14	14	0	101.76	28.4559	26.3993	27.4842	25.862	31.0357	27.579	26.965	25.6978	28.3579	26.7979	27.7246	26.666	-1.83688	1.74958	+
SUCLG2	Succinyl-CoA ligase [GDP-forming] subunit beta, mitochondrial	Q96I99	6	6	6	12.7	12.7	12.7	0	13.954	23.8839	22.549	26.1544	23.9647	27.4595	23.6895	27.692	26.0915	25.6079	25.177	25.9297	24.2327	-1.83718	1.45301	+
TST	Thiosulfate sulfurtransferase	Q16762	7	7	7	33.3	33.3	33.3	0	49.075	29.0462	27.4208	28.5641	27.5356	28.946	26.2633	29.2843	27.4643	29.4674	27.4157	29.1932	27.3572	-1.84071	4.84686	+
ARL6IP1	ADP-ribosylation factor-like protein 6-interacting protein 1	Q15041	4	4	4	23.6	23.6	23.6	0	11.74	25.9697	23.3027	26.5946	24.4819	23.733	22.0908	26.5287	24.2637	25.6723	24.7136	25.8071	24.4063	-1.84107	1.96264	+
LTA4H	Leukotriene A-4 hydrolase	P09960	5	5	5	11	11	11	0	63.548	26.1381	23.5319	27.3435	26.1238	25.265	23.5609	26.6092	24.2711	26.9061	25.2388	26.1843	24.6594	-1.84339	2.35112	+
TMED7	Transmembrane emp24 domain-containing protein 7	Q9Y3B3	4	4	4	22.3	22.3	22.3	0	21.262	27.9688	26.4515	29.0898	25.6274	28.2811	25.9943	28.5237	26.2786	28.2755	27.4293	28.4047	27.6895	-1.84552	3.29893	+
DSP	Desmoplakin	P15924	204	204	204	63.5	63.5	63.5	0	323.31	34.5249	32.0508	34.4739	33.3235	35.8422	33.3386	34.9058	33.3243	35.0428	33.2301	35.0357	33.3666	-1.86526	4.09483	+
PFKP	ATP-dependent 6-phosphofructokinase, platelet type	Q01813	18	15	15	27.9	23.2	23.2	0	109.2	28.6609	26.104	30.1439	28.7075	28.8482	26.276	29.7286	28.8116	28.996	27.0513	29.2657	27.4962	-1.86614	2.26547	+
PGAM1	Phosphoglycerate mutase 1	P18669;P15259;Q8N0Y7	17	17	17	68.9	68.9	68.9	0	222.38	31.204	29.5189	32.1543	30.8927	31.4319	28.8779	31.8242	29.7925	31.6113	29.6027	31.3459	29.6544	-1.8721	3.98096	+
CORO1B	Coronin-1B	Q9BR76;A9Z1Z3	11	11	11	28	28	28	0	90.102	29.7751	26.8292	31.2843	29.6556	29.5204	27.8576	30.9241	29.4992	31.0982	28.9243	30.017	28.6066	-1.87444	2.24966	+
PFKFB4	6-phosphofructo-2-kinase/fructose-2,6-bisphosphatase 4;6-phosphofructo-2-kinase;Fructose-2,6-bisphosphatase	Q16877	5	5	3	15.6	15.6	9.2	0	18.072	25.458	23.0598	25.5271	24.9802	26.7617	23.3706	25.2865	25.0969	26.7208	24.5584	26.9141	24.3501	-1.87537	2.63403	+
CAPZA2	F-actin-capping protein subunit alpha-2	P47755	3	2	2	11.2	7.7	7.7	0	24.729	25.4691	23.7305	26.5919	24.0328	25.6581	24.764	26.5355	23.3097	25.866	24.0833	26.472	25.2853	-1.89787	3.49283	+
CLIC4	Chloride intracellular channel protein 4	Q9Y696	4	4	4	24.1	24.1	24.1	0	19.03	26.1784	24.4379	26.7301	25.525	25.6767	23.9371	27.5923	25.4356	27.7083	25.3156	26.4177	24.2038	-1.9081	2.87577	+
GLUL	Glutamine synthetase	P15104	7	7	7	20.1	20.1	20.1	0	14	26.8815	24.4076	27.7556	26.8867	26.8868	22.8315	26.7154	25.7085	28.8577	27.1117	27.4186	26.0949	-1.91245	1.56211	+
LPCAT3	Lysophospholipid acyltransferase 5	Q6P1A2	5	5	5	16.8	16.8	16.8	0	102.45	27.6077	26.0245	28.1624	24.1957	28.7711	26.0302	28.1191	27.4731	29.2231	27.7446	28.6707	27.5561	-1.92164	2.00147	+
GSTK1	Glutathione S-transferase kappa 1	Q9Y2Q3	4	4	4	25.2	25.2	25.2	0	26.592	28.7806	26.1041	28.9031	26.4203	28.8625	28.0453	27.7988	24.8656	27.574	26.4293	28.0737	26.5787	-1.92489	2.60523	+
PKP3	Plakophilin-3	Q9Y446	13	13	13	21.6	21.6	21.6	0	41.837	29.3159	26.7384	27.8418	26.9386	29.4776	26.0722	28.2812	27.0477	29.1306	27.4943	28.9611	27.1334	-1.9306	3.83672	+
HIST1H1B	Histone H1,5	P16401	20	13	13	48.2	36.3	36.3	0	88.525	30.4312	27.5846	31.3772	31.1654	31.3532	26.8448	31.3892	29.1972	32.3993	31.6117	30.8277	29.6744	-1.94993	1.41339	+
APEH	Acylamino-acid-releasing enzyme	P13798	5	5	5	11.9	11.9	11.9	0	19.256	26.58	25.1943	28.0811	25.3948	26.9788	25.1023	27.016	25.3747	26.6147	23.9023	28.2601	26.8014	-1.96012	2.6466	+
ACAT2	Acetyl-CoA acetyltransferase, cytosolic	Q9BWD1	9	9	9	38	38	38	0	32.412	27.02	24.5191	29.9126	28.6398	28.0667	24.5762	28.685	27.1556	28.2338	26.6619	28.4094	27.0112	-1.9606	1.56333	+
SRSF2	Serine/arginine-rich splicing factor 2	Q01130;Q9BRL6	3	3	3	18.6	18.6	18.6	0	44.996	28.3958	25.5208	29.0385	28.7633	27.7879	22.6437	27.8492	27.5803	28.3065	26.3108	26.5245	25.3196	-1.96065	1.21877	+
TPT1	Translationally-controlled tumor protein	P13693;Q56UQ5	6	6	6	34.3	34.3	34.3	0	26.364	28.3891	27.1225	29.3458	26.106	28.0216	25.9306	27.0091	26.0912	29.6738	27.8509	28.9157	26.488	-1.96102	2.54226	+
HADH	Hydroxyacyl-coenzyme A dehydrogenase, mitochondrial	Q16836	7	7	7	32.8	32.8	32.8	0	62.276	29.515	27.6289	29.689	28.3002	29.181	25.9904	29.9721	28.5625	29.821	28.3139	29.6565	27.2314	-1.96788	3.15518	+
MYO1A	Unconventional myosin-Ia	Q9UBC5	8	5	5	10.4	6.7	6.7	0	31.054	25.7762	22.8718	25.479	25.1542	25.1508	22.5153	25.0887	24.3704	26.5474	23.4063	26.3592	24.1897	-1.98229	2.70443	+
ACSS2	Acetyl-coenzyme A synthetase, cytoplasmic	Q9NR19	3	3	3	10.7	10.7	10.7	0	12.189	25.3137	23.6929	27.2188	24.3437	26.0589	22.9308	26.4142	24.7243	24.6939	23.8717	26.0151	24.2396	-1.98527	2.95942	+
DYNC1I2	Cytoplasmic dynein 1 intermediate chain 2	Q13409	6	6	6	13.9	13.9	13.9	0	48.851	26.3026	24.3153	26.8288	26.8925	27.8433	24.1909	27.4968	25.2848	26.2204	23.8949	25.824	24.0247	-1.98547	2.23207	+
HNRNPUL2	Heterogeneous nuclear ribonucleoprotein U-like protein 2	Q1KMD3	26	26	26	39.8	39.8	39.8	0	323.31	30.9431	28.9852	31.7023	30.5458	30.8929	27.6006	31.5476	29.9262	31.1077	29.1901	31.337	29.3679	-1.9858	3.03811	+
GNB2;GNB4	Guanine nucleotide-binding protein G(I)/G(S)/G(T) subunit beta-2;Guanine nucleotide-binding protein subunit beta-4	P62879;Q9HAV0	8	4	4	33.2	17.4	17.4	0	108.78	28.9068	25.7931	29.4279	28.2887	28.2937	25.573	29.2991	27.9543	29.0338	27.3287	29.1933	27.2671	-1.9916	2.67422	+
IDH2	Isocitrate dehydrogenase [NADP], mitochondrial	P48735	5	4	4	12.4	10.4	10.4	0	6.8991	27.6604	26.6513	27.9725	27.0014	27.9982	25.2123	27.2233	23.8841	27.6637	24.9193	27.1771	26.0247	-2.00034	2.61245	+
TXNDC17	Thioredoxin domain-containing protein 17	Q9BRA2	3	3	3	34.1	34.1	34.1	0	8.9006	25.4049	23.8722	26.7749	24.7925	25.3205	21.377	25.8649	24.6134	25.8172	24.3279	24.9752	23.1596	-2.0025	2.20766	+
PIP5K1C	Phosphatidylinositol 4-phosphate 5-kinase type-1 gamma	O60331;Q99755;A2A3N6	10	10	10	23.7	23.7	23.7	0	39.874	28.1307	26.597	27.3111	25.668	29.6081	26.4552	28.6049	27.4253	29.0321	25.741	27.7754	26.5425	-2.00555	3.02773	+
EPPK1	Epiplakin	P58107	20	14	14	25.8	19.6	19.6	0	178.63	28.5007	26.1979	29.6991	28.6655	28.9819	24.9497	29.4131	28.1019	28.9817	27.0725	27.6633	26.2122	-2.00667	2.00709	+
HNRNPH2	Heterogeneous nuclear ribonucleoprotein H2	P55795	7	3	3	24.3	11.8	11.8	0	22.942	25.8557	22.8807	27.2885	26.0681	27.5741	24.5388	27.0845	25.4044	26.4673	25.0795	26.8476	25.0406	-2.01758	2.57566	+
EZR	Ezrin	P15311	39	39	30	59.4	59.4	48.6	0	296.14	31.9841	29.957	33.0301	31.4187	32.3233	29.8842	32.6298	30.6086	32.4971	30.5463	32.2801	30.1919	-2.02295	4.64212	+
PRMT1	Protein arginine N-methyltransferase 1	Q99873;Q9NR22	7	7	7	24.3	24.3	24.3	0	27.097	28.2912	25.356	27.7347	26.4998	28.227	25.6033	27.4557	26.7972	28.707	26.8557	28.7573	25.9103	-2.0251	3.9031	+
ENO1	Alpha-enolase	P06733;P13929;P09104	38	38	38	75.3	75.3	75.3	0	323.31	33.7084	31.6896	34.6642	33.0126	34.0231	31.5765	34.2958	32.4392	33.9812	31.8568	33.9869	31.931	-2.02565	4.83731	+
ATP6V0A1	V-type proton ATPase 116 kDa subunit a isoform 1	Q93050	5	5	5	8.5	8.5	8.5	0	16.333	26.4756	23.8588	27.6038	25.4843	24.4742	22.6881	27.697	25.8892	27.2691	24.4541	25.5036	24.4684	-2.03007	1.78371	+
SF3A1	Splicing factor 3A subunit 1	Q15459	7	7	7	11.3	11.3	11.3	0	8.9385	24.261	23.6279	28.197	27.1337	24.1013	23.5651	27.7551	27.2523	29.2604	24.4035	28.9458	24.3504	-2.03126	0.945924
SDHB	Succinate dehydrogenase [ubiquinone] iron-sulfur subunit, mitochondrial	P21912	2	2	2	7.1	7.1	7.1	0	10.828	25.6757	23.0533	26.3023	25.3779	26.1607	23.4313	25.9001	25.1613	27.1287	24.1994	26.4841	24.211	-2.03625	3.11308	+
VAMP3;VAMP2	Vesicle-associated membrane protein 3;Vesicle-associated membrane protein 2	Q15836;P63027	3	3	3	37	37	37	0	12.689	24.4928	22.6071	26.0676	24.4551	27.0085	21.555	24.9115	24.8434	25.0271	24.3929	26.5893	24.0125	-2.03847	1.9118	+
JUP	Junction plakoglobin	P14923	34	34	30	57.9	57.9	52.2	0	323.31	30.3713	27.6919	31.9495	30.6607	31.1585	28.2817	31.9541	30.2071	31.2652	29.3358	31.3551	29.6353	-2.04021	2.54092	+
CSRP1	Cysteine and glycine-rich protein 1	P21291	7	7	7	55.4	55.4	55.4	0	31.648	24.6922	23.0834	25.8115	24.9974	27.2416	25.5398	28.3583	25.5848	27.9441	24.9877	26.6943	24.3039	-2.04083	1.88324	+
CROCC	Rootletin	Q5TZA2	1	1	1	0.4	0.4	0.4	0.0005618	2.031	26.6525	24.7468	27.8963	26.4853	26.7352	22.9728	27.7373	26.0472	27.2212	25.1424	26.8724	25.3817	-2.05646	2.43462	+
SCRN2	Secernin-2	Q96FV2	5	5	5	16.9	16.9	16.9	0	27.962	25.0125	23.4358	27.89	25.2101	26.3442	25.1002	27.9361	26.17	27.4926	25.7052	26.7794	23.4648	-2.06143	1.98332	+
CAMK2D	Calcium/calmodulin-dependent protein kinase type II subunit delta	Q13557;Q9UQM7	12	12	8	31.9	31.9	22.4	0	112	30.0752	28.2863	29.5255	28.0543	29.6322	26.789	28.9683	26.0435	29.7785	27.2573	29.1731	28.2904	-2.07197	3.30642	+
TES	Testin	Q9UGI8	13	13	13	42.5	42.5	42.5	0	85.315	29.6006	27.0429	30.1141	28.5756	28.8805	26.7604	30.1166	28.012	30.0922	28.0356	29.5172	27.4585	-2.07269	3.89653	+
SC5D	Lathosterol oxidase	O75845	3	3	3	7.4	7.4	7.4	0	3.9569	27.2144	23.4722	27.076	25.9397	27.3113	23.3514	26.8534	26.067	28.2185	26.4217	27.1903	26.1013	-2.08509	2.18805	+
TJP1	Tight junction protein ZO-1	Q07157	11	11	11	9	9	9	0	35.084	24.2106	23.3141	27.819	27.1165	27.2809	23.0518	27.9284	24.5526	26.5986	24.1915	27.2742	26.3611	-2.08735	1.41661	+
CYP27A1	Sterol 26-hydroxylase, mitochondrial	Q02318	3	3	3	7.7	7.7	7.7	0	4.8423	24.5225	23.0038	27.152	25.3754	24.0674	21.4311	26.4953	24.8486	26.2679	22.6566	25.7907	24.3821	-2.0997	1.63775	+
ACP1	Low molecular weight phosphotyrosine protein phosphatase	P24666	3	3	3	23.4	23.4	23.4	0	32.923	28.0991	26.6171	28.8973	27.6614	25.8135	21.7989	28.3664	26.6529	25.0603	23.0417	28.376	26.2401	-2.1001	1.00483
ILVBL	Acetolactate synthase-like protein	A1L0T0	11	11	11	26.7	26.7	26.7	0	52.157	27.0427	22.8569	29.9791	28.7246	26.6695	23.7674	29.6456	28.4378	28.7764	27.3305	28.853	27.1847	-2.11073	1.01595
STXBP2	Syntaxin-binding protein 2	Q15833	3	3	3	5.9	5.9	5.9	0	11.613	27.1254	24.2814	25.3432	24.2654	27.5948	24.6343	26.4488	25.148	26.4671	23.403	27.3462	25.7812	-2.13538	2.95505	+
ACSF2	Acyl-CoA synthetase family member 2, mitochondrial	Q96CM8	13	13	13	29.1	29.1	29.1	0	78.249	28.7478	26.3558	30.5648	28.9913	26.6459	24.8361	30.5928	28.6336	28.9936	26.0007	29.6104	27.4668	-2.14517	1.43907	+
ARPC4	Actin-related protein 2/3 complex subunit 4	P59998	6	6	6	35.1	35.1	35.1	0	21.352	30.0918	27.8576	31.1171	29.2741	29.2858	26.0206	30.8333	29.1153	29.9215	28.0337	30.6828	28.7578	-2.14553	2.46608	+
AP3M1	AP-3 complex subunit mu-1	Q9Y2T2;P53677	3	3	3	9.8	9.8	9.8	0	7.4345	25.9591	22.9357	27.5513	25.1775	25.3154	22.8172	27.2988	25.2302	27.0073	25.5033	26.8682	25.4158	-2.1534	2.19584	+
PAFAH1B3	Platelet-activating factor acetylhydrolase IB subunit gamma	Q15102	5	5	5	29.4	29.4	29.4	0	41.984	27.3238	25.1686	27.713	25.6676	25.9607	24.0442	28.0566	26.211	27.2973	24.418	27.4733	25.3755	-2.15663	3.21659	+
ADH5	Alcohol dehydrogenase class-3	P11766	9	9	9	30.2	30.2	30.2	0	78.856	29.5286	27.3563	30.6163	28.6922	28.9586	26.4212	30.4993	28.9647	29.6777	26.7116	30.1095	28.2939	-2.15836	2.78934	+
DPM3	Dolichol-phosphate mannosyltransferase subunit 3	Q9P2X0	2	2	2	23.9	23.9	23.9	0	6.3229	27.9806	26.6016	26.4444	25.5653	28.0124	22.7191	26.2449	25.1857	27.8865	26.2614	27.654	24.9104	-2.16321	2.11253	+
MYO5B	Unconventional myosin-Vb	Q9ULV0;Q9NQX4	83	83	78	47.7	47.7	45.8	0	323.31	33.5845	31.043	32.4558	30.6581	34.2928	31.2288	32.619	30.8708	33.8515	31.9161	33.0271	31.1031	-2.16848	4.05378	+
FDPS	Farnesyl pyrophosphate synthase	P14324	4	4	4	12.4	12.4	12.4	0	16.462	28.3496	26.8193	28.0138	27.1167	28.7076	24.4465	28.4076	27.1457	28.5207	27.2384	26.9792	23.0394	-2.1954	1.75857	+
CTNNB1	Catenin beta-1	P35222	20	16	16	33.5	28.2	28.2	0	66.104	28.4625	27.1153	30.2968	28.5107	28.4763	25.3352	29.9269	28.0124	29.443	26.1647	29.4726	27.7129	-2.20448	2.47326	+
DOCK4	Dedicator of cytokinesis protein 4	Q8N1I0;Q8IZD9	11	11	11	7.5	7.5	7.5	0	76.69	27.7416	23.664	25.0844	25.1563	29.0814	27.4653	26.0867	25.0876	28.2176	24.9114	27.3187	24.0052	-2.20678	1.68135	+
SRP14	Signal recognition particle 14 kDa protein	P37108	3	3	3	30.1	30.1	30.1	0	103.73	26.8706	24.3292	28.7524	26.5841	27.2063	24.6938	28.1525	26.1493	28.5329	26.8754	27.9219	25.5419	-2.2105	2.79072	+
PDCD6IP	Programmed cell death 6-interacting protein	Q8WUM4	12	12	12	16.6	16.6	16.6	0	22.876	27.917	25.7409	27.608	26.3951	27.312	23.4219	26.857	25.6608	28.2857	25.6489	28.0335	25.8504	-2.21588	3.06741	+
UBE2V1	Ubiquitin-conjugating enzyme E2 variant 1	Q13404	6	6	2	38.1	38.1	14.3	0	17.556	27.3328	26.0799	28.1549	24.1734	27.094	21.8467	27.8425	27.1682	27.5134	26.3844	28.7304	27.6542	-2.22687	1.44227	+
PNP	Purine nucleoside phosphorylase	P00491	10	10	10	45	45	45	0	83.069	29.4522	27.3189	30.3076	28.5869	28.9725	26.6088	29.9735	28.0303	29.8655	27.1912	30.0272	27.4978	-2.22741	4.16361	+
ARPC3	Actin-related protein 2/3 complex subunit 3	O15145	5	5	5	33.1	33.1	33.1	0	23.919	27.6395	25.3959	28.8383	26.5818	27.0006	23.8148	29.0961	26.9554	28.0819	26.3702	27.8878	26.0308	-2.23254	2.58904	+
AP3B1	AP-3 complex subunit beta-1	O00203;Q13367	4	4	4	4.4	4.4	4.4	0	7.1423	26.3026	23.4299	27.1839	25.3202	27.0588	24.0802	25.9721	24.1619	25.9149	23.9664	26.4271	24.4532	-2.24127	4.23862	+
LDHA	L-lactate dehydrogenase A chain	P00338;Q6ZMR3;P07864	27	27	26	81.3	81.3	77.7	0	323.31	34.0576	31.5271	35.3162	33.3801	33.6582	31.1156	34.9521	32.9278	34.5585	32.4521	34.622	32.2228	-2.25654	3.47873	+
RHOA	Transforming protein RhoA	P61586	10	10	4	49.7	49.7	31.1	0	36.745	29.5566	27.7079	30.9273	29.5093	28.5712	23.3454	30.6984	29.0359	30.122	28.2254	29.7555	28.2432	-2.26062	1.37664	+
ECM29	Proteasome-associated protein ECM29 homolog	Q5VYK3	6	6	6	4.8	4.8	4.8	0	15.255	25.3268	22.9784	26.623	25.8296	26.1223	23.7258	26.023	24.3072	25.6085	23.7062	25.9084	21.4976	-2.2612	2.37919	+
METTL7A	Methyltransferase-like protein 7A	Q9H8H3	2	2	2	11.1	11.1	11.1	0	16.687	25.6848	24.1132	27.8654	25.8046	26.2879	22.6962	27.8838	26.4013	27.7125	24.5981	26.0863	24.3218	-2.26424	2.13444	+
LGALS3	Galectin-3	P17931	12	12	12	40.8	40.8	40.8	0	58.74	32.2535	29.7669	33.4973	31.7028	32.9925	30.1627	32.6907	30.7552	33.1623	30.945	33.0094	30.4691	-2.30067	4.47876	+
MYO1D	Unconventional myosin-Id	O94832	24	24	24	28.7	28.7	28.7	0	196.1	29.4711	26.6561	31.166	29.1918	29.3372	26.7091	30.9546	29.3551	30.9389	28.6381	30.3127	27.7744	-2.3093	2.55134	+
TPP2	Tripeptidyl-peptidase 2	P29144	14	14	14	13.9	13.9	13.9	0	27.84	26.464	24.569	28.3164	27.0156	29.6593	26.5956	28.6312	25.1188	28.482	26.6339	28.3223	26.0041	-2.32304	2.61918	+
USP5	Ubiquitin carboxyl-terminal hydrolase 5	P45974	8	8	8	11.9	11.9	11.9	0	34.385	26.8561	24.9121	28.9717	26.9629	25.921	21.7094	28.4885	26.0286	27.949	25.9539	27.8464	26.5093	-2.32608	1.56098	+
BPNT1	3(2),5-bisphosphate nucleotidase 1	O95861	7	7	7	26	26	26	0	11.093	26.7572	23.9913	28.5552	27.3911	25.5044	22.8734	29.1243	26.452	28.8241	26.6435	29.0054	26.4049	-2.33574	1.48397	+
ACSL3	Long-chain-fatty-acid--CoA ligase 3	O95573	24	24	22	45.6	45.6	41.5	0	201.68	28.4529	25.4567	30.7275	28.5978	27.911	25.6405	30.7219	28.9685	29.6561	26.7666	29.7477	27.7368	-2.34169	1.90903	+
CAPZA1	F-actin-capping protein subunit alpha-1	P52907	7	7	6	37.1	37.1	33.6	0	49.849	27.1997	24.9735	28.4937	26.2064	25.1345	22.6474	27.3801	25.4743	26.4913	23.3444	26.1785	24.164	-2.34461	2.06208	+
NDUFA13	NADH dehydrogenase [ubiquinone] 1 alpha subcomplex subunit 13	Q9P0J0	3	3	3	27.8	27.8	27.8	0	10.321	27.6998	24.8631	28.306	26.2603	26.8609	24.1255	27.895	25.9081	28.2861	25.9568	26.8171	24.572	-2.36321	3.43961	+
AP2B1	AP-2 complex subunit beta	P63010	19	19	10	26.6	26.6	16.4	0	65.245	26.9437	23.2258	28.0594	27.1508	26.2458	22.4334	28.7809	27.4432	27.9196	25.7085	27.6099	25.4025	-2.36583	1.58404	+
TRAM1	Translocating chain-associated membrane protein 1	Q15629	1	1	1	2.9	2.9	2.9	0	20.395	26.6827	23.725	28.4739	28.0056	26.5879	21.4224	26.5936	24.1556	27.7701	25.0214	27.1641	26.5139	-2.40475	1.45595	+
KRAS;NRAS	GTPase KRas;GTPase KRas, N-terminally processed;GTPase NRas	P01116;P01111;P01112	5	5	5	38.6	38.6	38.6	0	40.485	28.3056	26.1376	27.9611	27.2518	26.7222	23.9114	27.6835	23.7447	27.1696	24.4392	28.6168	26.4999	-2.41236	2.30828	+
CAPZB	F-actin-capping protein subunit beta	P47756	11	11	11	57	57	57	0	96.662	29.5236	26.7471	30.0205	28.6075	27.6956	23.7905	29.9669	27.7895	29.631	28.247	30.0817	27.2135	-2.42069	1.89121	+
AP2M1	AP-2 complex subunit mu	Q96CW1	10	10	10	27.6	27.6	27.6	0	82.266	28.9132	25.6444	29.9545	27.9816	29.0601	26.2089	30.2845	27.607	30.1846	28.0852	30.0152	28.3544	-2.42175	3.07217	+
NDUFA12	NADH dehydrogenase [ubiquinone] 1 alpha subcomplex subunit 12	Q9UI09	3	3	3	15.2	15.2	15.2	0	6.3404	25.645	22.9291	26.1802	24.2684	24.3941	22.2639	25.3621	23.9574	25.3466	22.7323	26.9221	22.9529	-2.45767	3.42288	+
CD59	CD59 glycoprotein	P13987	2	2	2	18.8	18.8	18.8	0	7.3671	24.2204	23.5893	27.7943	25.1643	26.9396	22.3873	27.4493	23.6062	24.2587	23.401	27.3842	25.1363	-2.46032	1.91508	+
UGP2	UTP--glucose-1-phosphate uridylyltransferase	Q16851	10	10	10	22.4	22.4	22.4	0	96.379	29.2045	26.3642	30.7968	29.0741	28.1224	24.5815	30.486	27.9224	29.6156	27.2981	29.4372	27.6151	-2.46785	2.12873	+
CTSB	Cathepsin B;Cathepsin B light chain;Cathepsin B heavy chain	P07858	3	3	3	12.7	12.7	12.7	0	2.8696	26.3264	22.761	27.3826	26.5033	26.1031	23.1841	27.6784	26.3656	27.628	23.6836	27.2186	24.9862	-2.47558	2.20946	+
PRDX5	Peroxiredoxin-5, mitochondrial	P30044	9	9	9	37.4	37.4	37.4	0	54.528	29.3882	26.6253	30.2569	28.3734	30.1466	27.4086	29.4043	26.8178	29.5352	26.992	29.3168	26.9729	-2.47632	4.94133	+
S100A11	Protein S100-A11;Protein S100-A11, N-terminally processed	P31949	6	6	6	56.2	56.2	56.2	0	48.799	29.0836	24.5631	29.4315	27.65	29.155	26.2558	27.6869	26.3681	28.6919	26.6238	28.6162	26.276	-2.48805	3.40384	+
RNH1	Ribonuclease inhibitor	P13489	8	8	8	27.8	27.8	27.8	0	68.91	28.2294	25.8963	26.8865	25.5989	29.4706	26.7812	27.7666	26.0542	27.7695	23.8656	27.9412	24.8461	-2.50358	3.02725	+
GSTO1	Glutathione S-transferase omega-1	P78417	6	6	6	22	22	22	0	13.226	24.7456	23.4798	28.615	24.7577	26.5419	24.1414	26.5842	24.7319	27.1498	25.7067	27.4157	23.2079	-2.50448	2.52811	+
TM9SF2	Transmembrane 9 superfamily member 2	Q99805	11	11	11	19	19	19	0	112.25	28.7815	25.7778	30.6116	28.01	28.6726	24.9012	29.7731	27.8156	29.9207	27.3669	29.3063	28.1153	-2.51315	2.61739	+
FAM213A	Redox-regulatory protein FAM213A	Q9BRX8	7	7	7	27.5	27.5	27.5	0	20.255	28.9698	26.5431	29.5395	27.0265	28.3272	25.837	29.6191	27.0115	29.1365	25.9124	29.1247	27.1818	-2.53408	5.05148	+
FAM162A	Protein FAM162A	Q96A26	4	4	4	32.5	32.5	32.5	0	55.588	27.9867	24.5799	28.8659	26.8625	28.5955	24.5892	28.6843	26.5934	28.896	26.7011	28.4783	26.9313	-2.54158	3.43363	+
ARPC2	Actin-related protein 2/3 complex subunit 2	O15144	12	12	12	43.7	43.7	43.7	0	44.612	28.3418	25.0248	29.2423	27.6012	26.1135	23.2088	29.4346	27.2789	28.4735	26.1965	29.4062	26.4151	-2.54776	1.90252	+
AP3D1	AP-3 complex subunit delta-1	O14617	7	7	7	9.4	9.4	9.4	0	24.988	26.9183	24.3635	28.6056	26.5773	26.717	22.6738	28.303	25.7263	27.4349	25.2504	27.6134	25.7122	-2.54812	2.60014	+
DYNLT1	Dynein light chain Tctex-type 1	P63172	2	2	2	35.4	35.4	35.4	0	32.566	25.4128	23.0048	26.8875	24.3748	25.2467	22.0373	25.6883	24.0348	25.721	23.0832	25.535	22.6654	-2.54851	3.85804	+
CIRBP	Cold-inducible RNA-binding protein	Q14011	5	5	5	34.3	34.3	34.3	0	136.89	29.276	27.233	29.3281	27.6879	28.1203	25.9081	29.4477	27.8861	28.9641	27.1451	29.1019	22.9021	-2.5793	2.06985	+
SLC27A2	Very long-chain acyl-CoA synthetase	O14975	5	5	5	11.3	11.3	11.3	0	16.347	26.6228	25.3776	28.8622	26.6598	26.9617	23.1421	28.1546	24.7672	26.9953	24.3396	26.0446	23.8356	-2.58655	2.54752	+
CAPNS1	Calpain small subunit 1	P04632;Q96L46	8	8	8	44.8	44.8	44.8	0	196.83	29.5545	26.9717	28.3599	25.2031	30.0487	27.5809	28.6427	26.245	29.2826	26.8198	27.8989	25.4098	-2.59285	3.37476	+
HEBP1	Heme-binding protein 1	Q9NRV9	9	9	9	48.7	48.7	48.7	0	37.878	28.4002	26.2727	30.5144	27.2655	25.1519	22.8909	29.9881	28.2704	29.9503	27.4359	29.7959	26.1052	-2.59336	1.36395	+
PFKL	ATP-dependent 6-phosphofructokinase, liver type	P17858	19	19	16	30.6	30.6	25.9	0	130.99	29.6668	25.4537	31.2051	30.2186	29.3726	26.9752	30.6066	28.7503	30.4703	27.5809	30.0785	26.8584	-2.59381	2.28413	+
RBMXL1	RNA binding motif protein, X-linked-like-1	Q96E39	41	7	7	60.3	12.6	12.6	0	12.069	29.8679	26.9175	26.3081	24.2896	29.4103	25.6227	29.2678	26.7073	29.1556	26.5232	28.7842	27.1283	-2.6009	2.48351	+
AGL	Glycogen debranching enzyme;4-alpha-glucanotransferase;Amylo-alpha-1,6-glucosidase	P35573	15	15	15	13.4	13.4	13.4	0	61.815	27.619	23.0161	28.6349	27.397	27.521	25.3818	28.9893	26.1564	27.5194	23.4931	28.2134	27.3622	-2.61504	2.04296	+
HNMT	Histamine N-methyltransferase	P50135	4	4	4	27.7	27.7	27.7	0	56.613	27.6738	23.2785	26.1113	25.0892	24.9824	23.1089	25.5078	24.2617	26.9416	23.3548	27.7351	24.1684	-2.61508	3.0465	+
GNAS	Guanine nucleotide-binding protein G(s) subunit alpha isoforms short;Guanine nucleotide-binding protein G(s) subunit alpha isoforms XLas	P63092;Q5JWF2;P38405;P11488;P19087;P09471;A8MTJ3	15	15	14	46.2	46.2	43.4	0	73.199	27.3444	22.4398	29.9885	28.9411	27.0319	22.4218	29.4071	28.4094	29.2163	26.4471	28.7388	27.307	-2.62679	1.1768	+
ARL6IP5	PRA1 family protein 3	O75915	6	6	6	28.7	28.7	28.7	0	114.6	28.9833	26.2356	29.842	27.2828	28.4601	24.5887	29.5083	27.0533	29.5288	27.0785	28.8918	27.1899	-2.63094	3.61617	+
LGALS2	Galectin-2	P05162	3	3	3	27.3	27.3	27.3	0	5.9605	25.3354	21.5565	27.5212	25.2887	26.5152	22.6768	26.8681	25.092	26.9857	24.5408	25.7533	23.969	-2.6425	2.4994	+
ALDH9A1	4-trimethylaminobutyraldehyde dehydrogenase	P49189	11	11	11	28.7	28.7	28.7	0	21.136	28.418	27.2621	29.5102	27.8855	27.7786	26.1597	27.3855	24.3903	27.7928	24.145	28.7824	23.96	-2.64416	2.20478	+
MGST3	Microsomal glutathione S-transferase 3	O14880	4	4	4	29.6	29.6	29.6	0	25.994	28.9371	25.5603	29.2159	26.1928	29.3823	26.4844	29.2361	26.7829	29.9477	27.7186	29.0999	27.1781	-2.65031	4.8288	+
ARHGDIA	Rho GDP-dissociation inhibitor 1	P52565	6	6	6	55.4	55.4	55.4	0	20.937	28.9077	26.5512	29.1701	27.0337	27.5408	22.4487	28.6491	26.4998	27.9676	25.6184	29.0116	27.1122	-2.66383	2.22468	+
AKR1A1	Alcohol dehydrogenase [NADP(+)]	P14550	5	5	5	22.2	22.2	22.2	0	20.159	27.309	24.7518	27.28	25.6972	27.1555	23.7083	27.385	25.3098	27.0307	23.367	27.2834	24.497	-2.68542	4.55534	+
UBE2L3	Ubiquitin-conjugating enzyme E2 L3	A0A1B0GUS4;P68036	3	3	3	31.8	31.8	31.8	0	25.841	26.7542	23.4859	28.6804	27.6956	25.1845	22.9931	29.1284	28.0429	28.9147	24.0587	26.361	22.5921	-2.69248	1.32456	+
ACY1	Aminoacylase-1	Q03154	3	3	3	7.6	7.6	7.6	0	8.9716	26.2594	23.268	27.5671	24.8796	26.2759	22.8245	27.2446	25.2251	26.8023	24.9266	27.317	24.117	-2.70428	3.80682	+
PTPRF	Receptor-type tyrosine-protein phosphatase F	P10586	7	7	7	5.6	5.6	5.6	0	13.116	26.3352	22.4656	27.2537	23.8018	24.7705	22.6509	27.5579	24.5837	26.2226	24.0795	25.8138	24.1016	-2.71177	3.28384	+
CTSA	Lysosomal protective protein;Lysosomal protective protein 32 kDa chain;Lysosomal protective protein 20 kDa chain	P10619	4	4	4	10.8	10.8	10.8	0	14.909	26.4139	22.6255	27.2833	25.9577	25.015	22.4586	27.0642	24.4179	27.6358	24.5873	27.8884	24.9076	-2.72434	2.51642	+
AP2A1	AP-2 complex subunit alpha-1	O95782	12	12	6	16	16	7.5	0	24.626	25.6649	23.2587	26.2877	25.7442	25.9294	21.0906	26.8236	24.29	26.7192	24.1215	26.0801	22.6432	-2.72612	2.62628	+
CAP2	Adenylyl cyclase-associated protein 2	P40123	9	8	8	23.7	22	22	0	29.013	29.0514	26.6757	29.3255	26.0801	30.0927	26.5322	29.5037	26.6913	30.0354	28.1018	28.661	26.1946	-2.73234	4.5913	+
ACO1	Cytoplasmic aconitate hydratase	P21399	17	17	17	25.1	25.1	25.1	0	74.543	29.3101	25.8685	31.0945	28.0577	27.6102	25.2143	30.8499	28.6096	29.2489	26.6218	29.2247	26.4414	-2.75416	2.39689	+
MYO6	Unconventional myosin-VI	Q9UM54	14	14	14	13.1	13.1	13.1	0	53.796	28.2722	25.6984	28.4143	25.2538	28.6118	23.9398	27.6169	26.3551	27.0969	24.9306	27.5648	24.8676	-2.75525	4.26298	+
OTUB1	Ubiquitin thioesterase OTUB1	Q96FW1	8	8	8	38	38	38	0	58.648	29.564	26.6497	29.1452	26.7451	29.7725	25.8956	29.734	27.4078	29.6283	27.5818	29.2954	26.0642	-2.7992	5.5651	+
SI	Sucrase-isomaltase, intestinal;Sucrase;Isomaltase	P14410	11	11	11	8.3	8.3	8.3	0	26.529	27.1647	23.0747	25.3987	24.6267	29.0117	23.4215	26.7655	24.243	26.838	23.6663	24.9572	24.2464	-2.80953	2.89791	+
PHPT1	14 kDa phosphohistidine phosphatase	Q9NRX4	5	5	5	52	52	52	0	31.06	28.7298	26.0868	28.6768	26.4651	30.0502	26.2728	28.0296	25.4621	28.9339	26.3058	27.1432	24.0991	-2.81199	3.41124	+
ANXA3	Annexin A3	P12429	7	7	7	18	18	18	0	14.861	27.2711	23.8286	28.6783	25.4841	27.9878	24.7719	28.4745	26.5725	28.115	25.9537	26.915	23.9535	-2.81292	3.46144	+
CES1	Liver carboxylesterase 1	P23141;Q9UKY3	19	19	19	42.2	42.2	42.2	0	111.26	30.8527	28.1561	31.9453	29.1555	29.5395	26.9091	31.4527	29.0603	30.8256	27.361	30.7992	27.8777	-2.81589	3.70323	+
ALDH7A1	Alpha-aminoadipic semialdehyde dehydrogenase	P49419	10	10	10	26.5	26.5	26.5	0	32.514	27.3425	23.2321	28.7656	27.8998	30.0116	27.6921	28.7121	23.2102	28.4722	27.0604	28.6482	25.9498	-2.81797	1.87331	+
MGST2	Microsomal glutathione S-transferase 2	Q99735	1	1	1	9.5	9.5	9.5	0.0010905	1.8117	26.6469	23.7587	27.6195	23.9936	26.242	22.7771	27.2062	24.8935	26.852	24.7989	26.7851	24.1289	-2.83353	4.76245	+
DCXR	L-xylulose reductase	Q7Z4W1	9	9	9	38.5	38.5	38.5	0	58.372	27.8139	23.618	29.7594	27.4647	27.7794	25.59	29.6046	27.3468	27.7933	23.9514	29.137	26.8315	-2.84755	2.29724	+
NIT2	Omega-amidase NIT2	Q9NQR4	4	4	4	21	21	21	0	41.423	25.4841	22.9114	27.8323	23.7886	24.4593	21.7783	27.5718	24.1295	26.9996	23.2906	24.8587	24.0862	-2.87019	2.68515	+
ARPC1A	Actin-related protein 2/3 complex subunit 1A	Q92747	3	3	3	11.6	11.6	11.6	0	28.149	26.9012	21.6961	25.2888	24.4205	25.3988	22.769	27.1346	24.3748	27.9802	24.7618	26.9447	24.3117	-2.88573	2.87298	+
CORO2A	Coronin-2A	Q92828;Q9UQN3	7	7	7	14.3	14.3	14.3	0	17.794	26.6061	23.7277	28.9359	25.4998	26.8556	24.4017	28.1759	26.3995	27.5759	23.8024	28.0794	25.0105	-2.89784	3.41381	+
HK1	Hexokinase-1	P19367	12	12	10	13.4	13.4	11.7	0	13.129	24.7487	22.7207	27.1013	24.5578	27.99	23.2813	26.8422	25.8263	26.834	24.5017	27.2944	22.5299	-2.89882	2.75553	+
CNDP2	Cytosolic non-specific dipeptidase	Q96KP4	10	10	10	29.5	29.5	29.5	0	24.105	26.55	23.1976	29.843	26.4095	28.5434	26.1966	29.4224	27.4087	29.0942	26.3863	29.7086	25.8801	-2.94715	2.48725	+
HP1BP3	Heterochromatin protein 1-binding protein 3	Q5SSJ5	10	10	10	19.2	19.2	19.2	0	34.854	28.4888	22.8308	30.2967	28.8579	26.9761	23.5679	29.1099	27.6619	29.7741	26.3062	29.3776	27.0929	-2.95092	1.67668	+
DYNLL2	Dynein light chain 2, cytoplasmic	Q96FJ2	5	5	4	51.7	51.7	39.3	0	125.21	26.2166	23.6591	27.7069	26.2034	27.2958	22.7835	28.0303	25.3737	27.5201	25.0831	27.7322	23.5888	-2.96841	3.28112	+
SLC9A3R1	Na(+)/H(+) exchange regulatory cofactor NHE-RF1	O14745	4	4	4	16.2	16.2	16.2	0	10.114	26.7106	24.1035	27.423	25.5196	27.287	22.1651	27.9393	24.0978	27.6031	24.6466	25.9621	24.5098	-2.98044	3.59941	+
MARC2	Mitochondrial amidoxime reducing component 2	Q969Z3;Q5VT66	4	4	4	11.3	11.3	11.3	0	6.0856	25.2608	22.0878	28.8699	26.9254	26.8885	22.6327	28.1517	26.5366	27.3972	24.8362	27.4383	23.0788	-2.98482	1.90628	+
NDRG1	Protein NDRG1	Q92597	6	6	6	26.1	26.1	26.1	0	109.43	28.99	25.8201	29.3453	27.4433	29.7264	26.2515	28.5777	26.3452	29.4914	25.6468	28.7543	25.3817	-2.99943	5.19552	+
PGD	6-phosphogluconate dehydrogenase, decarboxylating	P52209	11	11	11	31.5	31.5	31.5	0	54.796	28.4563	25.9944	29.5537	27.5073	28.2874	25.0357	28.7262	23.5752	28.8788	26.5457	29.3191	26.3388	-3.0374	3.3509	+
GALK1	Galactokinase	P51570	10	10	10	43.1	43.1	43.1	0	64.351	27.1483	25.1185	30.2492	25.6889	25.5391	25.42	28.8901	26.2023	28.3016	26.1593	28.906	22.1514	-3.04898	2.13314	+
RBPMS	RNA-binding protein with multiple splicing	Q93062	4	4	4	21.9	21.9	21.9	0	34.345	26.1902	23.6156	26.6535	23.7246	27.067	22.2648	25.7905	24.9988	27.4823	23.225	26.8554	23.7718	-3.07303	4.43014	+
LIMA1	LIM domain and actin-binding protein 1	Q9UHB6	19	19	19	32.8	32.8	32.8	0	52.555	28.0339	24.9532	30.1673	28.5938	28.1051	22.4023	29.6264	27.6901	29.5849	27.0418	29.0202	25.2739	-3.09712	1.98508	+
CDH1	Cadherin-1;E-Cad/CTF1;E-Cad/CTF2;E-Cad/CTF3	P12830	5	5	5	6.6	6.6	6.6	0	7.9559	27.7338	23.6521	27.4712	24.3595	25.7317	21.8105	27.9766	26.334	28.1918	26.4329	27.2039	23.0898	-3.10502	2.41573	+
VTN	Vitronectin;Vitronectin V65 subunit;Vitronectin V10 subunit;Somatomedin-B	P04004	5	5	4	14	14	10.9	0	11.938	26.4592	22.1941	27.6523	25.0128	26.8559	22.0269	26.7746	24.3483	27.0157	25.4011	27.7711	24.8783	-3.11122	3.16981	+
MYOF	Myoferlin	Q9NZM1	56	56	55	34.3	34.3	33.6	0	323.31	30.9803	27.5393	31.7128	29.0755	31.0742	27.6317	31.8021	29.2807	31.7495	28.4517	31.377	27.9684	-3.12477	5.52275	+
IQGAP1	Ras GTPase-activating-like protein IQGAP1	P46940;Q86VI3	36	36	35	27.5	27.5	27	0	281.87	30.2571	27.3634	31.8126	29.4984	30.9868	25.9774	31.2917	28.5101	31.0673	28.0394	30.7274	27.8858	-3.14472	3.86637	+
ANXA1	Annexin A1	P04083	5	5	5	21.1	21.1	21.1	0	84.468	26.4088	22.4511	27.1713	24.075	27.7535	22.4195	26.1294	23.8738	26.9783	24.5036	26.2215	24.3093	-3.17173	4.37511	+
PGM1	Phosphoglucomutase-1	P36871	9	9	9	24.2	24.2	24.2	0	30.727	26.8924	24.6792	28.8346	24.3532	26.4304	23.4713	28.3882	24.5279	27.0031	24.8189	26.8093	22.9416	-3.261	4.15715	+
PTGR1	Prostaglandin reductase 1	Q14914	18	18	18	66.6	66.6	66.6	0	323.31	32.7336	29.1732	31.9116	28.9047	33.6819	30.1701	32.1029	28.7716	33.028	29.7935	32.5147	29.4845	-3.27918	5.62478	+
CPS1	Carbamoyl-phosphate synthase [ammonia], mitochondrial	P31327	10	9	9	10.8	10.3	10.3	0	36.664	25.4301	22.545	28.9338	23.9209	24.7242	22.8858	28.3706	24.8542	27.4652	23.6602	26.1745	23.1995	-3.33882	2.86032	+
NLRP2;NLRP7	NACHT, LRR and PYD domains-containing protein 2;NACHT, LRR and PYD domains-containing protein 7	Q9NX02;Q8WX94	8	8	8	8.4	8.4	8.4	0	12.443	26.2097	22.6052	26.681	26.0426	28.2628	21.3975	27.2931	24.1732	27.2685	23.3823	26.7797	24.7767	-3.35287	3.00728	+
NDUFA4	Cytochrome c oxidase subunit NDUFA4	O00483	3	3	3	37	37	37	0	6.3464	27.0048	22.2868	28.8163	25.796	26.9655	23.8629	27.8317	25.4882	28.5136	25.6786	27.1359	22.896	-3.37655	3.12172	+
SPCS1	Signal peptidase complex subunit 1	Q9Y6A9	2	2	2	31.4	31.4	31.4	0	16.656	27.5013	26.1879	27.5668	25.3317	27.6096	21.5638	27.8439	25.2901	28.0172	23.7752	27.7115	23.7975	-3.38398	3.26219	+
MYADM	Myeloid-associated differentiation marker	Q96S97	2	2	2	10.2	10.2	10.2	0	53.568	28.1583	24.6242	28.5395	24.9832	28.1448	24.7273	28.5964	25.0774	28.5771	25.0873	28.2585	25.4112	-3.39402	9.34941	+
PPL	Periplakin	O60437	17	17	17	12.4	12.4	12.4	0	42.706	25.9172	23.666	28.0894	25.2078	28.9662	21.0246	28.9081	25.6835	28.1031	24.7933	24.7732	23.9713	-3.40179	2.22866	+
AKR1C3	Aldo-keto reductase family 1 member C3	P42330;P17516	10	4	4	40.2	22.9	22.9	0	27.623	27.4919	24.9668	28.3211	24.0888	27.205	23.4597	27.8959	24.6062	27.8161	23.6239	27.6527	25.0003	-3.43952	6.16333	+
ASS1	Argininosuccinate synthase	P00966	17	17	17	41.7	41.7	41.7	0	56.609	29.3444	26.9443	31.8614	29.1449	29.0768	24.2318	31.5407	28.7291	30.9655	27.3253	30.4086	26.0574	-3.46075	2.58162	+
ABCB6	ATP-binding cassette sub-family B member 6, mitochondrial	Q9NP58	11	11	11	22.2	22.2	22.2	0	68.159	26.9419	21.674	28.1138	23.4826	26.1811	23.5347	30.8189	29.0729	28.5879	24.6464	27.5036	24.551	-3.53096	1.81537	+
GYS1	Glycogen [starch] synthase, muscle	P13807	6	6	6	10.7	10.7	10.7	0	16.46	27.2964	23.5397	28.6072	25.4359	27.6641	23.202	26.7007	25.1373	28.1991	23.5208	27.9099	23.8593	-3.61373	4.77322	+
METTL7B	Methyltransferase-like protein 7B	Q6UX53	9	9	9	40.2	40.2	40.2	0	156.04	30.2404	26.186	31.5084	29.0031	29.4179	22.9291	31.1604	28.4447	31.1536	28.276	30.4227	27.2399	-3.63744	2.43248	+
CAPN1	Calpain-1 catalytic subunit	P07384	11	11	11	17.4	17.4	17.4	0	27.158	28.8105	25.9933	29.418	24.3467	29.7736	23.8928	29.5055	27.1243	29.4288	26.6065	29.1942	26.3401	-3.6378	4.2447	+
RDX	Radixin	P35241;P26038	21	12	12	36	25.2	25.2	0	27.911	26.4834	22.6229	29.6569	26.4021	27.4591	23.0482	28.9479	24.3429	26.9014	23.5457	26.9208	24.1071	-3.71678	3.22286	+
DAK	Bifunctional ATP-dependent dihydroxyacetone kinase/FAD-AMP lyase (cyclizing);ATP-dependent dihydroxyacetone kinase;FAD-AMP lyase (cyclizing)	Q3LXA3	8	8	8	14.1	14.1	14.1	0	20.601	25.8381	23.4079	29.278	25.1209	26.9795	23.0264	28.1162	25.2268	27.867	23.7973	27.8476	22.5117	-3.80589	3.76906	+
TTN	Titin	Q8WZ42	4	4	4	0.1	0.1	0.1	0.0011142	1.9366	30.3585	28.6743	27.9111	26.5304	30.598	24.63	26.8357	25.3501	30.2751	23.8911	29.8802	23.8894	-3.81553	2.50585	+
ACTR3	Actin-related protein 3	P61158;Q9C0K3;Q9P1U1	9	9	9	24.9	24.9	24.9	0	64.998	28.5034	24.4265	28.8299	25.1629	29.3763	25.4839	28.1214	25.6138	29.8224	24.9956	29.2392	25.2843	-3.82095	6.69502	+
ALDOC	Fructose-bisphosphate aldolase C	P09972	13	9	9	44.2	30.8	30.8	0	149.35	28.5172	24.1906	28.7218	26.4198	28.5372	24.1104	29.5712	25.3446	28.9188	24.7214	29.2479	25.5738	-3.85891	5.63743	+
MBOAT7	Lysophospholipid acyltransferase 7	Q96N66	6	6	6	14	14	14	0	69.728	27.8036	23.9653	29.5436	26.7813	29.8689	22.9315	28.8742	25.0213	28.5844	24.1761	29.0079	27.6503	-3.85944	3.18668	+
ATP6V1A	V-type proton ATPase catalytic subunit A	P38606	8	8	8	17	17	17	0	38.894	27.0868	23.0506	27.7387	25.1373	27.868	23.1149	28.2536	24.8543	28.2684	23.5118	27.6591	24.0338	-3.86197	5.621	+
AHNAK	Neuroblast differentiation-associated protein AHNAK	Q09666	242	242	242	68.1	68.1	68.1	0	323.31	33.3899	29.3114	35.6479	32.5201	34.1041	29.2325	35.6347	32.118	34.9267	30.7314	34.3619	30.5392	-3.93543	3.81049	+
BCAM	Basal cell adhesion molecule	P50895	11	11	11	25.2	25.2	25.2	0	71.235	27.9421	21.7699	30.0448	26.7392	25.4882	22.3658	29.946	26.7791	28.0899	24.146	27.0354	23.1255	-3.93679	2.21808	+
SULT1A4;SULT1A3;SULT1A1	Sulfotransferase 1A4;Sulfotransferase 1A3;Sulfotransferase 1A1	P0DMN0;P0DMM9;P50225;P50226	8	8	8	39	39	39	0	80.724	29.6559	25.3278	28.8983	26.2439	29.5751	24.54	28.9339	24.7248	29.8799	25.3136	29.6823	26.6951	-3.96337	5.9215	+
GSTA2;GSTA1;GSTA3	Glutathione S-transferase A2;Glutathione S-transferase A1;Glutathione S-transferase A1, N-terminally processed;Glutathione S-transferase A3	P09210;P08263;Q16772;Q7RTV2	4	4	4	15.8	15.8	15.8	0	25.233	28.1893	22.0022	27.2201	27.9838	29.6464	22.3886	26.8134	23.5659	28.1467	23.6298	28.2556	23.2254	-4.24595	2.87217	+
CLIC3	Chloride intracellular channel protein 3	O95833	6	6	6	29.2	29.2	29.2	0	29.374	27.5333	23.4313	27.5096	24.0724	28.1567	22.378	27.4028	23.1507	27.6323	24.0807	27.8264	23.398	-4.25832	7.4723	+
CTSD	Cathepsin D;Cathepsin D light chain;Cathepsin D heavy chain	P07339	15	15	15	40.5	40.5	40.5	0	153.49	30.7545	26.539	31.79	28.6414	30.4186	24.2436	31.6035	27.7932	31.661	28.055	31.4666	26.6726	-4.29155	4.05081	+
NPEPPS;NPEPPSL1	Puromycin-sensitive aminopeptidase;Puromycin-sensitive aminopeptidase-like protein	P55786;A6NEC2	19	19	19	24	24	24	0	105.3	29.9856	24.9831	30.6643	25.6527	29.5023	23.9006	30.2406	26.9099	30.3108	26.0888	30.2638	24.8751	-4.75957	5.95865	+
DOCK9	Dedicator of cytokinesis protein 9	Q9BZ29;Q5JSL3;Q96BY6	61	61	61	33.7	33.7	33.7	0	323.31	31.01	23.5192	30.1369	25.1893	33.1744	28.4717	30.2012	23.8307	31.2535	25.5533	30.4318	23.8956	-5.958	4.27757	+
MTTP	Microsomal triglyceride transfer protein large subunit	P55157	29	29	29	37.2	37.2	37.2	0	272.94	30.3383	23.068	31.4073	24.7277	29.9382	23.6451	31.0297	24.2041	31.1339	23.8654	30.6959	23.3454	-6.94792	8.87637	+
IGHG2	Ig gamma-2 chain C region	P01859	1	1	1	2.8	2.8	2.8	0	5.3833	30.6617	23.3429	31.0231	23.8312	30.8834	21.9123	30.6416	24.4645	30.7275	23.1887	30.9251	23.8752	-7.3746	8.75288	+
IGHV1-18	Ig heavy chain V-I region V35	A0A0C4DH31;P23083	1	1	1	9.4	9.4	9.4	0	3.2559	32.217	22.8548	32.0544	24.6879	31.719	22.6767	31.9811	24.6018	30.8726	24.7479	31.317	23.4251	-7.86116	8.14948	+
