# Supplementary material for: The MYO1B and MYO5B motor proteins and the sorting nexin SNX27 regulate apical targeting of membrane mucin MUC17 in enterocytes
Source: Biochem J. 2025 Jan 8;482(1):BCJ20240204. doi: 10.1042/BCJ20240204 (PMC12172626; doi:10.1042/BCJ20240204)
Supplement: online supplementary table 2. [file bcj-482-1-BCJ20240204-s003.xlsx]

## Sheet: Normalized abundances
																Abundances (Normalized): MUC17_WT			Abundances (Normalized): MUC17_KO					qi = pi *N / i				Normalization factor
																429.233			512.2				N=	2507				0.838019
Accession	Description	Exp. q-value: Combined	Coverage [%]	# Peptides	# PSMs	# Unique Peptides	MW [kDa]	Score Mascot: Mascot	Abundance Ratio: (S2_WT) / (S1_WT)	Abundance Ratio: (S3_WT) / (S1_WT)	Abundance Ratio: (S4) / (S1_WT)	Abundance Ratio: (S5) / (S1_WT)	Abundance Ratio: (S6) / (S1_WT)	Abundance (Normalized): F1: 126, Sample, S1_WT	Abundance (Normalized): F1: 127N, Sample, S2_WT	Abundance (Normalized): F1: 127C, Sample, S3_WT	Abundance (Normalized): F1: 128N, Sample, S4	Abundance (Normalized): F1: 128C, Sample, S5	Abundance (Normalized): F1: 129N, Sample, S6	Ratio KO/WT	log2 Ratio KO/WT	p-value	-log10 p-value	p-value rank	q-value	-log10 q-value	Abundance (Normalized): F1: 128N, Sample, S4 MUC17_Norm	Abundance (Normalized): F1: 128C, Sample, S5 MUC17_Norm	Abundance (Normalized): F1: 129N, Sample, S6 MUC17_Norm	Accession
Q15020	Squamous cell carcinoma antigen recognized by T-cells 3 OS=Homo sapiens OX=9606 GN=SART3 PE=1 SV=1	0	4	4	5	4	109.9	106	1.004	0.982	1.224	1.217	1.205	808.3	811.8	793.8	989.2	983.5	973.6	1.22056	0.287538	1.56447e-05	4.80563	1	0.0392214	1.40648	828.968	824.192	815.895	Q15020
Q16740	ATP-dependent Clp protease proteolytic subunit, mitochondrial OS=Homo sapiens OX=9606 GN=CLPP PE=1 SV=1	0	10	2	3	2	30.2	113	0.995	1.005	1.078	1.079	1.082	343.6	341.8	345.5	370.5	371	371.8	1.07993	0.110938	1.71967e-05	4.76456	2	0.021556	1.66643	310.486	310.905	311.575	Q16740
Q9NZW5	MAGUK p55 subfamily member 6 OS=Homo sapiens OX=9606 GN=MPP6 PE=1 SV=2	0	7	3	3	3	61.1	130	0.95	0.933	1.55	1.506	1.539	324.9	308.6	303.1	503.6	489.2	500.1	1.59396	0.672613	1.90553e-05	4.71998	3	0.0159239	1.79795	422.026	409.959	419.093	Q9NZW5
P42704	Leucine-rich PPR motif-containing protein, mitochondrial OS=Homo sapiens OX=9606 GN=LRPPRC PE=1 SV=3	0	18	24	32	24	157.8	690	0.983	0.985	1.214	1.244	1.218	4968.4	4886	4895.5	6030.4	6180.7	6050.5	1.23808	0.308108	2.64409e-05	4.57772	4	0.0165719	1.78063	5053.59	5179.54	5070.43	P42704
Q99795	Cell surface A33 antigen OS=Homo sapiens OX=9606 GN=GPA33 PE=1 SV=1	0	7	2	2	2	35.6	98	1.039	0.979	0.422	0.429	0.36	550.2	571.6	538.9	232.3	236	198.3	0.401397	-1.3169	2.72973e-05	4.56388	5	0.0136869	1.8637	194.672	197.772	166.179	Q99795
Q02809	Procollagen-lysine,2-oxoglutarate 5-dioxygenase 1 OS=Homo sapiens OX=9606 GN=PLOD1 PE=1 SV=2	0	3	2	3	2	83.5	136	0.99	0.957	0.633	0.666	0.652	604.4	598.3	578.5	382.9	402.3	393.9	0.661969	-0.595163	3.12728e-05	4.50483	6	0.0130668	1.88383	320.877	337.135	330.096	Q02809
P40121	Macrophage-capping protein OS=Homo sapiens OX=9606 GN=CAPG PE=1 SV=2	0	16	5	6	5	38.5	193	1.034	0.924	0.321	0.315	0.329	2273.7	2350.3	2102	729	716.1	748.9	0.326197	-1.61619	3.40497e-05	4.46789	7	0.0121947	1.91383	610.916	600.105	627.592	P40121
P42285	Exosome RNA helicase MTR4 OS=Homo sapiens OX=9606 GN=MTREX PE=1 SV=3	0	6	5	5	5	117.7	54	0.964	0.965	1.252	1.276	1.277	770.1	742.2	743	964	982.8	983.3	1.29921	0.377631	3.56994e-05	4.44734	8	0.0111873	1.95128	807.85	823.605	824.024	P42285
P04075	Fructose-bisphosphate aldolase A OS=Homo sapiens OX=9606 GN=ALDOA PE=1 SV=2	0	48	14	39	11	39.4	1328	0.978	0.991	0.843	0.834	0.824	6789.1	6641.9	6730.2	5720.2	5664.2	5594.2	0.842142	-0.247864	4.63747e-05	4.33372	9	0.0129179	1.88881	4793.64	4746.71	4688.05	P04075
Q9UKS6	Protein kinase C and casein kinase substrate in neurons protein 3 OS=Homo sapiens OX=9606 GN=PACSIN3 PE=1 SV=2	0	24	9	15	9	48.5	437	0.946	1.011	0.645	0.657	0.638	2067.2	1954.7	2089.2	1334.1	1357.6	1319.6	0.656396	-0.607362	8.41269e-05	4.07507	10	0.0210906	1.67591	1118	1137.69	1105.85	Q9UKS6
P29317	Ephrin type-A receptor 2 OS=Homo sapiens OX=9606 GN=EPHA2 PE=1 SV=2	0	3	2	2	2	108.2	47	0.924	1.01	1.462	1.499	1.529	136.4	126	137.8	199.4	204.5	208.6	1.53048	0.613989	0.000101989	3.99145	11	0.0232441	1.63369	167.101	171.375	174.811	P29317
P28288	ATP-binding cassette sub-family D member 3 OS=Homo sapiens OX=9606 GN=ABCD3 PE=1 SV=1	0	9	5	5	5	75.4	90	1.014	1.005	1.261	1.228	1.213	998.6	1012.9	1004.1	1259.2	1226	1211.5	1.22586	0.293793	0.000103109	3.98671	12	0.0215411	1.66673	1055.23	1027.41	1015.26	P28288
Q92896	Golgi apparatus protein 1 OS=Homo sapiens OX=9606 GN=GLG1 PE=1 SV=2	0	10	11	14	11	134.5	321	1.027	0.995	0.773	0.797	0.81	2304.5	2365.8	2294	1780.3	1836	1866.5	0.787272	-0.345066	0.000126713	3.89718	13	0.0244361	1.61197	1491.93	1538.6	1564.16	Q92896
P45954	Short/branched chain specific acyl-CoA dehydrogenase, mitochondrial OS=Homo sapiens OX=9606 GN=ACADSB PE=1 SV=1	0	7	3	3	3	47.5	97	1.022	1.043	1.314	1.266	1.293	379	387.4	395.3	498.2	480	490	1.26384	0.337811	0.000132553	3.87761	14	0.0237365	1.62458	417.501	402.249	410.629	P45954
Q9NYF8	Bcl-2-associated transcription factor 1 OS=Homo sapiens OX=9606 GN=BCLAF1 PE=1 SV=2	0	3	3	6	3	106.1	177	0.943	0.959	1.262	1.239	1.229	813.5	766.8	780	1026.5	1007.5	999.6	1.28526	0.362061	0.000150919	3.82126	15	0.0252235	1.59819	860.227	844.304	837.684	Q9NYF8
Q12864	Cadherin-17 OS=Homo sapiens OX=9606 GN=CDH17 PE=1 SV=3	0	11	8	14	8	92.2	441	0.999	0.927	0.55	0.586	0.6	4214.7	4209.3	3906.1	2316.9	2471.7	2530	0.593556	-0.752545	0.000155317	3.80878	16	0.0243362	1.61375	1941.61	2071.33	2120.19	Q12864
Q8WXX5	DnaJ homolog subfamily C member 9 OS=Homo sapiens OX=9606 GN=DNAJC9 PE=1 SV=1	0	16	4	8	4	29.9	214	0.985	1.027	1.258	1.235	1.217	1553.5	1531	1595	1954.8	1919	1890.6	1.23184	0.300816	0.000164238	3.78453	17	0.0242203	1.61582	1638.16	1608.16	1584.36	Q8WXX5
Q14683	Structural maintenance of chromosomes protein 1A OS=Homo sapiens OX=9606 GN=SMC1A PE=1 SV=2	0	12	13	14	13	143.1	356	0.998	1.029	1.143	1.145	1.143	2372.3	2367.3	2440.7	2710.4	2715.3	2712.6	1.13342	0.180683	0.000176119	3.75419	18	0.0245294	1.61031	2271.37	2275.47	2273.21	Q14683
Q9NZ63	Telomere length and silencing protein 1 homolog OS=Homo sapiens OX=9606 GN=C9orf78 PE=1 SV=1	0	11	3	3	3	33.7	55	1.066	0.999	1.39	1.442	1.465	239.9	255.7	239.7	333.6	346.1	351.4	1.40228	0.487779	0.000191231	3.71844	19	0.0252325	1.59804	279.563	290.038	294.48	Q9NZ63
O14745	Na(+)/H(+) exchange regulatory cofactor NHE-RF1 OS=Homo sapiens OX=9606 GN=SLC9A3R1 PE=1 SV=4	0	34	10	17	10	38.8	602	0.945	0.944	0.676	0.704	0.661	4152.4	3923.1	3918.8	2808	2921.6	2743.2	0.706402	-0.501438	0.000228014	3.64204	20	0.0285815	1.54391	2353.16	2448.36	2298.85	O14745
P50895	Basal cell adhesion molecule OS=Homo sapiens OX=9606 GN=BCAM PE=1 SV=2	0	20	10	13	10	67.4	385	0.96	0.992	0.693	0.74	0.744	2461.5	2362.4	2442.1	1705.9	1822.2	1831.9	0.737682	-0.438928	0.000231119	3.63616	21	0.0275912	1.55923	1429.58	1527.04	1535.17	P50895
P12277	Creatine kinase B-type OS=Homo sapiens OX=9606 GN=CKB PE=1 SV=1	0	39	10	44	10	42.6	1664	0.951	0.92	0.646	0.634	0.664	8717.5	8287.3	8024.4	5634.6	5529.6	5786.8	0.677249	-0.562242	0.000235408	3.62818	22	0.0268259	1.57145	4721.9	4633.91	4849.45	P12277
Q96KR1	Zinc finger RNA-binding protein OS=Homo sapiens OX=9606 GN=ZFR PE=1 SV=2	0	5	4	4	4	116.9	159	0.975	1.01	1.167	1.207	1.188	431.4	420.7	435.6	503.4	520.8	512.4	1.19329	0.254945	0.000244709	3.61135	23	0.0266732	1.57392	421.859	436.44	429.401	Q96KR1
P61619	Protein transport protein Sec61 subunit alpha isoform 1 OS=Homo sapiens OX=9606 GN=SEC61A1 PE=1 SV=2	0	12	6	7	6	52.2	181	1.013	1.05	1.275	1.259	1.314	1398.2	1416.9	1467.9	1782.6	1760.9	1837.8	1.25643	0.329333	0.000292338	3.53411	24	0.0305372	1.51517	1493.85	1475.67	1540.11	P61619
Q7Z406	Myosin-14 OS=Homo sapiens OX=9606 GN=MYH14 PE=1 SV=2	0	22	36	45	30	227.7	1391	0.918	0.987	0.633	0.664	0.63	7649.5	7021	7546.6	4844.5	5078.8	4818.1	0.663516	-0.591797	0.000297127	3.52706	25	0.0297959	1.52584	4059.78	4256.13	4037.66	Q7Z406
P11310	Medium-chain specific acyl-CoA dehydrogenase, mitochondrial OS=Homo sapiens OX=9606 GN=ACADM PE=1 SV=1	0	7	3	4	3	46.6	61	1.098	1.038	1.485	1.456	1.417	648.6	712	673.5	963.4	944.5	918.8	1.38966	0.474728	0.000301955	3.52006	26	0.0291154	1.53588	807.348	791.509	769.972	P11310
P12814	Alpha-actinin-1 OS=Homo sapiens OX=9606 GN=ACTN1 PE=1 SV=2	0	21	14	33	8	103	957	0.961	0.988	0.837	0.811	0.828	3116.1	2995.6	3077.3	2608.1	2528.1	2579.2	0.839634	-0.252167	0.000320777	3.4938	27	0.0297847	1.52601	2185.64	2118.6	2161.42	P12814
O95551	Tyrosyl-DNA phosphodiesterase 2 OS=Homo sapiens OX=9606 GN=TDP2 PE=1 SV=1	0	8	3	3	3	40.9	72	1.025	1.016	0.715	0.786	0.766	1455.3	1491.9	1479.1	1040.4	1144.1	1115.2	0.745476	-0.423766	0.000328395	3.4836	28	0.0294031	1.53161	871.875	958.778	934.559	O95551
Q6P2Q9	Pre-mRNA-processing-splicing factor 8 OS=Homo sapiens OX=9606 GN=PRPF8 PE=1 SV=2	0	6	13	13	13	273.4	260	1.001	1.05	1.387	1.338	1.307	1563.2	1565.2	1642.1	2168.3	2092.3	2043.2	1.32141	0.402081	0.000334087	3.47614	29	0.0288813	1.53938	1817.08	1753.39	1712.24	Q6P2Q9
P31946	14-3-3 protein beta/alpha OS=Homo sapiens OX=9606 GN=YWHAB PE=1 SV=3	0	43	9	23	4	28.1	670	1	0.997	0.83	0.844	0.792	2934	2934.7	2924.5	2435.6	2476	2324.2	0.822886	-0.281236	0.000336912	3.47248	30	0.0281546	1.55045	2041.08	2074.94	1947.72	P31946
Q99615	DnaJ homolog subfamily C member 7 OS=Homo sapiens OX=9606 GN=DNAJC7 PE=1 SV=2	0	5	3	4	3	56.4	123	0.977	1.023	1.215	1.238	1.272	395	385.8	404.2	479.8	489	502.2	1.24135	0.31191	0.000342824	3.46493	31	0.0277245	1.55714	402.082	409.791	420.853	Q99615
P31431	Syndecan-4 OS=Homo sapiens OX=9606 GN=SDC4 PE=1 SV=2	0	17	3	3	3	21.6	112	1.028	1.1	0.517	0.558	0.62	901.1	926.4	990.9	465.8	502.4	558.3	0.541619	-0.884649	0.000342884	3.46485	32	0.0268628	1.57085	390.349	421.021	467.866	P31431
P07947	Tyrosine-protein kinase Yes OS=Homo sapiens OX=9606 GN=YES1 PE=1 SV=3	0	11	6	9	2	60.8	228	0.99	1.039	1.381	1.438	1.335	378.3	374.6	393	522.4	544	505	1.37132	0.455569	0.000355058	3.4497	33	0.0269737	1.56906	437.781	455.882	423.2	P07947
Q12955	Ankyrin-3 OS=Homo sapiens OX=9606 GN=ANK3 PE=1 SV=3	0	4	15	15	15	480.1	395	0.98	1	0.919	0.92	0.915	2244.1	2199.4	2243.4	2062.5	2063.5	2054.4	0.924255	-0.113637	0.000360781	3.44276	34	0.0266023	1.57508	1728.41	1729.25	1721.63	Q12955
P58107	Epiplakin OS=Homo sapiens OX=9606 GN=EPPK1 PE=1 SV=3	0	13	21	27	17	555.3	735	1.001	1.047	0.787	0.815	0.772	3924.4	3927.1	4108.3	3089.3	3198.6	3027.9	0.778926	-0.360442	0.000362213	3.44104	35	0.0259448	1.58595	2588.89	2680.49	2537.44	P58107
P78406	mRNA export factor OS=Homo sapiens OX=9606 GN=RAE1 PE=1 SV=1	0	10	3	3	3	40.9	55	1.009	1.047	1.198	1.186	1.18	416.9	420.7	436.4	499.6	494.4	492.1	1.16648	0.222166	0.000374251	3.42684	36	0.0260624	1.58399	418.674	414.317	412.389	P78406
O43719	HIV Tat-specific factor 1 OS=Homo sapiens OX=9606 GN=HTATSF1 PE=1 SV=1	0	2	2	2	2	85.8	40	0.985	0.947	1.169	1.201	1.202	339.6	334.4	321.5	396.9	407.9	408.1	1.21838	0.284967	0.000375063	3.4259	37	0.025413	1.59494	332.61	341.828	341.996	O43719
Q9GZU8	PSME3-interacting protein OS=Homo sapiens OX=9606 GN=PSME3IP1 PE=1 SV=1	0	10	2	3	2	28.9	163	0.983	1.014	1.227	1.181	1.237	211.3	207.8	214.3	259.3	249.5	261.4	1.21598	0.282116	0.000379023	3.42133	38	0.0250055	1.60196	217.298	209.086	219.058	Q9GZU8
O75533	Splicing factor 3B subunit 1 OS=Homo sapiens OX=9606 GN=SF3B1 PE=1 SV=3	0	10	11	14	11	145.7	497	1.05	0.99	1.308	1.257	1.269	1765	1853.1	1747	2308	2218.2	2240.5	1.26124	0.334847	0.00038793	3.41125	39	0.0249369	1.60316	1934.15	1858.89	1877.58	O75533
Q14126	Desmoglein-2 OS=Homo sapiens OX=9606 GN=DSG2 PE=1 SV=2	0	12	12	15	12	122.2	382	0.954	1.008	1.739	1.734	1.552	2149.8	2051.2	2168	3738.5	3727.5	3337.5	1.69626	0.76236	0.000415771	3.38115	40	0.0260584	1.58405	3132.93	3123.72	2796.89	Q14126
Q9BRP4	Proteasomal ATPase-associated factor 1 OS=Homo sapiens OX=9606 GN=PAAF1 PE=1 SV=2	0	11	4	4	4	42.2	136	0.989	1.099	1.446	1.532	1.493	687.1	679.6	755.4	993.7	1052.9	1026.1	1.44795	0.534014	0.000429808	3.36673	41	0.0262812	1.58036	832.739	882.35	859.891	Q9BRP4
P78347	General transcription factor II-I OS=Homo sapiens OX=9606 GN=GTF2I PE=1 SV=2	0	8	7	10	7	112.3	149	1.016	0.975	1.379	1.327	1.28	1637.8	1663.6	1597.3	2258.3	2173.5	2096	1.33256	0.414198	0.000430059	3.36647	42	0.0256704	1.59057	1892.5	1821.43	1756.49	P78347
P09525	Annexin A4 OS=Homo sapiens OX=9606 GN=ANXA4 PE=1 SV=4	0	46	15	40	15	35.9	1306	1.091	0.921	0.482	0.484	0.466	10124.6	11047.7	9329.7	4884.3	4904.3	4715.7	0.47552	-1.07242	0.000437756	3.35877	43	0.0255222	1.59308	4093.14	4109.9	3951.85	P09525
Q9UM00	Calcium load-activated calcium channel OS=Homo sapiens OX=9606 GN=TMCO1 PE=1 SV=2	0	13	3	5	3	27.1	170	0.935	0.942	1.19	1.23	1.221	977.8	913.9	921.4	1163.2	1202.3	1193.5	1.26515	0.339311	0.000443188	3.35341	44	0.0252516	1.59771	974.784	1007.55	1000.18	Q9UM00
Q99661	Kinesin-like protein KIF2C OS=Homo sapiens OX=9606 GN=KIF2C PE=1 SV=2	0	5	3	3	2	81.3	55	0.94	0.986	1.182	1.225	1.218	255.5	240.2	251.8	302.1	312.9	311.1	1.23893	0.309094	0.000472296	3.32579	45	0.0263122	1.57984	253.166	262.216	260.708	Q99661
Q86VN1	Vacuolar protein-sorting-associated protein 36 OS=Homo sapiens OX=9606 GN=VPS36 PE=1 SV=1	0	9	3	3	3	43.8	91	0.906	0.966	0.673	0.641	0.64	498.6	451.6	481.6	335.4	319.6	319.1	0.680332	-0.555688	0.00049243	3.30766	46	0.0268374	1.57126	281.072	267.831	267.412	Q86VN1
Q9Y6N9	Harmonin OS=Homo sapiens OX=9606 GN=USH1C PE=1 SV=3	0	12	5	7	5	62.2	190	0.982	1.017	0.765	0.729	0.8	1195.7	1174.3	1216.4	915	872.2	956.6	0.765057	-0.386361	0.000498295	3.30251	47	0.0265793	1.57546	766.787	730.92	801.649	Q9Y6N9
P11388	DNA topoisomerase 2-alpha OS=Homo sapiens OX=9606 GN=TOP2A PE=1 SV=3	0	5	8	11	8	174.3	324	1.04	1.057	1.284	1.242	1.296	1796.7	1868	1898.6	2307.1	2231.5	2328.8	1.23441	0.303823	0.000501063	3.30011	48	0.0261701	1.58219	1933.39	1870.04	1951.58	P11388
Q9UJ83	2-hydroxyacyl-CoA lyase 1 OS=Homo sapiens OX=9606 GN=HACL1 PE=1 SV=2	0	5	3	4	3	63.7	83	0.923	0.898	1.352	1.365	1.289	639.2	590.1	574.1	864.3	872.2	823.9	1.41976	0.50565	0.000512867	3.29	49	0.0262399	1.58104	724.3	730.92	690.444	Q9UJ83
P23588	Eukaryotic translation initiation factor 4B OS=Homo sapiens OX=9606 GN=EIF4B PE=1 SV=2	0	23	11	18	11	69.1	396	0.973	0.963	1.106	1.119	1.135	1898.5	1846.6	1828.9	2099.9	2123.8	2155	1.14437	0.194549	0.000519187	3.28468	50	0.0260321	1.58449	1759.76	1779.78	1805.93	P23588
Q9H6E4	Coiled-coil domain-containing protein 134 OS=Homo sapiens OX=9606 GN=CCDC134 PE=1 SV=1	0	17	3	4	3	26.5	50	1.033	1.08	0.728	0.636	0.671	665.8	687.7	719	484.4	423.3	446.8	0.653559	-0.613612	0.000528537	3.27692	51	0.0259812	1.58534	405.936	354.733	374.427	Q9H6E4
Q9ULW0	Targeting protein for Xklp2 OS=Homo sapiens OX=9606 GN=TPX2 PE=1 SV=2	0	10	8	8	8	85.6	196	1.011	1.027	1.514	1.371	1.434	1599.3	1616.8	1642.7	2421.1	2192.6	2293.4	1.42156	0.50748	0.000531671	3.27436	52	0.0256327	1.59121	2028.93	1837.44	1921.91	Q9ULW0
Q9UBF2	Coatomer subunit gamma-2 OS=Homo sapiens OX=9606 GN=COPG2 PE=1 SV=1	0	7	5	5	4	97.6	118	0.96	1.004	1.173	1.148	1.144	679.2	652.3	681.6	796.7	779.5	777.1	1.16899	0.225266	0.000542841	3.26533	53	0.0256774	1.59045	667.65	653.236	651.225	Q9UBF2
P15428	15-hydroxyprostaglandin dehydrogenase [NAD(+)] OS=Homo sapiens OX=9606 GN=HPGD PE=1 SV=1	0	9	2	2	2	29	92	0.919	0.88	0.532	0.564	0.499	448.5	412.1	394.9	238.5	253.1	224	0.569972	-0.811037	0.000549776	3.25981	54	0.0255239	1.59305	199.868	212.103	187.716	P15428
Q9H4G0	Band 4.1-like protein 1 OS=Homo sapiens OX=9606 GN=EPB41L1 PE=1 SV=2	0	5	3	3	3	98.4	110	0.992	0.992	1.227	1.165	1.228	592.4	587.4	587.4	726.8	689.8	727.2	1.21311	0.278705	0.000554879	3.2558	55	0.0252924	1.59701	609.072	578.066	609.407	Q9H4G0
O43143	Pre-mRNA-splicing factor ATP-dependent RNA helicase DHX15 OS=Homo sapiens OX=9606 GN=DHX15 PE=1 SV=2	0	14	10	14	10	90.9	292	1.013	0.908	1.339	1.3	1.327	2816.9	2852.8	2557.9	3772.3	3663.4	3738.9	1.35818	0.44168	0.000563976	3.24874	56	0.025248	1.59777	3161.26	3070	3133.27	O43143
P49720	Proteasome subunit beta type-3 OS=Homo sapiens OX=9606 GN=PSMB3 PE=1 SV=2	0	15	2	2	2	22.9	60	0.969	1	0.829	0.774	0.799	581.7	563.9	581.6	482.5	450.1	464.7	0.808997	-0.305793	0.000578722	3.23753	57	0.0254536	1.59425	404.344	377.192	389.427	P49720
Q14651	Plastin-1 OS=Homo sapiens OX=9606 GN=PLS1 PE=1 SV=2	0	8	5	9	4	70.2	164	0.912	0.926	0.596	0.613	0.657	1318.7	1203	1220.5	786.6	808.8	866.2	0.657795	-0.60429	0.000584129	3.23349	58	0.0252485	1.59777	659.186	677.79	725.892	Q14651
O95834	Echinoderm microtubule-associated protein-like 2 OS=Homo sapiens OX=9606 GN=EML2 PE=1 SV=1	0	4	2	3	2	70.6	142	0.932	0.976	0.659	0.67	0.584	622.4	580	607.4	410.4	417.3	363.7	0.658305	-0.603172	0.000594668	3.22573	59	0.0252683	1.59742	343.923	349.705	304.788	O95834
Q9H2U2	Inorganic pyrophosphatase 2, mitochondrial OS=Homo sapiens OX=9606 GN=PPA2 PE=1 SV=2	0	6	2	3	2	37.9	64	1.077	1	1.38	1.312	1.338	327	352.1	326.9	451.1	429.1	437.4	1.30974	0.389282	0.000598247	3.22312	60	0.0249967	1.60212	378.03	359.594	366.55	Q9H2U2
Q92597	Protein NDRG1 OS=Homo sapiens OX=9606 GN=NDRG1 PE=1 SV=1	0	23	6	11	6	42.8	536	1.008	0.893	0.505	0.548	0.58	2332.9	2351.1	2083	1177.2	1279.5	1353.1	0.562997	-0.828801	0.000603635	3.21923	61	0.0248084	1.6054	986.516	1072.25	1133.92	Q92597
Q9UEY8	Gamma-adducin OS=Homo sapiens OX=9606 GN=ADD3 PE=1 SV=1	0	11	6	8	6	79.1	128	0.984	0.974	1.172	1.21	1.247	1396.3	1373.6	1359.8	1636.8	1690.1	1740.8	1.22714	0.295294	0.00060404	3.21893	62	0.0244246	1.61217	1371.67	1416.34	1458.82	Q9UEY8
Q9NUQ3	Gamma-taxilin OS=Homo sapiens OX=9606 GN=TXLNG PE=1 SV=2	0	7	4	4	4	60.5	46	0.985	0.914	1.223	1.254	1.254	1026.3	1011.3	938.1	1254.9	1287	1286.6	1.28659	0.36355	0.000627455	3.20242	63	0.0249687	1.6026	1051.63	1078.53	1078.2	Q9NUQ3
P85037	Forkhead box protein K1 OS=Homo sapiens OX=9606 GN=FOXK1 PE=1 SV=1	0	3	3	3	3	75.4	34	1.089	1.055	1.299	1.287	1.302	450.8	490.8	475.6	585.7	580.4	587	1.23702	0.306865	0.000695343	3.1578	64	0.0272379	1.56483	490.828	486.386	491.917	P85037
Q9H3R2	Mucin-13 OS=Homo sapiens OX=9606 GN=MUC13 PE=1 SV=3	0	6	2	2	2	54.6	133	0.911	1.081	0.484	0.528	0.529	384.4	350.1	415.3	186	202.8	203.2	0.514872	-0.957714	0.000697842	3.15624	65	0.0269152	1.57	155.872	169.95	170.285	Q9H3R2
Q66K14	TBC1 domain family member 9B OS=Homo sapiens OX=9606 GN=TBC1D9B PE=1 SV=3	0	2	2	2	2	140.4	23	0.971	0.97	0.869	0.882	0.86	397.3	386	385.5	345.2	350.5	341.6	0.887491	-0.172195	0.000699904	3.15496	66	0.0265858	1.57535	289.284	293.726	286.267	Q66K14
Q96EK5	KIF-binding protein OS=Homo sapiens OX=9606 GN=KIFBP PE=1 SV=1	0	3	2	3	2	71.8	59	0.991	0.964	1.138	1.151	1.112	592.3	587.2	571	674.3	682	658.8	1.15116	0.203084	0.000709612	3.14898	67	0.0265522	1.5759	565.076	571.529	552.087	Q96EK5
Q9H6T3	RNA polymerase II-associated protein 3 OS=Homo sapiens OX=9606 GN=RPAP3 PE=1 SV=2	0	9	5	5	5	75.7	68	0.939	0.951	1.172	1.163	1.141	631.7	593	600.8	740.5	734.8	721.1	1.20318	0.266849	0.000712056	3.14749	68	0.0262518	1.58084	620.553	615.776	604.296	Q9H6T3
Q9NUB1	Acetyl-coenzyme A synthetase 2-like, mitochondrial OS=Homo sapiens OX=9606 GN=ACSS1 PE=1 SV=2	0	7	4	6	4	74.8	213	0.997	0.921	0.716	0.733	0.727	1482.4	1478.2	1365.4	1061.3	1086.8	1078.1	0.74577	-0.423198	0.00071683	3.14458	69	0.0260448	1.58428	889.39	910.759	903.468	Q9NUB1
P78310	Coxsackievirus and adenovirus receptor OS=Homo sapiens OX=9606 GN=CXADR PE=1 SV=1	0	25	8	10	8	40	301	1.044	1.119	0.655	0.716	0.646	2446.5	2554.2	2738.4	1602.8	1750.7	1581.2	0.637632	-0.649203	0.000743364	3.1288	70	0.026623	1.57474	1343.18	1467.12	1325.08	P78310
Q93084	Sarcoplasmic/endoplasmic reticulum calcium ATPase 3 OS=Homo sapiens OX=9606 GN=ATP2A3 PE=1 SV=2	0	5	5	5	2	113.9	118	1.018	1.046	0.81	0.83	0.764	559	568.9	584.5	453	464.2	427.3	0.785155	-0.34895	0.00074808	3.12605	71	0.0264146	1.57816	379.623	389.008	358.086	Q93084
P52701	DNA mismatch repair protein Msh6 OS=Homo sapiens OX=9606 GN=MSH6 PE=1 SV=2	0	6	7	7	7	152.7	118	0.991	0.939	1.197	1.214	1.259	1036.7	1027.2	973	1241.1	1258.2	1305.2	1.25276	0.325107	0.000751284	3.1242	72	0.0261593	1.58237	1040.07	1054.4	1093.78	P52701
O94901	SUN domain-containing protein 1 OS=Homo sapiens OX=9606 GN=SUN1 PE=1 SV=3	0	10	5	5	5	90	175	1.037	1.013	1.247	1.254	1.19	695.9	721.8	704.7	868	872.8	828.2	1.21042	0.27551	0.000751527	3.12406	73	0.0258093	1.58822	727.4	731.423	694.047	O94901
Q09161	Nuclear cap-binding protein subunit 1 OS=Homo sapiens OX=9606 GN=NCBP1 PE=1 SV=1	0	5	3	3	3	91.8	96	1.001	1.021	1.326	1.228	1.266	380.6	380.9	388.6	504.6	467.4	481.9	1.26415	0.338169	0.000811316	3.09081	74	0.0274861	1.56089	422.864	391.69	403.841	Q09161
Q14002	Carcinoembryonic antigen-related cell adhesion molecule 7 OS=Homo sapiens OX=9606 GN=CEACAM7 PE=1 SV=1	0	11	3	4	3	29.4	154	0.951	0.887	0.608	0.598	0.532	846.9	805.8	751.1	515.3	506.7	450.8	0.612697	-0.706755	0.00082998	3.08093	75	0.0277435	1.55684	431.831	424.624	377.779	Q14002
P04085	Platelet-derived growth factor subunit A OS=Homo sapiens OX=9606 GN=PDGFA PE=1 SV=1	0	9	2	2	2	24	29	1.08	1.079	0.734	0.67	0.619	464	500.9	500.6	340.5	310.8	287.4	0.640532	-0.642657	0.000867219	3.06187	76	0.0286068	1.54353	285.345	260.456	240.847	P04085
Q13576	Ras GTPase-activating-like protein IQGAP2 OS=Homo sapiens OX=9606 GN=IQGAP2 PE=1 SV=4	0	11	16	19	15	180.5	478	0.956	0.938	0.785	0.791	0.758	3581.1	3422.6	3360.2	2812	2831.6	2716.2	0.806627	-0.310027	0.000868867	3.06105	77	0.028289	1.54838	2356.51	2372.93	2276.23	Q13576
O43765	Small glutamine-rich tetratricopeptide repeat-containing protein alpha OS=Homo sapiens OX=9606 GN=SGTA PE=1 SV=1	0	11	3	4	3	34	95	0.92	0.908	1.23	1.199	1.209	654.3	601.7	594.1	804.9	784.2	791.3	1.28663	0.363601	0.000883661	3.05371	78	0.0284018	1.54665	674.521	657.175	663.124	O43765
Q08431	Lactadherin OS=Homo sapiens OX=9606 GN=MFGE8 PE=1 SV=3	0	5	2	2	2	43.1	47	1.047	0.913	0.542	0.546	0.428	182	190.6	166.1	98.7	99.3	77.9	0.512159	-0.965337	0.000954093	3.02041	79	0.0302774	1.51888	82.7125	83.2153	65.2817	Q08431
P50395	Rab GDP dissociation inhibitor beta OS=Homo sapiens OX=9606 GN=GDI2 PE=1 SV=2	0	32	12	19	7	50.6	463	1.002	1.03	0.846	0.891	0.869	2012.8	2017.6	2074.2	1702.2	1793.6	1748.4	0.859057	-0.219174	0.000957968	3.01865	80	0.0300203	1.52258	1426.48	1503.07	1465.19	P50395
Q12904	Aminoacyl tRNA synthase complex-interacting multifunctional protein 1 OS=Homo sapiens OX=9606 GN=AIMP1 PE=1 SV=2	0	23	6	6	6	34.3	120	1.011	0.996	1.277	1.36	1.249	1440.5	1456.1	1435	1839.7	1958.8	1798.6	1.29216	0.369779	0.000958459	3.01843	81	0.0296649	1.52776	1541.7	1641.51	1507.26	Q12904
Q06481	Amyloid-like protein 2 OS=Homo sapiens OX=9606 GN=APLP2 PE=1 SV=2	0	15	9	17	8	86.9	462	0.995	1.152	0.582	0.593	0.612	3624.4	3605.3	4173.6	2107.9	2149.5	2216.6	0.56773	-0.816722	0.000963831	3.016	82	0.0294674	1.53066	1766.46	1801.32	1857.55	Q06481
P48449	Lanosterol synthase OS=Homo sapiens OX=9606 GN=LSS PE=1 SV=1	0	12	8	9	8	83.3	198	1.016	0.947	0.765	0.78	0.725	1583.1	1608	1498.5	1211.3	1234.2	1147.5	0.766163	-0.384276	0.000967113	3.01452	83	0.0292115	1.53445	1015.09	1034.28	961.627	P48449
P18085	ADP-ribosylation factor 4 OS=Homo sapiens OX=9606 GN=ARF4 PE=1 SV=3	0	24	4	9	3	20.5	260	0.982	1.07	1.711	1.678	1.5	1208.4	1186.1	1293.3	2067.7	2027.2	1813	1.60201	0.679885	0.000980303	3.00864	84	0.0292574	1.53376	1732.77	1698.83	1519.33	P18085
O15260	Surfeit locus protein 4 OS=Homo sapiens OX=9606 GN=SURF4 PE=1 SV=3	0	10	2	6	2	30.4	267	0.899	1.019	1.325	1.289	1.338	780.2	701.8	794.8	1033.8	1005.4	1044.1	1.35423	0.437468	0.000986089	3.00608	85	0.0290838	1.53635	866.344	842.544	874.976	O15260
P60842	Eukaryotic initiation factor 4A-I OS=Homo sapiens OX=9606 GN=EIF4A1 PE=1 SV=1	0	29	9	19	5	46.1	626	1.016	0.981	1.111	1.144	1.148	744.4	756.6	729.9	826.9	851.7	854.5	1.13546	0.183278	0.00099453	3.00238	86	0.0289917	1.53773	692.958	713.741	716.087	P60842
Q13573	SNW domain-containing protein 1 OS=Homo sapiens OX=9606 GN=SNW1 PE=1 SV=1	0	5	2	2	2	61.5	46	1.047	0.972	1.224	1.216	1.265	305.8	320.1	297.2	374.2	372	386.9	1.22749	0.295716	0.00100212	2.99908	87	0.0288771	1.53945	313.587	311.743	324.23	Q13573
P07902	Galactose-1-phosphate uridylyltransferase OS=Homo sapiens OX=9606 GN=GALT PE=1 SV=3	0	5	2	3	2	43.3	115	1.04	0.98	0.768	0.809	0.736	425.4	442.4	416.7	326.6	343.9	312.9	0.76559	-0.385357	0.00102155	2.99074	88	0.0291025	1.53607	273.697	288.195	262.216	P07902
P35250	Replication factor C subunit 2 OS=Homo sapiens OX=9606 GN=RFC2 PE=1 SV=3	0	8	2	2	2	39.1	54	1.064	1.009	1.281	1.247	1.221	172.2	183.4	173.9	220.6	214.8	210.4	1.21964	0.286457	0.00105706	2.9759	89	0.0297759	1.52614	184.867	180.006	176.319	P35250
Q7L014	Probable ATP-dependent RNA helicase DDX46 OS=Homo sapiens OX=9606 GN=DDX46 PE=1 SV=2	0	6	6	7	6	117.3	151	1.023	0.981	1.326	1.222	1.298	661.6	676.9	649.1	877.1	808.8	858.9	1.28034	0.356525	0.00106816	2.97136	90	0.0297543	1.52645	735.026	677.79	719.775	Q7L014
P02751	Fibronectin OS=Homo sapiens OX=9606 GN=FN1 PE=1 SV=5	0	16	30	39	30	272.2	961	1.007	1.159	2.802	2.8	2.266	4433.1	4462.7	5137.5	12422.3	12414.4	10044.3	2.48559	1.31359	0.00108312	2.96532	91	0.0298395	1.52521	10410.1	10403.5	8417.31	P02751
P25205	DNA replication licensing factor MCM3 OS=Homo sapiens OX=9606 GN=MCM3 PE=1 SV=3	0	5	4	4	4	90.9	101	0.998	1.023	1.226	1.171	1.25	464.9	463.9	475.6	569.7	544.3	581.1	1.20699	0.271416	0.00108733	2.96364	92	0.0296298	1.52827	477.419	456.134	486.973	P25205
Q9BWM7	Sideroflexin-3 OS=Homo sapiens OX=9606 GN=SFXN3 PE=1 SV=3	0	20	5	7	5	35.5	207	0.975	0.918	0.756	0.748	0.723	1409.6	1374.3	1293.5	1065.7	1055.1	1019.4	0.770148	-0.376793	0.00108978	2.96266	93	0.0293772	1.53199	893.077	884.194	854.277	Q9BWM7
P15121	Aldo-keto reductase family 1 member B1 OS=Homo sapiens OX=9606 GN=AKR1B1 PE=1 SV=3	0	8	3	3	3	35.8	75	1.056	0.97	1.769	1.972	1.662	687.6	726	666.7	1216	1355.6	1142.6	1.78542	0.83626	0.00109928	2.95889	94	0.0293179	1.53287	1019.03	1136.02	957.521	P15121
Q9NRZ9	Lymphoid-specific helicase OS=Homo sapiens OX=9606 GN=HELLS PE=1 SV=1	0	3	2	2	2	97	78	0.886	0.938	1.46	1.603	1.701	95.9	84.9	89.9	140	153.7	163.1	1.68748	0.754868	0.00112067	2.95052	95	0.0295738	1.52909	117.323	128.804	136.681	Q9NRZ9
Q92979	Ribosomal RNA small subunit methyltransferase NEP1 OS=Homo sapiens OX=9606 GN=EMG1 PE=1 SV=4	0	9	2	2	2	26.7	108	0.989	0.889	1.318	1.35	1.27	187.9	185.9	167	247.6	253.6	238.7	1.36816	0.452235	0.00112104	2.95038	96	0.0292755	1.5335	207.494	212.522	200.035	Q92979
Q13617	Cullin-2 OS=Homo sapiens OX=9606 GN=CUL2 PE=1 SV=2	0	7	5	5	5	86.9	76	0.999	1.036	1.247	1.235	1.177	718.4	717.6	744.5	895.7	887.5	845.5	1.20555	0.269691	0.00112246	2.94983	97	0.0290103	1.53745	750.614	743.742	708.545	Q13617
Q9NQC3	Reticulon-4 OS=Homo sapiens OX=9606 GN=RTN4 PE=1 SV=2	0	3	3	4	3	129.9	91	1.035	1.1	0.74	0.788	0.79	1188.6	1229.7	1306.9	879.2	936.1	938.5	0.739235	-0.435894	0.00123278	2.90911	98	0.0315365	1.50119	736.786	784.47	786.481	Q9NQC3
P20810	Calpastatin OS=Homo sapiens OX=9606 GN=CAST PE=1 SV=4	0	24	13	24	13	76.5	678	1.013	1.114	0.705	0.7	0.621	5308.1	5375.5	5915.7	3740.1	3713.7	3294	0.647485	-0.627081	0.00125734	2.90055	99	0.0318398	1.49703	3134.27	3112.15	2760.43	P20810
Q6ZXV5	Protein O-mannosyl-transferase TMTC3 OS=Homo sapiens OX=9606 GN=TMTC3 PE=1 SV=2	0	3	3	3	3	103.9	75	1.073	0.98	1.354	1.389	1.289	451.9	484.7	442.8	611.8	627.5	582.4	1.32065	0.401245	0.00130162	2.88552	100	0.0326316	1.48636	512.7	525.857	488.062	Q6ZXV5
P51610	Host cell factor 1 OS=Homo sapiens OX=9606 GN=HCFC1 PE=1 SV=2	0	2	4	4	4	208.6	84	0.968	0.916	1.167	1.211	1.175	833.4	807.1	763.7	972.3	1008.9	979.1	1.2313	0.300186	0.00133517	2.87446	101	0.0331414	1.47963	814.806	845.477	820.504	P51610
P08133	Annexin A6 OS=Homo sapiens OX=9606 GN=ANXA6 PE=1 SV=3	0	5	3	3	3	75.8	63	0.987	0.833	0.431	0.461	0.517	895.2	883.7	745.8	386	412.8	463.1	0.499822	-1.00051	0.00136605	2.86453	102	0.0335754	1.47398	323.475	345.934	388.087	P08133
O60701	UDP-glucose 6-dehydrogenase OS=Homo sapiens OX=9606 GN=UGDH PE=1 SV=1	0	21	9	17	9	55	554	1.075	0.998	1.526	1.56	1.387	2486.2	2672.5	2481	3795	3879.4	3447.3	1.45578	0.541789	0.00137247	2.8625	103	0.0334057	1.47618	3180.28	3251.01	2888.9	O60701
P19367	Hexokinase-1 OS=Homo sapiens OX=9606 GN=HK1 PE=1 SV=3	0	8	8	11	8	102.4	300	1.07	0.89	0.523	0.542	0.582	2858.1	3057.5	2542.9	1493.6	1549.7	1663.6	0.55647	-0.845625	0.00137654	2.86121	104	0.0331826	1.47909	1251.67	1298.68	1394.13	P19367
P30039	Phenazine biosynthesis-like domain-containing protein OS=Homo sapiens OX=9606 GN=PBLD PE=1 SV=2	0	13	3	3	3	31.8	166	1	0.906	0.592	0.61	0.478	737.2	737.3	668.2	436.4	449.8	352.6	0.578149	-0.790487	0.00138902	2.85729	105	0.0331645	1.47933	365.711	376.941	295.486	P30039
Q6UX53	Methyltransferase-like protein 7B OS=Homo sapiens OX=9606 GN=METTL7B PE=1 SV=2	0	12	3	4	3	27.8	84	1.019	0.97	0.859	0.818	0.807	644.2	656.5	624.7	553.4	526.8	519.9	0.831048	-0.266996	0.00141143	2.85034	106	0.0333817	1.47649	463.76	441.468	435.686	Q6UX53
O00139	Kinesin-like protein KIF2A OS=Homo sapiens OX=9606 GN=KIF2A PE=1 SV=3	0	4	3	3	2	79.9	98	0.97	0.932	1.201	1.156	1.23	395.9	384.1	369.2	475.5	457.7	487	1.23582	0.305464	0.00142052	2.84755	107	0.0332827	1.47778	398.478	383.561	408.115	O00139
P07384	Calpain-1 catalytic subunit OS=Homo sapiens OX=9606 GN=CAPN1 PE=1 SV=1	0	10	7	10	7	81.8	257	0.983	0.938	0.783	0.825	0.797	2883.7	2833.7	2705.5	2256.6	2377.9	2299.2	0.823196	-0.280692	0.00147692	2.83064	108	0.0342837	1.46491	1891.07	1992.73	1926.77	P07384
O95994	Anterior gradient protein 2 homolog OS=Homo sapiens OX=9606 GN=AGR2 PE=1 SV=1	0	20	3	4	2	20	82	1.093	0.959	0.665	0.689	0.602	816.7	892.3	782.9	543.3	562.6	491.6	0.641077	-0.64143	0.00152291	2.81732	109	0.035027	1.4556	455.296	471.469	411.97	O95994
Q13247	Serine/arginine-rich splicing factor 6 OS=Homo sapiens OX=9606 GN=SRSF6 PE=1 SV=2	0	6	2	2	2	39.6	65	0.995	0.958	1.255	1.279	1.179	269	267.7	257.7	337.7	344.1	317.2	1.25755	0.330619	0.00153497	2.8139	110	0.0349835	1.45614	282.999	288.362	265.82	Q13247
Q8IWX8	Calcium homeostasis endoplasmic reticulum protein OS=Homo sapiens OX=9606 GN=CHERP PE=1 SV=3	0	4	3	3	3	103.6	72	1.04	1.021	1.195	1.197	1.266	352	366.2	359.4	420.8	421.3	445.5	1.19488	0.256863	0.00155216	2.80906	111	0.0350565	1.45523	352.638	353.057	373.337	Q8IWX8
Q9BRG1	Vacuolar protein-sorting-associated protein 25 OS=Homo sapiens OX=9606 GN=VPS25 PE=1 SV=1	0	16	2	2	2	20.7	70	0.946	1.024	0.811	0.798	0.774	302.9	286.5	310.2	245.7	241.7	234.5	0.802468	-0.317485	0.00156355	2.80589	112	0.0349984	1.45595	205.901	202.549	196.515	Q9BRG1
P04843	Dolichyl-diphosphooligosaccharide--protein glycosyltransferase subunit 1 OS=Homo sapiens OX=9606 GN=RPN1 PE=1 SV=1	0	25	16	26	16	68.5	504	0.99	1.004	1.169	1.233	1.155	5467.1	5413.5	5491.2	6392.9	6743.2	6312	1.1879	0.248416	0.00158046	2.80122	113	0.0350638	1.45514	5357.37	5650.93	5289.58	P04843
Q9H0L4	Cleavage stimulation factor subunit 2 tau variant OS=Homo sapiens OX=9606 GN=CSTF2T PE=1 SV=1	0	15	6	6	4	64.4	128	0.964	0.951	1.171	1.242	1.276	451.1	435	429.3	528.5	560.4	575.7	1.26547	0.339674	0.00162573	2.78895	114	0.0357518	1.4467	442.893	469.626	482.448	Q9H0L4
Q9UHB9	Signal recognition particle subunit SRP68 OS=Homo sapiens OX=9606 GN=SRP68 PE=1 SV=2	0	15	7	8	7	70.7	329	0.975	0.923	1.185	1.196	1.261	861.4	840	795.1	1020.7	1030.5	1086.1	1.25668	0.329617	0.00163317	2.78697	115	0.0356031	1.44851	855.366	863.579	910.172	Q9UHB9
Q07954	Prolow-density lipoprotein receptor-related protein 1 OS=Homo sapiens OX=9606 GN=LRP1 PE=1 SV=2	0	3	11	11	11	504.3	233	0.986	0.991	0.647	0.709	0.776	2347.1	2314.6	2326	1519.3	1663.4	1821.3	0.716115	-0.481736	0.00165948	2.78003	116	0.0358648	1.44533	1273.2	1393.96	1526.28	Q07954
P50995	Annexin A11 OS=Homo sapiens OX=9606 GN=ANXA11 PE=1 SV=1	0	19	10	18	9	54.4	389	1.019	1.064	0.846	0.819	0.77	3189.2	3249.9	3392.7	2696.7	2610.6	2457.3	0.789743	-0.340544	0.00172837	2.76236	117	0.0370343	1.4314	2259.89	2187.73	2059.26	P50995
Q8NBJ7	Inactive C-alpha-formylglycine-generating enzyme 2 OS=Homo sapiens OX=9606 GN=SUMF2 PE=1 SV=2	0	13	3	3	3	33.8	80	1	0.917	0.698	0.75	0.674	812.6	812.8	745.1	567	609.1	547.6	0.727146	-0.459683	0.00173317	2.76116	118	0.0368226	1.43389	475.157	510.437	458.899	Q8NBJ7
P37837	Transaldolase OS=Homo sapiens OX=9606 GN=TALDO1 PE=1 SV=2	0	11	4	6	4	37.5	143	1.069	0.918	0.673	0.654	0.675	2087.5	2232	1916	1405	1365.8	1408.6	0.670259	-0.577209	0.00175984	2.75453	119	0.037075	1.43092	1177.42	1144.57	1180.43	P37837
Q9UBC5	Unconventional myosin-Ia OS=Homo sapiens OX=9606 GN=MYO1A PE=1 SV=1	0	4	3	3	2	118.3	66	0.953	0.876	0.666	0.605	0.652	300.1	286	262.7	200	181.6	195.7	0.680137	-0.556103	0.00178391	2.74863	120	0.0372689	1.42865	167.604	152.184	164	Q9UBC5
O14672	Disintegrin and metalloproteinase domain-containing protein 10 OS=Homo sapiens OX=9606 GN=ADAM10 PE=1 SV=1	0	5	3	3	3	84.1	77	1.006	0.969	0.723	0.765	0.64	484.9	487.9	470	350.4	370.8	310.5	0.715068	-0.483848	0.00179138	2.74681	121	0.0371156	1.43044	293.642	310.737	260.205	O14672
Q14974	Importin subunit beta-1 OS=Homo sapiens OX=9606 GN=KPNB1 PE=1 SV=2	0	11	9	13	9	97.1	286	0.94	0.954	1.108	1.121	1.15	2535.3	2383.2	2418.4	2809.2	2841.5	2915	1.16748	0.223401	0.00181116	2.74204	122	0.0372178	1.42925	2354.16	2381.23	2442.83	Q14974
Q9BXJ9	N-alpha-acetyltransferase 15, NatA auxiliary subunit OS=Homo sapiens OX=9606 GN=NAA15 PE=1 SV=1	0	9	8	9	8	101.2	146	1.014	0.938	1.157	1.199	1.201	1254.7	1272.4	1177	1451.7	1504.1	1506.7	1.20475	0.268729	0.00181443	2.74126	123	0.0369818	1.43201	1216.55	1260.46	1262.64	Q9BXJ9
Q8TD06	Anterior gradient protein 3 OS=Homo sapiens OX=9606 GN=AGR3 PE=1 SV=1	0	19	3	3	2	19.2	45	1.033	0.909	0.706	0.699	0.659	377.5	389.9	343.1	266.5	263.7	248.9	0.701576	-0.511329	0.00182319	2.73917	124	0.0368608	1.43344	223.332	220.986	208.583	Q8TD06
Q9ULX6	A-kinase anchor protein 8-like OS=Homo sapiens OX=9606 GN=AKAP8L PE=1 SV=4	0	8	4	5	4	71.6	279	0.893	1.011	1.53	1.398	1.362	730.9	652.6	739.1	1118	1022	995.5	1.4772	0.562863	0.00188153	2.72549	125	0.0377359	1.42325	936.905	856.455	834.248	Q9ULX6
Q8N3U4	Cohesin subunit SA-2 OS=Homo sapiens OX=9606 GN=STAG2 PE=1 SV=3	0	1	2	2	2	141.2	50	1.007	1.015	1.112	1.175	1.161	406.9	409.6	413	452.5	478.1	472.4	1.14111	0.190443	0.00190423	2.72028	126	0.037888	1.4215	379.204	400.657	395.88	Q8N3U4
P30520	Adenylosuccinate synthetase isozyme 2 OS=Homo sapiens OX=9606 GN=ADSS2 PE=1 SV=3	0	9	3	4	3	50.1	128	0.936	0.962	0.819	0.835	0.828	698.8	654	672.5	572.3	583.2	578.6	0.856219	-0.223949	0.00191485	2.71787	127	0.0377995	1.42251	479.598	488.733	484.878	P30520
Q7Z2W4	Zinc finger CCCH-type antiviral protein 1 OS=Homo sapiens OX=9606 GN=ZC3HAV1 PE=1 SV=3	0	5	3	3	3	101.4	157	0.998	1.012	1.112	1.13	1.173	285.8	285.1	289.2	317.8	322.9	335.3	1.13475	0.182377	0.00194815	2.71038	128	0.0381564	1.41843	266.322	270.596	280.988	Q7Z2W4
O43707	Alpha-actinin-4 OS=Homo sapiens OX=9606 GN=ACTN4 PE=1 SV=2	0	34	26	63	20	104.8	1903	0.979	1.033	0.785	0.825	0.732	12314.1	12056.9	12715.6	9664	10153.2	9010	0.777294	-0.363467	0.00197682	2.70403	129	0.0384178	1.41547	8098.62	8508.57	7550.55	O43707
O95674	Phosphatidate cytidylyltransferase 2 OS=Homo sapiens OX=9606 GN=CDS2 PE=1 SV=1	0	7	2	2	2	51.4	74	0.946	0.871	1.261	1.242	1.339	243.2	230.1	212	306.8	302.2	325.7	1.36393	0.447768	0.00197766	2.70385	130	0.0381385	1.41864	257.104	253.249	272.943	O95674
P30086	Phosphatidylethanolamine-binding protein 1 OS=Homo sapiens OX=9606 GN=PEBP1 PE=1 SV=3	0	24	4	4	4	21	103	0.997	0.951	0.857	0.826	0.857	870.2	867.7	827.8	745.9	718.7	745.9	0.861558	-0.21498	0.00197835	2.7037	131	0.0378604	1.42181	625.078	602.284	625.078	P30086
P09327	Villin-1 OS=Homo sapiens OX=9606 GN=VIL1 PE=1 SV=4	0	40	29	56	29	92.6	1503	0.959	0.893	0.65	0.679	0.575	14320.1	13736.1	12784	9311.2	9729.2	8234.6	0.667847	-0.582411	0.00201171	2.69643	132	0.0382073	1.41785	7802.96	8153.25	6900.75	P09327
Q7Z434	Mitochondrial antiviral-signaling protein OS=Homo sapiens OX=9606 GN=MAVS PE=1 SV=2	0	7	3	3	3	56.5	109	0.961	1.014	1.264	1.245	1.17	850.1	817.3	862.3	1074.9	1058.7	994.9	1.23671	0.306505	0.0020123	2.69631	133	0.0379311	1.421	900.787	887.211	833.745	Q7Z434
P55060	Exportin-2 OS=Homo sapiens OX=9606 GN=CSE1L PE=1 SV=3	0	23	21	28	21	110.3	543	1.017	0.928	1.205	1.238	1.182	5505.4	5600	5111.3	6632.9	6814.4	6507.2	1.23049	0.299234	0.00202191	2.69424	134	0.0378278	1.42219	5558.5	5710.6	5453.16	P55060
P30040	Endoplasmic reticulum resident protein 29 OS=Homo sapiens OX=9606 GN=ERP29 PE=1 SV=4	0	19	4	7	4	29	190	1.1	0.95	0.713	0.7	0.691	1971.5	2167.7	1873.3	1406.1	1379.7	1362.2	0.689896	-0.535549	0.00207334	2.68333	135	0.0385028	1.41451	1178.34	1156.21	1141.55	P30040
O60763	General vesicular transport factor p115 OS=Homo sapiens OX=9606 GN=USO1 PE=1 SV=2	0	10	8	9	8	107.8	321	1.042	0.971	1.238	1.343	1.363	1130.2	1177.6	1097.7	1399.4	1517.7	1540	1.30879	0.388239	0.00208503	2.68089	136	0.038435	1.41527	1172.72	1271.86	1290.55	O60763
Q9H6S3	Epidermal growth factor receptor kinase substrate 8-like protein 2 OS=Homo sapiens OX=9606 GN=EPS8L2 PE=1 SV=2	0	12	7	12	7	80.6	438	0.901	0.975	0.663	0.665	0.556	3109.4	2801.1	3032.2	2062.7	2069.2	1728.9	0.655373	-0.609613	0.00212903	2.67182	137	0.0389597	1.40938	1728.58	1734.03	1448.85	Q9H6S3
P16422	Epithelial cell adhesion molecule OS=Homo sapiens OX=9606 GN=EPCAM PE=1 SV=2	0	13	4	5	4	34.9	87	1.102	1.164	0.741	0.7	0.756	1359.6	1498.5	1582	1008.2	951.7	1027.5	0.672823	-0.571702	0.00214001	2.66958	138	0.0388769	1.41031	844.891	797.543	861.065	P16422
P17931	Galectin-3 OS=Homo sapiens OX=9606 GN=LGALS3 PE=1 SV=5	0	32	7	9	7	26.1	197	1.004	1.077	0.766	0.73	0.642	1739.2	1746	1873.1	1332	1270.2	1115.9	0.693895	-0.52721	0.0021419	2.6692	139	0.0386312	1.41306	1116.24	1064.45	935.145	P17931
P00338	L-lactate dehydrogenase A chain OS=Homo sapiens OX=9606 GN=LDHA PE=1 SV=2	0	29	10	23	9	36.7	909	0.906	0.856	0.63	0.624	0.584	4793.6	4342.5	4105.6	3020.7	2991.8	2800	0.665511	-0.587465	0.00228824	2.6405	140	0.0409758	1.38747	2531.4	2507.19	2346.45	P00338
O14980	Exportin-1 OS=Homo sapiens OX=9606 GN=XPO1 PE=1 SV=1	0	12	10	13	10	123.3	334	0.976	1.006	1.192	1.219	1.133	2322.9	2266.7	2337.5	2768.6	2832.3	2631.7	1.18846	0.249097	0.00230311	2.63769	141	0.0409496	1.38775	2320.14	2373.52	2205.41	O14980
P06396	Gelsolin OS=Homo sapiens OX=9606 GN=GSN PE=1 SV=1	0	18	11	14	11	85.6	447	1.041	0.875	0.608	0.643	0.599	3486	3627.6	3051	2118.6	2243	2088.5	0.634565	-0.65616	0.00233133	2.6324	142	0.0411596	1.38553	1775.43	1879.68	1750.2	P06396
Q9Y3B3	Transmembrane emp24 domain-containing protein 7 OS=Homo sapiens OX=9606 GN=TMED7 PE=1 SV=2	0	8	2	3	2	25.2	57	0.997	0.981	0.897	0.858	0.837	606.8	605.3	595.6	544.6	520.4	507.7	0.870001	-0.200912	0.00233296	2.63209	143	0.0409002	1.38828	456.385	436.105	425.462	Q9Y3B3
P13797	Plastin-3 OS=Homo sapiens OX=9606 GN=PLS3 PE=1 SV=4	0	12	7	9	6	70.8	196	0.941	0.954	0.79	0.813	0.747	1581.6	1488.6	1509.1	1249.8	1286.1	1181.1	0.811696	-0.300988	0.00233462	2.63178	144	0.0406451	1.39099	1047.36	1077.78	989.784	P13797
Q01518	Adenylyl cyclase-associated protein 1 OS=Homo sapiens OX=9606 GN=CAP1 PE=1 SV=5	0	31	12	17	12	51.9	386	1.063	0.954	0.723	0.75	0.651	3731.9	3968.5	3560	2699.1	2800.6	2429.6	0.704176	-0.505993	0.00237738	2.6239	145	0.0411042	1.38611	2261.9	2346.96	2036.05	Q01518
O43660	Pleiotropic regulator 1 OS=Homo sapiens OX=9606 GN=PLRG1 PE=1 SV=1	0	8	3	3	3	57.2	76	0.947	1.045	1.37	1.248	1.355	486.4	460.4	508.5	666.3	607.2	659.2	1.32804	0.409301	0.00238222	2.62302	146	0.0409057	1.38822	558.372	508.845	552.422	O43660
Q13277	Syntaxin-3 OS=Homo sapiens OX=9606 GN=STX3 PE=1 SV=3	0	11	4	5	4	33.1	92	0.995	0.862	0.582	0.653	0.59	1138.6	1132.7	981.2	662.4	743.2	671.5	0.638616	-0.646978	0.00242475	2.61533	147	0.0413526	1.3835	555.104	622.816	562.73	Q13277
Q9NWQ8	Phosphoprotein associated with glycosphingolipid-enriched microdomains 1 OS=Homo sapiens OX=9606 GN=PAG1 PE=1 SV=2	0	12	4	4	4	47	107	0.863	1.033	0.607	0.621	0.606	492.4	425.2	508.8	298.9	305.9	298.2	0.633062	-0.659581	0.00245614	2.60975	148	0.0416051	1.38085	250.484	256.35	249.897	Q9NWQ8
Q8TC07	TBC1 domain family member 15 OS=Homo sapiens OX=9606 GN=TBC1D15 PE=1 SV=2	0	3	2	2	2	79.4	44	1.027	1.021	1.114	1.121	1.162	223.1	229	227.7	248.4	250.1	259.3	1.11474	0.156707	0.00245797	2.60942	149	0.0413566	1.38346	208.164	209.589	217.298	Q8TC07
P46977	Dolichyl-diphosphooligosaccharide--protein glycosyltransferase subunit STT3A OS=Homo sapiens OX=9606 GN=STT3A PE=1 SV=2	0	10	7	10	7	80.5	251	0.965	1.026	1.18	1.236	1.16	2574.8	2483.6	2641.7	3038.6	3182.6	2986.7	1.19582	0.257995	0.00250203	2.60171	150	0.0418173	1.37864	2546.4	2667.08	2502.91	P46977
P23284	Peptidyl-prolyl cis-trans isomerase B OS=Homo sapiens OX=9606 GN=PPIB PE=1 SV=2	0	32	7	10	7	23.7	152	1.105	0.935	0.652	0.657	0.564	3201.4	3536.7	2994.2	2086	2102.5	1804.2	0.615754	-0.699575	0.00254559	2.59421	151	0.0422636	1.37403	1748.11	1761.93	1511.95	P23284
O75643	U5 small nuclear ribonucleoprotein 200 kDa helicase OS=Homo sapiens OX=9606 GN=SNRNP200 PE=1 SV=2	0	8	14	17	14	244.4	355	0.993	1.063	1.467	1.405	1.295	2967.9	2947.8	3154.8	4354.7	4170.9	3843.1	1.36362	0.44744	0.00254734	2.59391	152	0.0420144	1.3766	3649.32	3495.29	3220.59	O75643
Q96HE7	ERO1-like protein alpha OS=Homo sapiens OX=9606 GN=ERO1A PE=1 SV=2	0	16	7	15	7	54.4	347	1.03	0.836	0.518	0.549	0.558	3186.8	3283.3	2663.9	1651.6	1748.3	1779	0.566991	-0.818601	0.00255431	2.59273	153	0.0418539	1.37826	1384.07	1465.11	1490.84	Q96HE7
P00813	Adenosine deaminase OS=Homo sapiens OX=9606 GN=ADA PE=1 SV=3	0	4	2	2	2	40.7	29	1.11	0.989	0.699	0.775	0.714	686.4	762.2	678.8	479.5	532	490	0.705791	-0.502687	0.0025643	2.59103	154	0.0417448	1.3794	401.83	445.826	410.629	P00813
Q8N766	ER membrane protein complex subunit 1 OS=Homo sapiens OX=9606 GN=EMC1 PE=1 SV=1	0	2	2	3	2	111.7	127	0.956	0.909	1.166	1.265	1.215	350.9	335.5	319	409.1	444.1	426.4	1.27273	0.347923	0.00260334	2.58447	155	0.0421069	1.37565	342.834	372.164	357.331	Q8N766
P26358	DNA (cytosine-5)-methyltransferase 1 OS=Homo sapiens OX=9606 GN=DNMT1 PE=1 SV=2	0	1	2	2	2	183.1	50	0.889	0.938	1.262	1.17	1.232	144.7	128.7	135.8	182.7	169.4	178.4	1.29643	0.374547	0.00262957	2.58012	156	0.0422585	1.37409	153.106	141.96	149.503	P26358
Q02790	Peptidyl-prolyl cis-trans isomerase FKBP4 OS=Homo sapiens OX=9606 GN=FKBP4 PE=1 SV=3	0	15	7	13	7	51.8	277	0.997	0.92	1.219	1.317	1.217	2641.7	2633.8	2430.7	3219.5	3478.2	3215.2	1.28635	0.363288	0.00269372	2.56965	157	0.0430138	1.36639	2698	2914.8	2694.4	Q02790
P47897	Glutamine--tRNA ligase OS=Homo sapiens OX=9606 GN=QARS1 PE=1 SV=1	0	11	7	9	7	87.7	203	0.97	0.92	1.153	1.247	1.196	1351.6	1311.7	1242.9	1559	1685.5	1616.5	1.24443	0.315487	0.00277372	2.55694	158	0.0440108	1.35644	1306.47	1412.48	1354.66	P47897
Q9H3N1	Thioredoxin-related transmembrane protein 1 OS=Homo sapiens OX=9606 GN=TMX1 PE=1 SV=1	0	8	2	4	2	31.8	193	0.961	0.952	1.082	1.073	1.105	729.9	701.4	695.2	789.4	783	806.7	1.11879	0.161935	0.00277783	2.55629	159	0.0437989	1.35854	661.532	656.169	676.03	Q9H3N1
O75439	Mitochondrial-processing peptidase subunit beta OS=Homo sapiens OX=9606 GN=PMPCB PE=1 SV=2	0	10	5	6	4	54.3	122	0.986	0.93	1.212	1.207	1.136	432.2	426.2	401.8	523.7	521.6	490.8	1.21893	0.285619	0.00287162	2.54187	160	0.0449947	1.34684	438.871	437.111	411.3	O75439
P98175	RNA-binding protein 10 OS=Homo sapiens OX=9606 GN=RBM10 PE=1 SV=3	0	7	5	5	5	103.5	78	1.075	1.062	1.251	1.209	1.207	639.5	687.3	679.1	799.9	773.1	771.9	1.169	0.225277	0.00287413	2.54149	161	0.0447543	1.34917	670.331	647.872	646.867	P98175
Q8NEU8	DCC-interacting protein 13-beta OS=Homo sapiens OX=9606 GN=APPL2 PE=1 SV=3	0	10	5	5	5	74.4	211	0.974	0.932	0.688	0.678	0.541	692.9	675.1	646	476.4	469.6	374.6	0.65571	-0.60887	0.00289892	2.53776	162	0.0448617	1.34812	399.232	393.534	313.922	Q8NEU8
P10586	Receptor-type tyrosine-protein phosphatase F OS=Homo sapiens OX=9606 GN=PTPRF PE=1 SV=2	0	2	2	2	2	212.7	72	0.909	0.947	0.668	0.717	0.756	685.3	622.9	648.9	457.7	491.6	518	0.749732	-0.415554	0.00289973	2.53764	163	0.0445989	1.35068	383.561	411.97	434.094	P10586
O43493	Trans-Golgi network integral membrane protein 2 OS=Homo sapiens OX=9606 GN=TGOLN2 PE=1 SV=4	0	7	3	3	3	45.9	52	1.099	1.032	0.787	0.854	0.805	470.5	516.9	485.8	370.5	401.8	378.9	0.781428	-0.355815	0.00291277	2.53569	164	0.0445263	1.35138	310.486	336.716	317.525	O43493
Q969P0	Immunoglobulin superfamily member 8 OS=Homo sapiens OX=9606 GN=IGSF8 PE=1 SV=1	0	4	2	2	2	65	84	0.948	1.039	0.779	0.697	0.778	438.9	416.3	456.1	341.8	305.7	341.3	0.754061	-0.407247	0.00293161	2.53289	165	0.0445427	1.35122	286.435	256.182	286.016	Q969P0
Q05682	Caldesmon OS=Homo sapiens OX=9606 GN=CALD1 PE=1 SV=3	0	5	4	6	4	93.2	125	0.982	1.022	1.126	1.206	1.188	956.5	939.7	977.3	1077.3	1153.7	1136.3	1.17185	0.228783	0.0029867	2.52481	166	0.0451064	1.34576	902.798	966.823	952.241	Q05682
Q9BXS5	AP-1 complex subunit mu-1 OS=Homo sapiens OX=9606 GN=AP1M1 PE=1 SV=3	0	10	5	8	3	48.6	150	1.017	1.052	1.236	1.336	1.227	531.1	539.9	558.6	656.6	709.6	651.8	1.23834	0.308408	0.0030535	2.5152	167	0.0458391	1.33876	550.243	594.658	546.221	Q9BXS5
Q13423	NAD(P) transhydrogenase, mitochondrial OS=Homo sapiens OX=9606 GN=NNT PE=1 SV=3	0	13	12	13	12	113.8	332	0.977	0.938	1.134	1.109	1.092	2766.1	2702.8	2594.4	3137.4	3066.7	3019.2	1.14386	0.193913	0.00312689	2.50489	168	0.0466614	1.33104	2629.2	2569.95	2530.15	Q13423
O43148	mRNA cap guanine-N7 methyltransferase OS=Homo sapiens OX=9606 GN=RNMT PE=1 SV=1	0	6	3	3	3	54.8	77	1.045	0.937	1.345	1.281	1.229	367	383.4	343.7	493.6	470	451	1.29293	0.37065	0.00318056	2.4975	169	0.0471814	1.32623	413.646	393.869	377.947	O43148
O75381	Peroxisomal membrane protein PEX14 OS=Homo sapiens OX=9606 GN=PEX14 PE=1 SV=1	0	7	3	3	3	41.2	73	1.123	1.085	1.296	1.293	1.304	422.9	474.7	458.7	548.2	547	551.3	1.21396	0.279726	0.00325401	2.48758	170	0.047987	1.31888	459.402	458.396	462	O75381
Q13435	Splicing factor 3B subunit 2 OS=Homo sapiens OX=9606 GN=SF3B2 PE=1 SV=2	0	4	4	5	4	100.2	171	1.025	0.917	1.29	1.294	1.431	449.2	460.6	411.9	579.5	581.2	643	1.36468	0.448565	0.0032652	2.48609	171	0.0478705	1.31993	485.632	487.057	538.846	Q13435
P21964	Catechol O-methyltransferase OS=Homo sapiens OX=9606 GN=COMT PE=1 SV=2	0	6	2	6	2	30	74	1.059	1.073	0.899	0.85	0.84	1291.9	1368.6	1386	1161.6	1098.6	1085.7	0.826863	-0.27428	0.00329383	2.4823	172	0.0480095	1.31867	973.443	920.648	909.837	P21964
O96008	Mitochondrial import receptor subunit TOM40 homolog OS=Homo sapiens OX=9606 GN=TOMM40 PE=1 SV=1	0	18	5	9	5	37.9	152	1.042	0.958	1.292	1.209	1.203	1859.6	1937	1780.8	2401.8	2247.6	2236.8	1.23466	0.304115	0.00334237	2.47595	173	0.0484354	1.31484	2012.75	1883.53	1874.48	O96008
Q9H490	Phosphatidylinositol glycan anchor biosynthesis class U protein OS=Homo sapiens OX=9606 GN=PIGU PE=1 SV=3	0	5	2	2	2	50	28	0.968	0.928	1.1	1.114	1.091	547.2	529.6	508	601.7	609.7	596.9	1.14103	0.190333	0.00335651	2.47411	174	0.0483607	1.31551	504.236	510.94	500.214	Q9H490
P48634	Protein PRRC2A OS=Homo sapiens OX=9606 GN=PRRC2A PE=1 SV=3	0	3	7	7	6	228.7	149	1.008	0.951	1.127	1.14	1.099	1110.5	1119.5	1055.6	1251.7	1266	1220	1.1376	0.185994	0.00336412	2.47313	175	0.0481934	1.31701	1048.95	1060.93	1022.38	P48634
O95210	Starch-binding domain-containing protein 1 OS=Homo sapiens OX=9606 GN=STBD1 PE=1 SV=1	0	12	3	5	3	39	156	1.006	1.019	1.138	1.235	1.219	617.8	621.3	629.6	703.1	762.9	752.8	1.18735	0.247745	0.00343314	2.46431	176	0.0489027	1.31067	589.211	639.325	630.861	O95210
P54709	Sodium/potassium-transporting ATPase subunit beta-3 OS=Homo sapiens OX=9606 GN=ATP1B3 PE=1 SV=1	0	13	3	5	3	31.5	90	1.073	1.02	0.802	0.862	0.765	996.3	1069	1016.6	798.7	859.3	762.1	0.785262	-0.348753	0.0034739	2.45918	177	0.0492038	1.308	669.326	720.11	638.654	P54709
Q93009	Ubiquitin carboxyl-terminal hydrolase 7 OS=Homo sapiens OX=9606 GN=USP7 PE=1 SV=2	0	3	4	5	4	128.2	130	1.04	0.999	1.162	1.165	1.239	754.8	785.1	753.7	877.1	879.7	935.2	1.1737	0.231065	0.00352642	2.45267	178	0.049667	1.30393	735.026	737.205	783.715	Q93009
Q15746	Myosin light chain kinase, smooth muscle OS=Homo sapiens OX=9606 GN=MYLK PE=1 SV=4	0	1	2	2	2	210.6	45	1.011	1.021	0.772	0.805	0.665	227.4	229.9	232.3	175.7	183.1	151.2	0.739559	-0.435263	0.00355735	2.44887	179	0.0498227	1.30257	147.24	153.441	126.708	Q15746
Q5JSZ5	Protein PRRC2B OS=Homo sapiens OX=9606 GN=PRRC2B PE=1 SV=2	0	1	2	2	2	242.8	71	0.988	1.068	1.224	1.246	1.177	450.3	444.8	480.9	551.3	560.8	529.8	1.19324	0.254886	0.00362422	2.44079	180	0.0504774	1.2969	462	469.961	443.982	Q5JSZ5
Q92673	Sortilin-related receptor OS=Homo sapiens OX=9606 GN=SORL1 PE=1 SV=2	0	1	3	3	3	248.3	87	0.954	0.878	0.465	0.529	0.65	820.8	783.1	720.5	381.5	434.6	533.3	0.580537	-0.78454	0.00364213	2.43865	181	0.0504465	1.29717	319.704	364.203	446.916	Q92673
P12270	Nucleoprotein TPR OS=Homo sapiens OX=9606 GN=TPR PE=1 SV=3	0	4	8	8	8	267.1	263	1.006	1.058	1.156	1.128	1.146	916.9	922.4	969.6	1059.6	1034	1050.9	1.11948	0.162825	0.00365227	2.43744	182	0.050309	1.29835	887.965	866.512	880.674	P12270
P00966	Argininosuccinate synthase OS=Homo sapiens OX=9606 GN=ASS1 PE=1 SV=2	0	11	5	5	5	46.5	75	1.006	0.94	0.647	0.654	0.468	1265.8	1273.6	1189.3	818.9	827.9	592.3	0.600504	-0.735754	0.00369302	2.43262	183	0.0505923	1.29592	686.254	693.796	496.359	P00966
Q2TAY7	WD40 repeat-containing protein SMU1 OS=Homo sapiens OX=9606 GN=SMU1 PE=1 SV=2	0	12	5	6	5	57.5	173	1.085	0.999	1.253	1.322	1.231	865.3	939	864.8	1083.9	1144.1	1065.3	1.23386	0.303181	0.0037103	2.43059	184	0.0505529	1.29625	908.329	958.778	892.742	Q2TAY7
P43246	DNA mismatch repair protein Msh2 OS=Homo sapiens OX=9606 GN=MSH2 PE=1 SV=1	0	4	4	5	4	104.7	137	1.025	0.938	1.14	1.151	1.144	508.4	521.2	477.1	579.5	585.4	581.7	1.15922	0.213157	0.0037595	2.42487	185	0.0509463	1.29289	485.632	490.576	487.476	P43246
O43760	Synaptogyrin-2 OS=Homo sapiens OX=9606 GN=SYNGR2 PE=1 SV=1	0	9	2	3	2	24.8	115	1.102	1.095	0.847	0.878	0.838	503.7	554.8	551.3	426.5	442.3	422.3	0.802025	-0.318281	0.00377439	2.42315	186	0.0508731	1.29351	357.415	370.656	353.895	O43760
Q9BS26	Endoplasmic reticulum resident protein 44 OS=Homo sapiens OX=9606 GN=ERP44 PE=1 SV=1	0	18	7	17	7	46.9	526	1.066	0.908	0.695	0.722	0.659	3442	3670.1	3124.3	2393.7	2486.2	2269.2	0.6984	-0.517875	0.00378207	2.42227	187	0.050704	1.29496	2005.97	2083.48	1901.63	Q9BS26
P02786	Transferrin receptor protein 1 OS=Homo sapiens OX=9606 GN=TFRC PE=1 SV=2	0	24	16	23	16	84.8	549	0.983	0.989	0.857	0.91	0.898	4834.9	4754.5	4779.6	4141.5	4401.2	4341.2	0.896646	-0.15739	0.00379856	2.42038	188	0.0506543	1.29538	3470.66	3688.29	3638.01	P02786
P12259	Coagulation factor V OS=Homo sapiens OX=9606 GN=F5 PE=1 SV=4	0	1	3	5	3	251.5	163	0.953	1.1	0.718	0.712	0.609	884.2	842.3	972.5	634.5	629.9	538.2	0.667877	-0.582346	0.00381386	2.41863	189	0.0505892	1.29594	531.723	527.868	451.022	P12259
Q9BT09	Protein canopy homolog 3 OS=Homo sapiens OX=9606 GN=CNPY3 PE=1 SV=1	0	9	2	2	2	30.7	62	1.077	1.083	0.775	0.692	0.829	470.9	507.2	509.9	364.9	326	390.4	0.72668	-0.460608	0.00385751	2.41369	190	0.0508989	1.29329	305.793	273.194	327.163	Q9BT09
P07148	Fatty acid-binding protein, liver OS=Homo sapiens OX=9606 GN=FABP1 PE=1 SV=1	0	23	3	5	3	14.2	159	0.923	0.912	0.67	0.667	0.531	1620.4	1495.7	1477	1085.6	1080.8	859.7	0.658836	-0.602009	0.00388182	2.41096	191	0.0509515	1.29284	909.753	905.731	720.445	P07148
Q9Y4W6	AFG3-like protein 2 OS=Homo sapiens OX=9606 GN=AFG3L2 PE=1 SV=2	0	6	5	5	5	88.5	164	1.069	0.911	1.266	1.349	1.294	1485.4	1587.6	1352.7	1881.1	2003.2	1922.4	1.31204	0.391813	0.00391088	2.40773	192	0.0510656	1.29187	1576.4	1678.72	1611.01	Q9Y4W6
O00469	Procollagen-lysine,2-oxoglutarate 5-dioxygenase 2 OS=Homo sapiens OX=9606 GN=PLOD2 PE=1 SV=2	0	5	3	3	3	84.6	130	1.01	0.888	0.663	0.636	0.731	635.1	641.5	563.7	421.1	404.2	464.4	0.70081	-0.512905	0.00393934	2.40458	193	0.0511706	1.29098	352.89	338.727	389.176	O00469
Q10570	Cleavage and polyadenylation specificity factor subunit 1 OS=Homo sapiens OX=9606 GN=CPSF1 PE=1 SV=2	0	2	2	3	2	160.8	112	0.917	0.872	1.144	1.156	1.17	149.3	137	130.3	170.9	172.6	174.7	1.24388	0.314846	0.00395033	2.40337	194	0.0510488	1.29201	143.217	144.642	146.402	Q10570
O60449	Lymphocyte antigen 75 OS=Homo sapiens OX=9606 GN=LY75 PE=1 SV=3	0	2	2	2	2	198.2	38	0.938	0.827	0.567	0.578	0.636	518.6	486.4	428.7	294	299.5	329.8	0.643998	-0.634872	0.00398407	2.39967	195	0.0512209	1.29055	246.378	250.987	276.379	O60449
Q9UBU9	Nuclear RNA export factor 1 OS=Homo sapiens OX=9606 GN=NXF1 PE=1 SV=1	0	9	4	5	4	70.1	105	0.904	0.944	1.113	1.114	1.138	396.4	358.3	374.3	441.3	441.7	451.2	1.18175	0.240929	0.00402089	2.39568	196	0.0514304	1.28878	369.818	370.153	378.114	Q9UBU9
Q8IX12	Cell division cycle and apoptosis regulator protein 1 OS=Homo sapiens OX=9606 GN=CCAR1 PE=1 SV=2	0	3	3	3	3	132.7	69	1.055	1.01	1.359	1.213	1.308	525	554	530.5	713.6	637.1	686.5	1.26573	0.339975	0.00408623	2.38868	197	0.0520009	1.28399	598.01	533.902	575.3	Q8IX12
Q9UQR0	Sex comb on midleg-like protein 2 OS=Homo sapiens OX=9606 GN=SCML2 PE=1 SV=1	0	4	2	2	2	77.2	63	1.006	0.931	1.247	1.299	1.428	134.8	135.6	125.5	168.2	175.2	192.6	1.35388	0.437097	0.00418615	2.37818	198	0.0530035	1.2757	140.955	146.821	161.402	Q9UQR0
P09972	Fructose-bisphosphate aldolase C OS=Homo sapiens OX=9606 GN=ALDOC PE=1 SV=2	0	38	12	26	9	39.4	904	0.94	0.972	0.813	0.855	0.854	2567.3	2413.3	2495	2086.2	2194.5	2191.2	0.865737	-0.208	0.00419455	2.37731	199	0.052843	1.27701	1748.28	1839.03	1836.27	P09972
P08559	Pyruvate dehydrogenase E1 component subunit alpha, somatic form, mitochondrial OS=Homo sapiens OX=9606 GN=PDHA1 PE=1 SV=3	0	20	9	13	9	43.3	305	1.022	0.987	1.313	1.331	1.186	2353.9	2406.7	2322.6	3090.2	3133	2792.8	1.27287	0.348086	0.00420722	2.376	200	0.0527375	1.27788	2589.65	2625.51	2340.42	P08559
P41252	Isoleucine--tRNA ligase, cytoplasmic OS=Homo sapiens OX=9606 GN=IARS1 PE=1 SV=2	0	13	14	17	14	144.4	318	0.946	0.929	1.102	1.105	1.077	3676.3	3477.9	3413.5	4052	4063.7	3959.6	1.14266	0.192398	0.00421584	2.37512	201	0.0525826	1.27916	3395.65	3405.46	3318.22	P41252
P55011	Solute carrier family 12 member 2 OS=Homo sapiens OX=9606 GN=SLC12A2 PE=1 SV=1	0	7	6	6	6	131.4	198	0.91	0.93	0.796	0.755	0.764	1221.9	1112.1	1136.7	972.8	922.2	933.9	0.815081	-0.294985	0.00427809	2.36875	202	0.053095	1.27495	815.225	772.821	782.626	P55011
Q15599	Na(+)/H(+) exchange regulatory cofactor NHE-RF2 OS=Homo sapiens OX=9606 GN=SLC9A3R2 PE=1 SV=2	0	12	4	5	4	37.4	77	0.876	0.973	0.669	0.705	0.591	620.1	543.2	603.7	414.9	437.3	366.4	0.689643	-0.536077	0.00432484	2.36403	203	0.0534107	1.27237	347.694	366.466	307.05	Q15599
O94832	Unconventional myosin-Id OS=Homo sapiens OX=9606 GN=MYO1D PE=1 SV=2	0	10	11	15	11	116.1	206	1.025	0.946	0.842	0.858	0.818	3018.9	3093.2	2855.7	2542.6	2590.1	2469.1	0.847677	-0.238413	0.00438916	2.35762	204	0.0539393	1.26809	2130.75	2170.55	2069.15	O94832
Q13561	Dynactin subunit 2 OS=Homo sapiens OX=9606 GN=DCTN2 PE=1 SV=4	0	29	10	14	10	44.2	427	1.048	1.001	0.895	0.889	0.835	2243.7	2352.1	2245.8	2007.1	1994.6	1873.9	0.858805	-0.219598	0.00440082	2.35647	205	0.0538188	1.26907	1681.99	1671.51	1570.36	Q13561
P05556	Integrin beta-1 OS=Homo sapiens OX=9606 GN=ITGB1 PE=1 SV=2	0	14	11	15	11	88.4	275	1.027	0.844	0.584	0.62	0.637	4089.2	4201.3	3449.8	2386.6	2534	2603.2	0.640852	-0.641936	0.00441418	2.35515	206	0.0537201	1.26986	2000.02	2123.54	2181.53	P05556
P49736	DNA replication licensing factor MCM2 OS=Homo sapiens OX=9606 GN=MCM2 PE=1 SV=4	0	8	6	8	6	101.8	214	0.971	0.894	1.138	1.214	1.219	607.6	590	543.3	691.6	737.8	740.7	1.24654	0.317928	0.00456174	2.34087	207	0.0552477	1.25769	579.574	618.29	620.721	P49736
Q08211	ATP-dependent RNA helicase A OS=Homo sapiens OX=9606 GN=DHX9 PE=1 SV=4	0	16	17	24	17	140.9	659	0.978	1.048	1.317	1.238	1.192	3294.2	3220.5	3453	4337.7	4079.1	3926.9	1.23837	0.308442	0.00458393	2.33876	208	0.0552496	1.25767	3635.08	3418.36	3290.82	Q08211
Q12797	Aspartyl/asparaginyl beta-hydroxylase OS=Homo sapiens OX=9606 GN=ASPH PE=1 SV=3	0	16	9	16	9	85.8	682	0.973	0.97	0.929	0.926	0.922	2768.6	2694.6	2686.7	2572.7	2565	2553.6	0.943729	-0.0835549	0.00458604	2.33856	209	0.0550105	1.25955	2155.97	2149.52	2139.97	Q12797
P36405	ADP-ribosylation factor-like protein 3 OS=Homo sapiens OX=9606 GN=ARL3 PE=1 SV=2	0	9	2	2	2	20.4	45	1.083	0.972	1.208	1.255	1.285	350	379.1	340.1	422.6	439.3	449.7	1.22671	0.294796	0.00461213	2.3361	210	0.0550601	1.25916	354.147	368.142	376.857	P36405
P35241	Radixin OS=Homo sapiens OX=9606 GN=RDX PE=1 SV=1	0	28	17	30	11	68.5	604	0.916	0.927	0.718	0.773	0.668	5296.9	4854.2	4910.4	3801.5	4092.1	3540.5	0.759161	-0.397523	0.00463335	2.3341	211	0.0550513	1.25923	3185.73	3429.26	2967.01	P35241
O00468	Agrin OS=Homo sapiens OX=9606 GN=AGRN PE=1 SV=6	0	3	5	5	5	217.2	159	1.028	0.895	0.751	0.726	0.742	743.7	764.3	665.2	558.7	540.2	551.6	0.759479	-0.396918	0.00473831	2.32438	212	0.0560328	1.25156	468.201	452.698	462.251	O00468
P78527	DNA-dependent protein kinase catalytic subunit OS=Homo sapiens OX=9606 GN=PRKDC PE=1 SV=3	0	8	31	43	31	468.8	933	0.99	1.052	1.211	1.199	1.138	5328.4	5272.5	5607.2	6454.6	6388.8	6065.3	1.16662	0.222335	0.00476656	2.3218	213	0.0561022	1.25102	5409.08	5353.94	5082.84	P78527
Q969Z3	Mitochondrial amidoxime reducing component 2 OS=Homo sapiens OX=9606 GN=MTARC2 PE=1 SV=1	0	11	3	3	2	38	62	1.172	0.996	0.728	0.727	0.728	257.4	301.8	256.4	187.3	187.2	187.5	0.689063	-0.537292	0.00484334	2.31486	214	0.0567395	1.24611	156.961	156.877	157.129	Q969Z3
P11177	Pyruvate dehydrogenase E1 component subunit beta, mitochondrial OS=Homo sapiens OX=9606 GN=PDHB PE=1 SV=3	0	23	7	11	7	39.2	248	1.024	0.987	1.388	1.381	1.215	3416	3496.7	3372.1	4740.5	4715.9	4150.2	1.32298	0.403793	0.00485571	2.31375	215	0.0566198	1.24703	3972.63	3952.01	3477.95	P11177
Q96AG4	Leucine-rich repeat-containing protein 59 OS=Homo sapiens OX=9606 GN=LRRC59 PE=1 SV=1	0	17	6	10	6	34.9	161	1.03	0.982	1.113	1.155	1.191	2406.5	2478.6	2362.7	2678.8	2779	2865.7	1.14842	0.199647	0.0048996	2.30984	216	0.0568671	1.24514	2244.89	2328.85	2401.51	Q96AG4
Q8N1F7	Nuclear pore complex protein Nup93 OS=Homo sapiens OX=9606 GN=NUP93 PE=1 SV=2	0	16	13	16	13	93.4	369	0.938	1.021	1.19	1.236	1.145	1648	1545.4	1682.7	1960.5	2037.4	1887.3	1.20695	0.271364	0.00491479	2.30849	217	0.0567806	1.2458	1642.94	1707.38	1581.59	Q8N1F7
O95359	Transforming acidic coiled-coil-containing protein 2 OS=Homo sapiens OX=9606 GN=TACC2 PE=1 SV=3	0	4	9	10	6	309.2	266	0.925	1.007	0.797	0.827	0.832	1014	937.9	1020.8	808.4	838.5	843.2	0.837656	-0.25557	0.00498941	2.30195	218	0.0573782	1.24125	677.455	702.679	706.618	O95359
P08236	Beta-glucuronidase OS=Homo sapiens OX=9606 GN=GUSB PE=1 SV=2	0	2	2	2	2	74.7	25	0.977	0.845	0.663	0.676	0.671	372.6	364.1	314.9	247	251.7	249.9	0.711868	-0.490319	0.00499331	2.30161	219	0.0571608	1.2429	206.991	210.929	209.421	P08236
P36543	V-type proton ATPase subunit E 1 OS=Homo sapiens OX=9606 GN=ATP6V1E1 PE=1 SV=1	0	10	2	2	2	26.1	68	1.067	1.084	0.88	0.878	0.809	342.2	365	370.9	301.3	300.6	276.9	0.815138	-0.294884	0.00500173	2.30088	220	0.056997	1.24415	252.495	251.909	232.047	P36543
Q14240	Eukaryotic initiation factor 4A-II OS=Homo sapiens OX=9606 GN=EIF4A2 PE=1 SV=2	0	28	9	20	5	46.4	586	1.065	0.984	0.797	0.796	0.87	1173.2	1249.1	1154.2	934.5	933.5	1020.9	0.807745	-0.308028	0.00501611	2.29963	221	0.0569022	1.24487	783.129	782.291	855.534	Q14240
P43243	Matrin-3 OS=Homo sapiens OX=9606 GN=MATR3 PE=1 SV=2	0	17	13	20	13	94.6	448	0.954	1.009	1.343	1.249	1.185	2985.2	2848.9	3013	4008.6	3729.2	3538.8	1.27461	0.350056	0.00510973	2.2916	222	0.0577032	1.2388	3359.28	3125.14	2965.58	P43243
O14787	Transportin-2 OS=Homo sapiens OX=9606 GN=TNPO2 PE=1 SV=3	0	5	3	5	3	101.3	202	0.942	1.017	1.207	1.226	1.348	265.2	249.8	269.8	320.2	325.1	357.4	1.27765	0.353493	0.00523735	2.28089	223	0.0588791	1.23004	268.334	272.44	299.508	O14787
Q2NL82	Pre-rRNA-processing protein TSR1 homolog OS=Homo sapiens OX=9606 GN=TSR1 PE=1 SV=1	0	3	2	2	2	91.8	78	0.892	0.874	1.193	1.155	1.266	162.9	145.2	142.3	194.3	188.1	206.2	1.30684	0.386081	0.00525948	2.27906	224	0.0588639	1.23015	162.827	157.631	172.8	Q2NL82
Q6L8Q7	2',5'-phosphodiesterase 12 OS=Homo sapiens OX=9606 GN=PDE12 PE=1 SV=2	0	4	2	2	2	67.3	81	1.004	1.02	1.496	1.526	1.281	269.7	270.8	275	403.3	411.5	345.5	1.42281	0.508741	0.00526799	2.27836	225	0.0586971	1.23138	337.973	344.845	289.536	Q6L8Q7
Q96JY6	PDZ and LIM domain protein 2 OS=Homo sapiens OX=9606 GN=PDLIM2 PE=1 SV=1	0	20	6	8	6	37.4	262	0.908	1.005	0.665	0.685	0.509	911.1	827.3	915.6	606.2	624.4	464.1	0.638546	-0.647138	0.00536229	2.27065	226	0.0594834	1.2256	508.007	523.259	388.925	Q96JY6
P16152	Carbonyl reductase [NADPH] 1 OS=Homo sapiens OX=9606 GN=CBR1 PE=1 SV=3	0	21	4	4	4	30.4	193	0.953	0.914	0.792	0.805	0.737	688.1	655.8	629	545	554.1	507.3	0.814233	-0.296487	0.0054018	2.26746	227	0.0596577	1.22433	456.72	464.346	425.127	P16152
P53367	Arfaptin-1 OS=Homo sapiens OX=9606 GN=ARFIP1 PE=1 SV=2	0	14	5	5	5	41.7	89	1.026	0.976	1.079	1.099	1.081	593.8	609.3	579.6	640.8	652.3	641.7	1.08532	0.118121	0.00558091	2.25329	228	0.0613655	1.21208	537.003	546.64	537.757	P53367
P19823	Inter-alpha-trypsin inhibitor heavy chain H2 OS=Homo sapiens OX=9606 GN=ITIH2 PE=1 SV=2	0	3	2	2	2	106.4	43	1.026	1.225	0.613	0.677	0.711	302.7	310.6	370.9	185.5	204.9	215.3	0.615424	-0.700348	0.00558466	2.253	229	0.0611386	1.21368	155.453	171.71	180.425	P19823
Q99459	Cell division cycle 5-like protein OS=Homo sapiens OX=9606 GN=CDC5L PE=1 SV=2	0	8	5	7	5	92.2	140	1.012	0.987	1.207	1.189	1.108	1304.8	1319.9	1287.3	1574.6	1551.7	1445.6	1.16869	0.224887	0.00574443	2.24075	230	0.0626143	1.20333	1319.54	1300.35	1211.44	Q99459
O94956	Solute carrier organic anion transporter family member 2B1 OS=Homo sapiens OX=9606 GN=SLCO2B1 PE=1 SV=2	0	6	4	5	4	76.7	82	1	1.121	0.815	0.775	0.829	1151	1150.9	1290.3	938.2	892.1	954.7	0.775291	-0.36719	0.00579877	2.23666	231	0.0629329	1.20112	786.229	747.597	800.057	O94956
Q8TCS8	Polyribonucleotide nucleotidyltransferase 1, mitochondrial OS=Homo sapiens OX=9606 GN=PNPT1 PE=1 SV=2	0	6	3	3	3	85.9	125	0.982	0.926	0.858	0.841	0.842	405.8	398.3	376	348.4	341.3	341.6	0.873909	-0.194445	0.00582558	2.23466	232	0.0629514	1.20099	291.966	286.016	286.267	Q8TCS8
Q68EM7	Rho GTPase-activating protein 17 OS=Homo sapiens OX=9606 GN=ARHGAP17 PE=1 SV=1	0	3	3	3	3	95.4	90	0.92	0.914	0.764	0.768	0.687	822	756.2	751.1	627.7	631.2	564.7	0.782896	-0.353107	0.00583644	2.23385	233	0.0627981	1.20205	526.025	528.958	473.229	Q68EM7
Q9NTZ6	RNA-binding protein 12 OS=Homo sapiens OX=9606 GN=RBM12 PE=1 SV=1	0	7	6	6	6	97.3	132	0.912	0.952	1.254	1.141	1.16	609.4	556	580.2	764.1	695.6	707.1	1.24129	0.311843	0.00585741	2.23229	234	0.0627544	1.20236	640.33	582.926	592.563	Q9NTZ6
Q9Y5A7	NEDD8 ultimate buster 1 OS=Homo sapiens OX=9606 GN=NUB1 PE=1 SV=2	0	5	2	2	2	70.5	71	1.026	1.022	1.202	1.133	1.125	328.5	337	335.9	394.9	372.3	369.6	1.13521	0.18296	0.00592964	2.22697	235	0.0632579	1.19889	330.934	311.994	309.732	Q9Y5A7
Q9NP61	ADP-ribosylation factor GTPase-activating protein 3 OS=Homo sapiens OX=9606 GN=ARFGAP3 PE=1 SV=1	0	5	2	2	2	56.9	85	1.043	1.097	1.231	1.247	1.189	238.2	248.5	261.4	293.3	297	283.3	1.16776	0.223742	0.00599708	2.22206	236	0.0637063	1.19582	245.791	248.892	237.411	Q9NP61
Q09028	Histone-binding protein RBBP4 OS=Homo sapiens OX=9606 GN=RBBP4 PE=1 SV=3	0	10	4	6	4	47.6	158	1.039	0.983	1.201	1.118	1.173	1116.9	1160.2	1098.3	1340.9	1248.3	1309.6	1.15506	0.207972	0.0060089	2.22121	237	0.0635625	1.1968	1123.7	1046.1	1097.47	Q09028
O75844	CAAX prenyl protease 1 homolog OS=Homo sapiens OX=9606 GN=ZMPSTE24 PE=1 SV=2	0	10	5	5	5	54.8	139	0.944	0.994	1.177	1.215	1.33	1042	984.1	1035.3	1226.5	1266	1385.5	1.26674	0.341121	0.00600969	2.22115	238	0.0633037	1.19857	1027.83	1060.93	1161.08	O75844
P15311	Ezrin OS=Homo sapiens OX=9606 GN=EZR PE=1 SV=4	0	32	20	45	14	69.4	1062	0.968	1.091	0.775	0.799	0.687	8632.9	8356.3	9419.7	6689.6	6894.4	5934.8	0.739099	-0.43616	0.00601888	2.22048	239	0.0631353	1.19973	5606.01	5777.64	4973.48	P15311
Q13501	Sequestosome-1 OS=Homo sapiens OX=9606 GN=SQSTM1 PE=1 SV=1	0	11	2	2	2	47.7	103	0.907	1.049	1.23	1.322	1.231	190.5	172.7	199.9	234.2	251.8	234.5	1.27952	0.355607	0.00602687	2.21991	240	0.0629556	1.20097	196.264	211.013	196.515	Q13501
O43272	Proline dehydrogenase 1, mitochondrial OS=Homo sapiens OX=9606 GN=PRODH PE=1 SV=3	0	5	3	4	3	68	77	0.973	0.942	0.787	0.834	0.86	380.1	369.9	358	299	317.2	326.8	0.851083	-0.232628	0.00604161	2.21885	241	0.0628478	1.20171	250.568	265.82	273.865	O43272
Q8WTV0	Scavenger receptor class B member 1 OS=Homo sapiens OX=9606 GN=SCARB1 PE=1 SV=1	0	4	2	2	2	60.8	125	1.062	0.903	0.632	0.72	0.728	462.5	490.9	417.5	292.3	333	336.7	0.701729	-0.511015	0.00604704	2.21846	242	0.0626443	1.20312	244.953	279.06	282.161	Q8WTV0
P30041	Peroxiredoxin-6 OS=Homo sapiens OX=9606 GN=PRDX6 PE=1 SV=3	0	38	8	13	8	25	349	1.009	1.02	0.828	0.783	0.672	3025.7	3054.4	3086.2	2506.4	2369.9	2032.7	0.753739	-0.407863	0.0060701	2.2168	243	0.0626245	1.20326	2100.41	1986.02	1703.44	P30041
P48556	26S proteasome non-ATPase regulatory subunit 8 OS=Homo sapiens OX=9606 GN=PSMD8 PE=1 SV=2	0	9	4	5	4	39.6	93	1.075	1.003	1.169	1.2	1.153	966.8	1039.6	970.1	1130.1	1160.2	1115.2	1.14413	0.19425	0.00624633	2.20438	244	0.0641784	1.19261	947.045	972.27	934.559	P48556
Q32P44	Echinoderm microtubule-associated protein-like 3 OS=Homo sapiens OX=9606 GN=EML3 PE=1 SV=1	0	4	3	3	3	95.1	86	0.956	1.003	0.862	0.867	0.796	255.9	244.6	256.8	220.6	221.8	203.6	0.853031	-0.229331	0.00629895	2.20073	245	0.064455	1.19074	184.867	185.873	170.621	Q32P44
Q96HS1	Serine/threonine-protein phosphatase PGAM5, mitochondrial OS=Homo sapiens OX=9606 GN=PGAM5 PE=1 SV=2	0	11	3	7	3	32	232	1.045	1.07	1.195	1.213	1.297	898.1	938.6	960.9	1073.3	1089.4	1164.9	1.18945	0.250292	0.00632408	2.199	246	0.0644491	1.19078	899.446	912.938	976.208	Q96HS1
Q96T51	RUN and FYVE domain-containing protein 1 OS=Homo sapiens OX=9606 GN=RUFY1 PE=1 SV=2	0	5	4	4	3	79.8	100	1.088	1.035	1.217	1.323	1.359	348.3	378.8	360.7	424.1	461	473.4	1.24885	0.320601	0.00638257	2.195	247	0.0647818	1.18855	355.404	386.327	396.718	Q96T51
P16219	Short-chain specific acyl-CoA dehydrogenase, mitochondrial OS=Homo sapiens OX=9606 GN=ACADS PE=1 SV=1	0	6	2	2	2	44.3	92	1.089	0.944	0.725	0.798	0.696	471.7	513.9	445.4	342	376.2	328.4	0.731377	-0.451314	0.00638369	2.19493	248	0.0645319	1.19023	286.602	315.263	275.205	P16219
P54727	UV excision repair protein RAD23 homolog B OS=Homo sapiens OX=9606 GN=RAD23B PE=1 SV=1	0	13	5	6	5	43.1	193	1.065	1.032	0.897	0.935	0.883	1446.8	1540.2	1493.5	1297.4	1353.5	1278.2	0.876933	-0.189461	0.00640433	2.19353	249	0.0644805	1.19057	1087.25	1134.26	1071.16	P54727
P27216	Annexin A13 OS=Homo sapiens OX=9606 GN=ANXA13 PE=1 SV=3	0	11	3	3	2	35.4	71	0.885	0.67	0.367	0.341	0.3	214.5	190	143.7	78.8	73.2	64.4	0.394746	-1.341	0.00641636	2.19271	250	0.0643433	1.1915	66.0359	61.343	53.9684	P27216
Q9Y383	Putative RNA-binding protein Luc7-like 2 OS=Homo sapiens OX=9606 GN=LUC7L2 PE=1 SV=2	0	15	5	5	5	46.5	130	0.955	0.943	1.434	1.292	1.603	977.3	933.4	922	1401.5	1262.9	1566.3	1.49352	0.578719	0.00643426	2.1915	251	0.0642657	1.19202	1174.48	1058.33	1312.59	Q9Y383
P22234	Multifunctional protein ADE2 OS=Homo sapiens OX=9606 GN=PAICS PE=1 SV=3	0	32	11	16	11	47	358	0.942	0.93	1.111	1.131	1.07	3537.9	3331.5	3291.3	3929.4	4002.6	3784.5	1.15312	0.205542	0.00651084	2.18636	252	0.0647726	1.18861	3292.91	3354.25	3171.48	P22234
P53365	Arfaptin-2 OS=Homo sapiens OX=9606 GN=ARFIP2 PE=1 SV=1	0	8	2	2	2	37.8	97	1.034	1.128	1.401	1.341	1.268	456.4	472	514.9	639.5	611.9	578.7	1.268	0.342551	0.00651669	2.18597	253	0.0645745	1.18994	535.913	512.784	484.962	P53365
P51148	Ras-related protein Rab-5C OS=Homo sapiens OX=9606 GN=RAB5C PE=1 SV=2	0	54	8	14	6	23.5	603	1.024	1.059	0.935	0.933	0.904	1229.3	1258.6	1302.1	1149.9	1147	1111.7	0.899367	-0.153019	0.00652155	2.18565	254	0.0643682	1.19133	963.638	961.208	931.626	P51148
P62857	40S ribosomal protein S28 OS=Homo sapiens OX=9606 GN=RPS28 PE=1 SV=1	0	46	3	4	3	7.8	168	1.063	1.105	0.873	0.909	0.855	433.4	460.5	478.7	378.1	393.7	370.6	0.832289	-0.264843	0.00660962	2.17982	255	0.0649816	1.18721	316.855	329.928	310.57	P62857
P43686	26S proteasome regulatory subunit 6B OS=Homo sapiens OX=9606 GN=PSMC4 PE=1 SV=2	0	4	2	2	2	47.3	64	1.097	0.994	1.219	1.246	1.193	369.6	405.4	367.3	450.4	460.4	441	1.1834	0.24294	0.00672125	2.17255	256	0.065821	1.18164	377.444	385.824	369.566	P43686
P07355	Annexin A2 OS=Homo sapiens OX=9606 GN=ANXA2 PE=1 SV=2	0	46	15	51	15	38.6	1635	0.962	1.021	0.859	0.865	0.786	13598.9	13080.7	13889.5	11680.8	11756.6	10689.1	0.841194	-0.249489	0.00676731	2.16958	257	0.0660142	1.18036	9788.73	9852.25	8957.67	P07355
Q14165	Malectin OS=Homo sapiens OX=9606 GN=MLEC PE=1 SV=1	0	18	5	8	5	32.2	210	1	1.011	0.982	0.975	0.968	1260.8	1261	1274.8	1238.4	1229.9	1220.2	0.971527	-0.0416738	0.00678368	2.16853	258	0.0659174	1.181	1037.8	1030.68	1022.55	Q14165
Q15382	GTP-binding protein Rheb OS=Homo sapiens OX=9606 GN=RHEB PE=1 SV=1	0.001	10	2	2	2	20.5	44	0.87	0.977	1.17	1.191	1.278	340.6	296.5	332.8	398.5	405.8	435.2	1.27797	0.35385	0.00698025	2.15613	259	0.0675656	1.17027	333.951	340.068	364.706	Q15382
P17858	ATP-dependent 6-phosphofructokinase, liver type OS=Homo sapiens OX=9606 GN=PFKL PE=1 SV=6	0	15	10	14	6	85	424	0.948	1.027	0.674	0.726	0.823	1345.8	1275.9	1382.6	907.7	976.5	1107.2	0.747047	-0.420729	0.0070379	2.15256	260	0.0678616	1.16838	760.67	818.326	927.855	P17858
Q05639	Elongation factor 1-alpha 2 OS=Homo sapiens OX=9606 GN=EEF1A2 PE=1 SV=1	0	13	7	11	2	50.4	237	1.089	0.948	1.423	1.461	1.264	674	733.9	639.1	958.9	984.5	851.7	1.36546	0.449389	0.0071396	2.14633	261	0.0685785	1.16381	803.576	825.03	713.741	Q05639
P08621	U1 small nuclear ribonucleoprotein 70 kDa OS=Homo sapiens OX=9606 GN=SNRNP70 PE=1 SV=2	0	7	3	3	3	51.5	89	0.97	0.978	1.247	1.113	1.207	497.6	482.7	486.8	620.4	553.7	600.6	1.20967	0.274608	0.0071892	2.14332	262	0.0687913	1.16247	519.907	464.011	503.314	P08621
P27361	Mitogen-activated protein kinase 3 OS=Homo sapiens OX=9606 GN=MAPK3 PE=1 SV=4	0	12	5	7	4	43.1	67	0.93	1.069	0.72	0.763	0.614	1248.9	1161.5	1335.3	898.7	952.7	767	0.699042	-0.51655	0.00728187	2.13776	263	0.0694131	1.15856	753.128	798.381	642.761	P27361
Q8TCT9	Minor histocompatibility antigen H13 OS=Homo sapiens OX=9606 GN=HM13 PE=1 SV=1	0	12	5	10	5	41.5	228	0.972	1.143	1.387	1.448	1.627	2256.5	2193.8	2579.4	3129.9	3267.8	3670.4	1.43222	0.518256	0.0073399	2.13431	264	0.0697012	1.15676	2622.92	2738.48	3075.86	Q8TCT9
Q96T17	MAP7 domain-containing protein 2 OS=Homo sapiens OX=9606 GN=MAP7D2 PE=1 SV=2	0	6	3	3	3	81.9	84	1.003	1.092	1.205	1.284	1.206	424.9	426.1	463.8	512	545.6	512.4	1.1941	0.255921	0.00738174	2.13184	265	0.069834	1.15593	429.066	457.223	429.401	Q96T17
P33993	DNA replication licensing factor MCM7 OS=Homo sapiens OX=9606 GN=MCM7 PE=1 SV=4	0	7	4	4	4	81.3	99	0.958	0.867	1.123	1.161	1.166	693.3	664.4	601.1	778.5	805	808.3	1.22105	0.288127	0.00744191	2.12832	266	0.0701386	1.15404	652.398	674.605	677.371	P33993
P38606	V-type proton ATPase catalytic subunit A OS=Homo sapiens OX=9606 GN=ATP6V1A PE=1 SV=2	0	12	6	8	6	68.3	211	0.961	0.881	0.753	0.785	0.759	2494.9	2396.4	2198.1	1877.7	1959.1	1892.9	0.808207	-0.307204	0.00753097	2.12315	267	0.0707121	1.15051	1573.55	1641.76	1586.29	P38606
P06737	Glycogen phosphorylase, liver form OS=Homo sapiens OX=9606 GN=PYGL PE=1 SV=4	0	21	18	24	16	97.1	569	0.99	0.876	0.704	0.76	0.752	5528	5472.2	4842.3	3889.1	4199.2	4159.1	0.773072	-0.371325	0.00757727	2.12049	268	0.0708814	1.14947	3259.14	3519.01	3485.4	P06737
O95373	Importin-7 OS=Homo sapiens OX=9606 GN=IPO7 PE=1 SV=1	0	6	5	9	5	119.4	379	1.003	1.008	1.187	1.183	1.322	1735.4	1740	1748.5	2060.2	2053.7	2294.3	1.22671	0.294792	0.00758429	2.12008	269	0.0706834	1.15068	1726.49	1721.04	1922.67	O95373
Q9HAU0	Pleckstrin homology domain-containing family A member 5 OS=Homo sapiens OX=9606 GN=PLEKHA5 PE=1 SV=1	0	4	3	3	3	127.4	86	0.95	1.09	1.214	1.231	1.213	438.4	416.6	478.1	532.4	539.7	531.7	1.20306	0.266709	0.00769275	2.11392	270	0.0714286	1.14613	446.161	452.279	445.575	Q9HAU0
Q15424	Scaffold attachment factor B1 OS=Homo sapiens OX=9606 GN=SAFB PE=1 SV=4	0	5	5	6	3	102.6	133	0.929	0.883	1.121	1.171	1.106	504.5	468.9	445.4	565.3	590.7	557.9	1.20799	0.272612	0.00772272	2.11223	271	0.0714423	1.14604	473.732	495.018	467.531	Q15424
P63104	14-3-3 protein zeta/delta OS=Homo sapiens OX=9606 GN=YWHAZ PE=1 SV=1	0	44	9	16	6	27.7	523	0.945	0.973	0.837	0.8	0.721	3035.8	2868.4	2954.4	2540	2428.5	2188.4	0.807904	-0.307744	0.00772538	2.11208	272	0.0712042	1.14749	2128.57	2035.13	1833.92	P63104
P23141	Liver carboxylesterase 1 OS=Homo sapiens OX=9606 GN=CES1 PE=1 SV=2	0	6	3	3	3	62.5	65	1.025	0.797	0.485	0.442	0.605	931.8	955.3	742.5	452.3	412.1	564	0.5432	-0.880443	0.00788517	2.10319	273	0.0724107	1.1402	379.036	345.348	472.643	P23141
P12268	Inosine-5'-monophosphate dehydrogenase 2 OS=Homo sapiens OX=9606 GN=IMPDH2 PE=1 SV=2	0	16	7	11	5	55.8	225	0.98	0.951	1.19	1.247	1.111	1014.2	993.8	964.2	1206.9	1264.4	1127.1	1.21069	0.275824	0.00789463	2.10267	274	0.072233	1.14126	1011.41	1059.59	944.531	P12268
P25786	Proteasome subunit alpha type-1 OS=Homo sapiens OX=9606 GN=PSMA1 PE=1 SV=1	0	17	5	7	5	29.5	106	1.041	0.966	0.896	0.9	0.888	1499.7	1561.2	1448.6	1343.7	1349.1	1331.3	0.892361	-0.164301	0.00800487	2.09665	275	0.0729753	1.13682	1126.05	1130.57	1115.65	P25786
Q13428	Treacle protein OS=Homo sapiens OX=9606 GN=TCOF1 PE=1 SV=3	0	3	5	5	5	152	128	1.105	1.012	1.199	1.241	1.284	573.6	633.7	580.2	687.7	711.8	736.5	1.19497	0.256968	0.00800673	2.09655	276	0.0727278	1.1383	576.306	596.502	617.201	Q13428
Q00325	Phosphate carrier protein, mitochondrial OS=Homo sapiens OX=9606 GN=SLC25A3 PE=1 SV=2	0	10	4	7	4	40.1	198	1.04	0.876	1.198	1.244	1.224	1019.2	1059.6	893	1220.8	1268.1	1248	1.25745	0.330505	0.00802487	2.09556	277	0.0726294	1.13889	1023.05	1062.69	1045.85	Q00325
P07602	Prosaposin OS=Homo sapiens OX=9606 GN=PSAP PE=1 SV=2	0	9	5	5	5	58.1	96	1.057	1.07	0.641	0.677	0.843	1259.7	1331.1	1348.4	807.6	853.3	1062.3	0.691308	-0.5326	0.00812883	2.08997	278	0.0733057	1.13486	676.784	715.082	890.228	P07602
Q9Y2L1	Exosome complex exonuclease RRP44 OS=Homo sapiens OX=9606 GN=DIS3 PE=1 SV=2	0	3	2	2	2	108.9	68	0.984	0.929	1.113	1.108	1.189	224.6	221	208.6	249.9	248.9	267	1.17059	0.227236	0.00813005	2.08991	279	0.0730539	1.13636	209.421	208.583	223.751	Q9Y2L1
P02649	Apolipoprotein E OS=Homo sapiens OX=9606 GN=APOE PE=1 SV=1	0	42	12	19	12	36.1	618	1.002	0.98	0.86	0.86	0.759	3334.7	3341.2	3267.1	2867.1	2868.8	2532.4	0.83157	-0.26609	0.00814568	2.08907	280	0.0729329	1.13708	2402.68	2404.11	2122.2	P02649
P37268	Squalene synthase OS=Homo sapiens OX=9606 GN=FDFT1 PE=1 SV=1	0	23	8	13	8	48.1	391	0.966	1.021	0.874	0.822	0.762	3458.5	3339.9	3531.1	3024.1	2844.5	2636.6	0.823389	-0.280353	0.00826501	2.08276	281	0.073738	1.13231	2534.25	2383.75	2209.52	P37268
Q9Y365	START domain-containing protein 10 OS=Homo sapiens OX=9606 GN=STARD10 PE=1 SV=2	0	27	6	13	6	33	423	0.954	0.937	0.835	0.815	0.741	2541.6	2424.6	2380.8	2122.6	2071.9	1883.2	0.827236	-0.27363	0.0083361	2.07904	282	0.0741086	1.13013	1778.78	1736.29	1578.16	Q9Y365
Q6NXG1	Epithelial splicing regulatory protein 1 OS=Homo sapiens OX=9606 GN=ESRP1 PE=1 SV=2	0	7	4	4	4	75.5	170	0.963	1.019	1.099	1.068	1.101	760	731.6	774.5	835.6	811.8	836.4	1.09607	0.132337	0.00833886	2.07889	283	0.0738711	1.13153	700.249	680.304	700.919	Q6NXG1
O60216	Double-strand-break repair protein rad21 homolog OS=Homo sapiens OX=9606 GN=RAD21 PE=1 SV=2	0	7	3	4	3	71.6	146	1.081	1.017	1.197	1.161	1.246	572.8	619.2	582.2	685.4	665.1	713.5	1.16334	0.218274	0.00836782	2.07739	284	0.0738667	1.13155	574.378	557.366	597.927	O60216
Q9BUF5	Tubulin beta-6 chain OS=Homo sapiens OX=9606 GN=TUBB6 PE=1 SV=1	0	20	7	15	2	49.8	306	0.894	0.989	1.3	1.192	1.163	689.2	616.5	681.9	895.7	821.8	801.7	1.26746	0.341938	0.00851626	2.06975	285	0.0749132	1.12544	750.614	688.684	671.84	Q9BUF5
P04844	Dolichyl-diphosphooligosaccharide--protein glycosyltransferase subunit 2 OS=Homo sapiens OX=9606 GN=RPN2 PE=1 SV=3	0	12	6	12	6	69.2	232	0.994	0.957	1.09	1.185	1.195	2901.4	2882.6	2776.8	3163	3438.5	3467.9	1.17622	0.23416	0.00859013	2.066	286	0.0752988	1.12321	2650.65	2881.53	2906.17	P04844
P32004	Neural cell adhesion molecule L1 OS=Homo sapiens OX=9606 GN=L1CAM PE=1 SV=2	0	2	2	2	2	139.9	45	1.048	0.79	0.497	0.601	0.505	107	112.2	84.6	53.2	64.3	54.1	0.564845	-0.824072	0.00866347	2.06231	287	0.0756771	1.12104	44.5826	53.8846	45.3368	P32004
Q86X29	Lipolysis-stimulated lipoprotein receptor OS=Homo sapiens OX=9606 GN=LSR PE=1 SV=4	0	13	7	9	7	71.4	284	1.045	1.098	0.843	0.887	0.768	1502.9	1569.9	1649.5	1266.6	1332.9	1153.6	0.794761	-0.331407	0.00866474	2.06224	288	0.0754253	1.12248	1061.43	1117	966.739	Q86X29
Q9NQR4	Omega-amidase NIT2 OS=Homo sapiens OX=9606 GN=NIT2 PE=1 SV=1	0	19	5	7	5	30.6	151	0.993	0.995	0.929	0.922	0.871	761	755.6	757	707.2	701.9	663.1	0.911418	-0.133815	0.00866734	2.06211	289	0.0751869	1.12386	592.647	588.206	555.69	Q9NQR4
Q92499	ATP-dependent RNA helicase DDX1 OS=Homo sapiens OX=9606 GN=DDX1 PE=1 SV=2	0	13	10	11	10	82.4	294	0.954	0.89	1.175	1.221	1.108	2614.3	2495.2	2325.9	3071.1	3193	2896.8	1.23207	0.301079	0.00868017	2.06147	290	0.0750386	1.12472	2573.64	2675.79	2427.57	Q92499
Q86TG7	Retrotransposon-derived protein PEG10 OS=Homo sapiens OX=9606 GN=PEG10 PE=1 SV=2	0	6	3	3	3	80.1	160	0.976	1.026	0.863	0.809	0.9	304.8	297.5	312.7	262.9	246.6	274.2	0.856503	-0.22347	0.00870267	2.06035	291	0.0749746	1.12509	220.315	206.655	229.785	Q86TG7
Q15833	Syntaxin-binding protein 2 OS=Homo sapiens OX=9606 GN=STXBP2 PE=1 SV=2	0	9	4	8	4	66.4	318	0.889	0.9	0.742	0.775	0.726	1554.9	1382.5	1398.9	1153.5	1204.5	1129.2	0.804188	-0.314395	0.00879482	2.05577	292	0.0755089	1.122	966.655	1009.39	946.291	Q15833
Q6UW68	Transmembrane protein 205 OS=Homo sapiens OX=9606 GN=TMEM205 PE=1 SV=1	0	16	2	2	2	21.2	86	0.9	0.922	1.075	1.108	1.095	400.2	360.2	369	430.2	443.4	438.2	1.1615	0.215991	0.00879633	2.0557	293	0.0752642	1.12341	360.516	371.578	367.22	Q6UW68
Q04837	Single-stranded DNA-binding protein, mitochondrial OS=Homo sapiens OX=9606 GN=SSBP1 PE=1 SV=1	0	28	3	5	3	17.2	87	1.215	1.223	1.524	1.523	1.468	566.7	688.7	692.9	863.9	862.9	832.2	1.31345	0.393364	0.00883698	2.0537	294	0.0753548	1.12289	723.965	723.127	697.399	Q04837
O95865	N(G),N(G)-dimethylarginine dimethylaminohydrolase 2 OS=Homo sapiens OX=9606 GN=DDAH2 PE=1 SV=1	0	12	2	3	2	29.6	110	0.88	0.952	1.105	1.158	1.116	516.3	454.1	491.2	570.4	597.8	576.1	1.19342	0.2551	0.00907098	2.04235	295	0.077088	1.11301	478.006	500.968	482.783	O95865
P55265	Double-stranded RNA-specific adenosine deaminase OS=Homo sapiens OX=9606 GN=ADAR PE=1 SV=4	0	10	11	12	11	136	190	1.003	1.079	1.438	1.36	1.228	1755.4	1760.8	1893.4	2524.8	2388	2155.2	1.30657	0.38578	0.0091242	2.03981	296	0.0772783	1.11194	2115.83	2001.19	1806.1	P55265
Q96PV6	Leukocyte receptor cluster member 8 OS=Homo sapiens OX=9606 GN=LENG8 PE=1 SV=3	0	2	2	2	2	88.1	46	1.096	1.027	1.695	1.349	1.551	79.7	87.4	81.9	135.1	107.6	123.7	1.47149	0.557274	0.00920367	2.03604	297	0.0776889	1.10964	113.216	90.1708	103.663	Q96PV6
Q9BXP5	Serrate RNA effector molecule homolog OS=Homo sapiens OX=9606 GN=SRRT PE=1 SV=1	0	10	8	14	8	100.6	358	1.049	1.009	1.154	1.115	1.101	2279.7	2392.5	2299.7	2630.5	2542.2	2509	1.10181	0.139874	0.00923107	2.03475	298	0.0776587	1.10981	2204.41	2130.41	2102.59	Q9BXP5
P54578	Ubiquitin carboxyl-terminal hydrolase 14 OS=Homo sapiens OX=9606 GN=USP14 PE=1 SV=3	0	15	6	9	6	56	325	0.967	0.88	1.143	1.232	1.138	1213.9	1174.3	1068.1	1387.9	1495.4	1380.8	1.23372	0.303013	0.00924365	2.03416	299	0.0775044	1.11067	1163.09	1253.17	1157.14	P54578
Q02818	Nucleobindin-1 OS=Homo sapiens OX=9606 GN=NUCB1 PE=1 SV=4	0	21	9	9	9	53.8	187	1.099	0.907	0.687	0.69	0.767	1728.2	1899	1567.1	1187.3	1193	1326.1	0.713551	-0.486911	0.00945922	2.02414	300	0.0790475	1.10211	994.98	999.757	1111.3	Q02818
P08865	40S ribosomal protein SA OS=Homo sapiens OX=9606 GN=RPSA PE=1 SV=4	0	17	4	5	4	32.8	229	1.046	1.024	0.937	0.855	0.894	1564.1	1636.7	1601.5	1466.3	1336.6	1398	0.874768	-0.193027	0.00951692	2.0215	301	0.0792655	1.10092	1228.79	1120.1	1171.55	P08865
Q15293	Reticulocalbin-1 OS=Homo sapiens OX=9606 GN=RCN1 PE=1 SV=1	0	9	3	4	3	38.9	68	1.031	0.878	0.743	0.764	0.696	922.6	951	810.5	685.1	704.7	641.9	0.756939	-0.401751	0.00963531	2.01613	302	0.0799859	1.09699	574.127	590.552	537.924	Q15293
Q86V21	Acetoacetyl-CoA synthetase OS=Homo sapiens OX=9606 GN=AACS PE=1 SV=1	0	6	4	6	4	75.1	219	0.931	0.9	0.791	0.805	0.743	1427.4	1328.4	1283.9	1129.7	1149.3	1060.5	0.82667	-0.274616	0.00969209	2.01358	303	0.0801916	1.09587	946.71	963.135	888.719	Q86V21
Q01780	Exosome component 10 OS=Homo sapiens OX=9606 GN=EXOSC10 PE=1 SV=2	0	3	3	3	3	100.8	48	1.116	1.03	1.242	1.348	1.419	253.3	282.7	260.9	314.6	341.4	359.5	1.27431	0.34972	0.00981077	2.0083	304	0.0809066	1.09202	263.641	286.1	301.268	Q01780
O75477	Erlin-1 OS=Homo sapiens OX=9606 GN=ERLIN1 PE=1 SV=2	0	22	7	10	4	39.1	284	0.973	0.859	0.627	0.625	0.75	2021.7	1967.4	1736.1	1267.5	1263.5	1516	0.706875	-0.500473	0.00985795	2.00621	305	0.0810291	1.09136	1062.19	1058.84	1270.44	O75477
Q16851	UTP--glucose-1-phosphate uridylyltransferase OS=Homo sapiens OX=9606 GN=UGP2 PE=1 SV=5	0	23	12	13	12	56.9	224	1.023	0.911	0.829	0.814	0.789	3310.9	3387.1	3015.7	2746.3	2694.1	2611.5	0.828922	-0.270692	0.00987065	2.00565	306	0.0808683	1.09222	2301.45	2257.71	2188.49	Q16851
P51659	Peroxisomal multifunctional enzyme type 2 OS=Homo sapiens OX=9606 GN=HSD17B4 PE=1 SV=3	0	22	12	16	12	79.6	569	0.997	0.968	1.318	1.35	1.153	2711	2704.1	2623.5	3573.3	3660.8	3127.1	1.28893	0.366175	0.00989186	2.00472	307	0.0807781	1.09271	2994.49	3067.82	2620.57	P51659
Q6P996	Pyridoxal-dependent decarboxylase domain-containing protein 1 OS=Homo sapiens OX=9606 GN=PDXDC1 PE=1 SV=2	0	5	4	4	4	86.7	84	0.97	0.947	1.291	1.37	1.154	740.6	718.3	701.3	956.3	1014.9	855	1.3083	0.387699	0.00989456	2.0046	308	0.0805378	1.094	801.398	850.505	716.506	Q6P996
P53041	Serine/threonine-protein phosphatase 5 OS=Homo sapiens OX=9606 GN=PPP5C PE=1 SV=1	0	5	3	5	3	56.8	118	1.009	0.998	1.101	1.097	1.048	1190.2	1201.1	1187.6	1310.7	1305.9	1247.5	1.07969	0.110616	0.0101389	1.99401	309	0.0822593	1.08481	1098.39	1094.37	1045.43	P53041
Q08257	Quinone oxidoreductase OS=Homo sapiens OX=9606 GN=CRYZ PE=1 SV=1	0	11	4	4	4	35.2	62	1.03	0.991	0.874	0.889	0.785	683.6	703.9	677.2	597.4	607.7	536.9	0.843706	-0.245188	0.0102121	1.99089	310	0.0825861	1.08309	500.633	509.264	449.932	Q08257
P33992	DNA replication licensing factor MCM5 OS=Homo sapiens OX=9606 GN=MCM5 PE=1 SV=5	0	4	3	5	3	82.2	116	1.114	0.965	1.223	1.246	1.3	521	580.4	502.5	637.2	649.4	677	1.22427	0.291917	0.0103231	1.98619	311	0.0832156	1.0798	533.986	544.21	567.339	P33992
O60664	Perilipin-3 OS=Homo sapiens OX=9606 GN=PLIN3 PE=1 SV=3	0	24	9	15	9	47	661	1.032	0.911	0.809	0.817	0.756	2844.8	2937	2590.9	2300.5	2323.4	2149.6	0.808998	-0.305791	0.0103584	1.98471	312	0.0832326	1.07971	1927.86	1947.05	1801.41	O60664
Q9H3K2	Growth hormone-inducible transmembrane protein OS=Homo sapiens OX=9606 GN=GHITM PE=1 SV=2	0	12	4	8	4	37.2	119	0.961	0.821	1.287	1.173	1.356	3146.5	3022.8	2583.7	4050.8	3692.3	4265.5	1.37194	0.456218	0.0104898	1.97923	313	0.0840193	1.07562	3394.65	3094.22	3574.57	Q9H3K2
P39060	Collagen alpha-1(XVIII) chain OS=Homo sapiens OX=9606 GN=COL18A1 PE=1 SV=5	0	2	2	2	2	178.1	126	0.964	0.82	0.694	0.619	0.667	120.1	115.8	98.5	83.4	74.4	80.1	0.711423	-0.49122	0.0106001	1.97469	314	0.0846324	1.07246	69.8908	62.3486	67.1253	P39060
Q00839	Heterogeneous nuclear ribonucleoprotein U OS=Homo sapiens OX=9606 GN=HNRNPU PE=1 SV=6	0	16	13	20	13	90.5	430	1.021	0.929	1.13	1.098	1.123	5306.4	5420.3	4929.4	5996.1	5827.2	5958.2	1.13576	0.183652	0.0106997	1.97063	315	0.0851557	1.06979	5024.85	4883.3	4993.08	Q00839
O15460	Prolyl 4-hydroxylase subunit alpha-2 OS=Homo sapiens OX=9606 GN=P4HA2 PE=1 SV=1	0	4	2	2	2	60.9	92	0.964	0.741	0.536	0.549	0.517	889.9	857.7	659.5	477.2	488.6	460.1	0.592373	-0.755423	0.0107348	1.9692	316	0.0851653	1.06974	399.903	409.456	385.573	O15460
P38646	Stress-70 protein, mitochondrial OS=Homo sapiens OX=9606 GN=HSPA9 PE=1 SV=2	0	38	23	49	22	73.6	1472	1.057	0.901	1.198	1.218	1.177	10816.1	11428	9741.6	12957.7	13171	12733.4	1.21498	0.280937	0.0107831	1.96726	317	0.0852781	1.06916	10858.8	11037.5	10670.8	P38646
P23528	Cofilin-1 OS=Homo sapiens OX=9606 GN=CFL1 PE=1 SV=3	0	29	5	14	4	18.5	236	0.998	0.98	0.824	0.834	0.691	3987.9	3979.3	3909.6	3287.6	3325.6	2755.5	0.788824	-0.342225	0.0108034	1.96644	318	0.08517	1.06971	2755.07	2786.92	2309.16	P23528
P12830	Cadherin-1 OS=Homo sapiens OX=9606 GN=CDH1 PE=1 SV=3	0	11	8	12	7	97.4	369	1.044	1.182	0.819	0.821	0.721	2079.2	2170	2457.6	1703.8	1706.3	1499.1	0.731974	-0.450137	0.0108131	1.96605	319	0.0849793	1.07069	1427.82	1429.91	1256.27	P12830
Q9Y320	Thioredoxin-related transmembrane protein 2 OS=Homo sapiens OX=9606 GN=TMX2 PE=1 SV=1	0	5	2	2	2	34	64	1.012	0.988	1.23	1.213	1.103	309.2	312.9	305.5	380.5	375	341	1.18208	0.241331	0.0108963	1.96272	320	0.0853661	1.06871	318.866	314.257	285.764	Q9Y320
Q8TB22	Spermatogenesis-associated protein 20 OS=Homo sapiens OX=9606 GN=SPATA20 PE=2 SV=3	0	5	4	5	4	87.8	165	0.909	0.838	0.71	0.694	0.625	692.3	629.3	580.1	491.3	480.2	433.1	0.738602	-0.43713	0.0110538	1.95649	321	0.0863298	1.06384	411.719	402.417	362.946	Q8TB22
Q6UXD5	Seizure 6-like protein 2 OS=Homo sapiens OX=9606 GN=SEZ6L2 PE=1 SV=2	0	5	3	4	3	97.5	67	1.016	1.017	0.632	0.676	0.846	404.7	411.3	411.7	255.6	273.6	342.5	0.710027	-0.494054	0.0111195	1.95392	322	0.0865732	1.06262	214.198	229.282	287.022	Q6UXD5
Q01970	1-phosphatidylinositol 4,5-bisphosphate phosphodiesterase beta-3 OS=Homo sapiens OX=9606 GN=PLCB3 PE=1 SV=2	0	3	4	4	4	138.7	95	0.934	0.923	0.733	0.69	0.822	626.9	585.5	578.7	459.5	432.5	515.4	0.785774	-0.347813	0.0111692	1.95198	323	0.0866909	1.06203	385.07	362.443	431.915	Q01970
P10696	Alkaline phosphatase, germ cell type OS=Homo sapiens OX=9606 GN=ALPG PE=2 SV=4	0	22	9	12	2	57.3	359	0.903	0.824	0.619	0.695	0.565	929.9	840.1	766.1	576	646.3	525.1	0.689011	-0.537402	0.0111753	1.95174	324	0.086471	1.06313	482.699	541.612	440.044	P10696
Q15029	116 kDa U5 small nuclear ribonucleoprotein component OS=Homo sapiens OX=9606 GN=EFTUD2 PE=1 SV=1	0	10	9	12	8	109.4	223	0.953	0.931	1.125	1.13	1.054	1253.3	1193.8	1166.7	1410	1415.6	1321.2	1.14749	0.198482	0.0111863	1.95131	325	0.0862892	1.06404	1181.61	1186.3	1107.19	Q15029
O94906	Pre-mRNA-processing factor 6 OS=Homo sapiens OX=9606 GN=PRPF6 PE=1 SV=1	0	6	6	6	6	106.9	122	0.943	0.963	1.213	1.133	1.09	906.5	855	872.9	1099.7	1026.8	988.4	1.18239	0.241711	0.0112136	1.95026	326	0.0862345	1.06432	921.569	860.478	828.298	O94906
Q5JRA6	Transport and Golgi organization protein 1 homolog OS=Homo sapiens OX=9606 GN=MIA3 PE=1 SV=1	0	5	8	9	8	213.6	242	0.945	1.123	1.236	1.279	1.301	1192.6	1127.3	1339.7	1474.1	1525.8	1551.1	1.24358	0.314498	0.0112483	1.94892	327	0.0862366	1.06431	1235.32	1278.65	1299.85	Q5JRA6
Q8WUM0	Nuclear pore complex protein Nup133 OS=Homo sapiens OX=9606 GN=NUP133 PE=1 SV=2	0	2	2	3	2	128.9	15	0.996	0.974	1.253	1.313	1.13	484.7	482.5	472	607.4	636.4	547.6	1.24472	0.31582	0.0113249	1.94596	328	0.0865598	1.06268	509.013	533.315	458.899	Q8WUM0
Q8IYB8	ATP-dependent RNA helicase SUPV3L1, mitochondrial OS=Homo sapiens OX=9606 GN=SUPV3L1 PE=1 SV=1	0	5	3	3	3	87.9	127	0.874	0.903	1.173	1.11	1.26	350.2	306.2	316.3	410.6	388.9	441.3	1.27562	0.351204	0.0114788	1.9401	329	0.0874692	1.05814	344.091	325.906	369.818	Q8IYB8
P60709	Actin, cytoplasmic 1 OS=Homo sapiens OX=9606 GN=ACTB PE=1 SV=1	0	39	12	62	4	41.7	2222	0.942	0.921	0.857	0.843	0.824	3320.1	3125.9	3056.8	2844	2797.3	2734.6	0.881414	-0.182108	0.0114945	1.93951	330	0.0873234	1.05887	2383.33	2344.19	2291.65	P60709
O95347	Structural maintenance of chromosomes protein 2 OS=Homo sapiens OX=9606 GN=SMC2 PE=1 SV=2	0	4	4	4	4	135.6	112	0.939	0.994	1.069	1.151	1.127	773.4	725.9	768.9	826.9	890.6	871.4	1.14139	0.190791	0.0115168	1.93867	331	0.0872287	1.05934	692.958	746.34	730.25	O95347
Q8N8V4	Ankyrin repeat and SAM domain-containing protein 4B OS=Homo sapiens OX=9606 GN=ANKS4B PE=1 SV=2	0	10	3	4	3	46.6	161	0.857	0.814	0.614	0.602	0.457	1081.7	926.7	880.7	664.2	650.7	494.9	0.626423	-0.67479	0.0115784	1.93635	332	0.0874305	1.05834	556.612	545.299	414.736	Q8N8V4
Q53LP3	Ankyrin repeat domain-containing protein SOWAHC OS=Homo sapiens OX=9606 GN=SOWAHC PE=1 SV=1	0	7	2	2	2	55.6	81	0.893	0.894	0.752	0.755	0.786	366.6	327.2	327.6	275.8	276.7	288.3	0.823184	-0.280713	0.0116655	1.9331	333	0.0878243	1.05639	231.126	231.88	241.601	Q53LP3
Q969Z0	FAST kinase domain-containing protein 4 OS=Homo sapiens OX=9606 GN=TBRG4 PE=1 SV=1	0	5	4	5	4	70.7	109	0.967	0.898	1.201	1.213	1.092	563.9	545.1	506.2	677.4	684	616	1.22424	0.291892	0.0118109	1.92772	334	0.0886524	1.05231	567.674	573.205	516.22	Q969Z0
P35568	Insulin receptor substrate 1 OS=Homo sapiens OX=9606 GN=IRS1 PE=1 SV=1	0	4	4	4	4	131.5	148	0.962	1.031	0.897	0.905	0.853	439.7	422.8	453.3	394.5	397.7	375.1	0.887141	-0.172765	0.0118679	1.92563	335	0.0888142	1.05152	330.598	333.28	314.341	P35568
P22059	Oxysterol-binding protein 1 OS=Homo sapiens OX=9606 GN=OSBP PE=1 SV=1	0	20	9	10	9	89.4	246	0.97	1.023	1.112	1.13	1.067	1411.2	1368.9	1443.3	1569.1	1595.1	1506.2	1.10584	0.145141	0.0119338	1.92322	336	0.0890415	1.05041	1314.94	1336.72	1262.22	P22059
Q9UIQ6	Leucyl-cystinyl aminopeptidase OS=Homo sapiens OX=9606 GN=LNPEP PE=1 SV=3	0	4	3	3	3	117.3	80	0.928	0.908	0.803	0.709	0.79	316.2	293.3	286.9	253.9	224.2	249.8	0.812026	-0.300402	0.0119999	1.92082	337	0.0892694	1.0493	212.773	187.884	209.337	Q9UIQ6
P07195	L-lactate dehydrogenase B chain OS=Homo sapiens OX=9606 GN=LDHB PE=1 SV=2	0	22	7	12	6	36.6	503	0.942	0.856	0.723	0.733	0.621	2629.4	2476.2	2249.7	1899.8	1927.9	1633.6	0.742499	-0.42954	0.012051	1.91898	338	0.0893842	1.04874	1592.07	1615.62	1368.99	P07195
P38117	Electron transfer flavoprotein subunit beta OS=Homo sapiens OX=9606 GN=ETFB PE=1 SV=3	0	41	10	25	10	27.8	545	0.99	0.952	1.174	1.16	1.071	4492.1	4445.8	4277.5	5274.2	5210.3	4809.9	1.15732	0.210783	0.0121418	1.91572	339	0.089792	1.04676	4419.88	4366.33	4030.79	P38117
O75915	PRA1 family protein 3 OS=Homo sapiens OX=9606 GN=ARL6IP5 PE=1 SV=1	0	14	2	3	2	21.6	103	0.888	0.966	1.105	1.101	1.171	401.8	356.7	387.9	444	442.5	470.5	1.18371	0.24331	0.0121631	1.91495	340	0.0896853	1.04728	372.08	370.823	394.288	O75915
O14617	AP-3 complex subunit delta-1 OS=Homo sapiens OX=9606 GN=AP3D1 PE=1 SV=1	0	3	3	4	3	130.1	62	1.036	1.134	1.254	1.304	1.409	214.8	222.6	243.7	269.3	280.1	302.8	1.25121	0.323325	0.0121653	1.91488	341	0.0894378	1.04848	225.679	234.729	253.752	O14617
Q9H1K1	Iron-sulfur cluster assembly enzyme ISCU, mitochondrial OS=Homo sapiens OX=9606 GN=ISCU PE=1 SV=2	0	19	3	4	3	18	56	1.077	1.097	1.233	1.174	1.241	697.2	751	765	859.8	818.7	865	1.14924	0.200681	0.0121862	1.91413	342	0.0893299	1.049	720.529	686.086	724.886	Q9H1K1
O43615	Mitochondrial import inner membrane translocase subunit TIM44 OS=Homo sapiens OX=9606 GN=TIMM44 PE=1 SV=2	0	15	6	8	6	51.3	196	1.094	0.936	1.201	1.216	1.267	875.7	958.2	819.3	1051.8	1064.6	1109.9	1.216	0.282147	0.0122513	1.91182	343	0.0895449	1.04796	881.428	892.155	930.117	O43615
O15541	E3 ubiquitin-protein ligase RNF113A OS=Homo sapiens OX=9606 GN=RNF113A PE=1 SV=1	0	7	2	2	2	38.8	73	0.957	0.95	1.244	1.181	1.415	236.4	226.1	224.6	294	279.1	334.4	1.32077	0.401378	0.0122608	1.91148	344	0.0893539	1.04889	246.378	233.891	280.234	O15541
Q5T2W1	Na(+)/H(+) exchange regulatory cofactor NHE-RF3 OS=Homo sapiens OX=9606 GN=PDZK1 PE=1 SV=2	0	14	6	12	6	57.1	281	0.892	0.969	0.792	0.818	0.741	1714.9	1530.2	1661.2	1359	1402.5	1270.3	0.82176	-0.283211	0.0123026	1.91	345	0.0893991	1.04867	1138.87	1175.32	1064.54	Q5T2W1
P06733	Alpha-enolase OS=Homo sapiens OX=9606 GN=ENO1 PE=1 SV=2	0	41	15	32	14	47.1	844	0.966	0.856	0.714	0.768	0.678	10329.3	9978.2	8837.5	7379.7	7932.6	6998.4	0.765507	-0.385513	0.012313	1.90964	346	0.089216	1.04956	6184.33	6647.67	5864.79	P06733
O75530	Polycomb protein EED OS=Homo sapiens OX=9606 GN=EED PE=1 SV=2	0	4	2	2	2	50.2	48	1.156	0.977	1.297	1.283	1.379	258	298.2	251.9	334.7	331	355.6	1.26383	0.337801	0.0123665	1.90775	347	0.0893452	1.04893	280.485	277.384	298	O75530
Q9HAV7	GrpE protein homolog 1, mitochondrial OS=Homo sapiens OX=9606 GN=GRPEL1 PE=1 SV=2	0	14	3	5	3	24.3	140	0.982	0.911	1.19	1.104	1.248	1123.5	1103.8	1023.3	1336.7	1240.5	1402.6	1.22433	0.29199	0.0123722	1.90755	348	0.0891296	1.04998	1120.18	1039.56	1175.41	Q9HAV7
P23142	Fibulin-1 OS=Homo sapiens OX=9606 GN=FBLN1 PE=1 SV=4	0	6	4	4	4	77.2	83	0.993	0.875	1.156	1.279	1.167	644.4	640.1	564.1	744.8	824.2	751.8	1.25544	0.328189	0.0123962	1.90671	349	0.0890469	1.05038	624.157	690.695	630.023	P23142
Q9NQX7	Integral membrane protein 2C OS=Homo sapiens OX=9606 GN=ITM2C PE=1 SV=1	0	8	2	2	2	30.2	34	0.95	1.234	0.707	0.663	0.662	166.7	158.3	205.7	117.9	110.6	110.3	0.638402	-0.647463	0.0124633	1.90437	350	0.0892728	1.04928	98.8024	92.6849	92.4335	Q9NQX7
Q14746	Conserved oligomeric Golgi complex subunit 2 OS=Homo sapiens OX=9606 GN=COG2 PE=1 SV=1	0	4	3	4	3	83.2	82	1.015	1.026	1.171	1.128	1.262	490.2	497.7	503.1	573.9	552.9	618.5	1.17056	0.227195	0.012616	1.89908	351	0.0901093	1.04523	480.939	463.341	518.315	Q14746
Q9UGV2	Protein NDRG3 OS=Homo sapiens OX=9606 GN=NDRG3 PE=1 SV=2	0	9	2	2	2	41.4	71	1.069	1.098	1.204	1.348	1.271	164.9	176.4	181.1	198.6	222.4	209.7	1.20731	0.271799	0.0126294	1.89862	352	0.0899489	1.046	166.431	186.375	175.733	Q9UGV2
P31937	3-hydroxyisobutyrate dehydrogenase, mitochondrial OS=Homo sapiens OX=9606 GN=HIBADH PE=1 SV=2	0	19	4	8	4	35.3	470	1.007	0.881	0.798	0.785	0.758	2602.6	2622.1	2292.9	2076	2042.6	1973.2	0.810338	-0.303404	0.0127705	1.89379	353	0.0906957	1.04241	1739.73	1711.74	1653.58	P31937
P08754	Guanine nucleotide-binding protein G(i) subunit alpha OS=Homo sapiens OX=9606 GN=GNAI3 PE=1 SV=3	0	6	2	2	2	40.5	106	0.986	0.89	0.811	0.817	0.795	304.6	300.3	271	246.9	248.8	242.2	0.842448	-0.247341	0.0128055	1.8926	354	0.0906873	1.04245	206.907	208.499	202.968	P08754
Q16762	Thiosulfate sulfurtransferase OS=Homo sapiens OX=9606 GN=TST PE=1 SV=4	0	17	4	5	4	33.4	148	0.982	0.872	0.751	0.756	0.798	1012.7	994.1	882.9	760.8	765.7	808	0.807869	-0.307806	0.0128128	1.89236	355	0.0904836	1.04343	637.565	641.671	677.119	Q16762
P21399	Cytoplasmic aconitate hydratase OS=Homo sapiens OX=9606 GN=ACO1 PE=1 SV=3	0	4	4	5	4	98.3	122	1.032	0.988	0.846	0.899	0.77	1098.3	1133.4	1085.5	928.8	987	846	0.83257	-0.264357	0.0129357	1.88821	356	0.091095	1.04051	778.352	827.125	708.964	P21399
P08648	Integrin alpha-5 OS=Homo sapiens OX=9606 GN=ITGA5 PE=1 SV=2	0	2	2	2	2	114.5	116	0.983	0.714	0.449	0.524	0.503	258	253.5	184.2	115.9	135.3	129.7	0.547506	-0.869053	0.012944	1.88793	357	0.0908983	1.04144	97.1264	113.384	108.691	P08648
Q14566	DNA replication licensing factor MCM6 OS=Homo sapiens OX=9606 GN=MCM6 PE=1 SV=1	0	8	7	8	7	92.8	171	1.061	0.931	1.192	1.236	1.146	923.9	980.1	860.5	1101.2	1141.9	1058.5	1.19428	0.256147	0.0131409	1.88137	358	0.0920234	1.0361	922.827	956.934	887.043	Q14566
O76094	Signal recognition particle subunit SRP72 OS=Homo sapiens OX=9606 GN=SRP72 PE=1 SV=3	0	12	7	7	7	74.6	296	1.013	0.976	1.114	1.185	1.266	1266.5	1283.3	1235.7	1410.9	1500.8	1603.6	1.19279	0.254338	0.0132739	1.877	359	0.0926957	1.03294	1182.36	1257.7	1343.85	O76094
P35998	26S proteasome regulatory subunit 7 OS=Homo sapiens OX=9606 GN=PSMC2 PE=1 SV=3	0	37	13	20	13	48.6	440	1.011	0.949	1.084	1.064	1.068	3503.5	3542.3	3323.1	3797.6	3728.8	3742	1.08675	0.12002	0.0132848	1.87664	360	0.0925141	1.03379	3182.46	3124.81	3135.87	P35998
Q86UP2	Kinectin OS=Homo sapiens OX=9606 GN=KTN1 PE=1 SV=1	0	7	9	9	9	156.2	170	1.006	0.994	1.095	1.205	1.231	1023.4	1029.1	1017.3	1120.5	1233.5	1260	1.17728	0.235452	0.0133957	1.87303	361	0.0930279	1.03139	939	1033.7	1055.9	Q86UP2
P29992	Guanine nucleotide-binding protein subunit alpha-11 OS=Homo sapiens OX=9606 GN=GNA11 PE=1 SV=2	0	22	8	10	7	42.1	252	0.962	0.903	0.84	0.84	0.814	2054.2	1975.8	1855.9	1724.6	1725.1	1671.8	0.87013	-0.200697	0.0134265	1.87204	362	0.0929841	1.03159	1445.25	1445.67	1401	P29992
Q92973	Transportin-1 OS=Homo sapiens OX=9606 GN=TNPO1 PE=1 SV=2	0	9	7	10	7	102.3	324	0.89	1.04	1.198	1.18	1.148	1322.3	1176.4	1374.5	1583.8	1559.7	1518.4	1.20363	0.267392	0.0134642	1.87082	363	0.0929881	1.03157	1327.25	1307.06	1272.45	Q92973
P13804	Electron transfer flavoprotein subunit alpha, mitochondrial OS=Homo sapiens OX=9606 GN=ETFA PE=1 SV=1	0	32	8	12	8	35.1	346	1.017	0.914	1.223	1.176	1.11	2934.1	2985.4	2682.5	3589.9	3450.2	3258	1.19718	0.259634	0.0135637	1.86762	364	0.093418	1.02957	3008.4	2891.33	2730.27	P13804
Q9NR19	Acetyl-coenzyme A synthetase, cytoplasmic OS=Homo sapiens OX=9606 GN=ACSS2 PE=1 SV=1	0	8	5	5	5	78.5	151	0.939	0.92	0.856	0.831	0.796	876.2	822.5	806.1	749.8	728.1	697.2	0.868373	-0.203614	0.0135733	1.86732	365	0.0932278	1.03045	628.347	610.162	584.267	Q9NR19
P54819	Adenylate kinase 2, mitochondrial OS=Homo sapiens OX=9606 GN=AK2 PE=1 SV=2	0	26	6	6	6	26.5	146	1.151	1.035	0.844	0.835	0.709	2731.1	3143.8	2825.8	2306.1	2279.3	1935.2	0.749434	-0.416127	0.01362	1.86582	366	0.0932933	1.03015	1932.56	1910.1	1621.73	P54819
Q96I25	Splicing factor 45 OS=Homo sapiens OX=9606 GN=RBM17 PE=1 SV=1	0	9	4	5	4	44.9	93	1.048	1.074	1.317	1.281	1.164	886.5	929.1	951.9	1167.4	1135.4	1032.2	1.20506	0.269103	0.013728	1.86239	367	0.0937766	1.02791	978.303	951.487	865.003	Q96I25
O43837	Isocitrate dehydrogenase [NAD] subunit beta, mitochondrial OS=Homo sapiens OX=9606 GN=IDH3B PE=1 SV=2	0	9	2	4	2	42.2	110	0.985	0.922	1.156	1.078	1.096	547.6	539.5	504.8	632.9	590.3	600.1	1.14536	0.195802	0.0137614	1.86134	368	0.0937498	1.02803	530.382	494.683	502.895	O43837
P52597	Heterogeneous nuclear ribonucleoprotein F OS=Homo sapiens OX=9606 GN=HNRNPF PE=1 SV=3	0	25	7	19	5	45.6	622	0.985	1.052	1.144	1.109	1.096	2568.4	2530.8	2702.5	2938.4	2847.3	2816.2	1.10257	0.140867	0.0138484	1.8586	369	0.0940868	1.02647	2462.44	2386.09	2360.03	P52597
Q09666	Neuroblast differentiation-associated protein AHNAK OS=Homo sapiens OX=9606 GN=AHNAK PE=1 SV=2	0	26	75	115	75	628.7	3469	0.945	0.992	0.855	0.911	0.862	28945.9	27358.4	28705.5	24751.2	26378	24952	0.89497	-0.160089	0.0138866	1.8574	370	0.094091	1.02645	20742	22105.3	20910.3	Q09666
P10768	S-formylglutathione hydrolase OS=Homo sapiens OX=9606 GN=ESD PE=1 SV=2	0	10	3	3	3	31.4	103	0.936	0.967	0.813	0.794	0.663	1295.4	1212.2	1253	1052.8	1029	859.4	0.782109	-0.354558	0.0139991	1.8539	371	0.0945978	1.02412	882.266	862.322	720.194	P10768
P14314	Glucosidase 2 subunit beta OS=Homo sapiens OX=9606 GN=PRKCSH PE=1 SV=2	0	13	6	15	6	59.4	352	1.106	0.866	0.609	0.689	0.716	3411.9	3772.2	2953.4	2078.7	2352	2441.5	0.677899	-0.560858	0.0140018	1.85381	372	0.0943619	1.0252	1741.99	1971.02	2046.02	P14314
Q6UN15	Pre-mRNA 3'-end-processing factor FIP1 OS=Homo sapiens OX=9606 GN=FIP1L1 PE=1 SV=1	0	5	2	2	2	66.5	119	1.012	1.02	1.18	1.126	1.275	227.9	230.7	232.5	269	256.6	290.5	1.18087	0.239851	0.0140356	1.85277	373	0.0943359	1.02532	225.427	215.036	243.445	Q6UN15
Q12788	Transducin beta-like protein 3 OS=Homo sapiens OX=9606 GN=TBL3 PE=1 SV=2	0	5	3	4	3	89	177	0.965	1.108	1.328	1.248	1.202	369.3	356.3	409.1	490.3	461.1	444	1.22975	0.298368	0.0140694	1.85172	374	0.0943101	1.02544	410.881	386.411	372.08	Q12788
Q86X55	Histone-arginine methyltransferase CARM1 OS=Homo sapiens OX=9606 GN=CARM1 PE=1 SV=3	0	8	5	5	5	65.8	84	1.015	1.101	1.177	1.227	1.167	1084.9	1101.5	1194.6	1276.6	1331.1	1266.1	1.14576	0.196299	0.0143293	1.84377	375	0.0957963	1.01865	1069.82	1115.49	1061.02	Q86X55
O94919	Endonuclease domain-containing 1 protein OS=Homo sapiens OX=9606 GN=ENDOD1 PE=1 SV=2	0	12	5	7	5	55	184	1.059	0.872	0.653	0.651	0.774	1663.9	1762.5	1451.1	1087.2	1084	1288.4	0.709298	-0.495537	0.0143405	1.84343	376	0.0956164	1.01947	911.094	908.413	1079.7	O94919
P04632	Calpain small subunit 1 OS=Homo sapiens OX=9606 GN=CAPNS1 PE=1 SV=1	0	13	3	5	3	28.3	183	1.162	1.099	0.899	0.896	0.873	1261.3	1465.6	1386.8	1133.3	1129.6	1101.1	0.817755	-0.290259	0.0143677	1.84261	377	0.0955431	1.0198	949.727	946.626	922.743	P04632
Q99747	Gamma-soluble NSF attachment protein OS=Homo sapiens OX=9606 GN=NAPG PE=1 SV=1	0	15	4	4	4	34.7	92	0.915	0.846	1.152	1.136	1.082	308.4	282.3	260.8	355.3	350.4	333.9	1.2209	0.28795	0.0145808	1.83622	378	0.0967038	1.01456	297.748	293.642	279.815	Q99747
O43242	26S proteasome non-ATPase regulatory subunit 3 OS=Homo sapiens OX=9606 GN=PSMD3 PE=1 SV=2	0	18	9	11	9	60.9	373	1.05	0.918	1.131	1.203	1.229	1855.8	1948	1703.7	2099.8	2233	2281	1.20087	0.264082	0.0146111	1.83532	379	0.0966491	1.0148	1759.67	1871.3	1911.52	O43242
Q96CM8	Medium-chain acyl-CoA ligase ACSF2, mitochondrial OS=Homo sapiens OX=9606 GN=ACSF2 PE=1 SV=2	0	10	6	7	6	68.1	202	1.035	0.929	0.85	0.862	0.797	1569	1623.3	1458.3	1333.8	1353.1	1250.6	0.846665	-0.240137	0.0147412	1.83147	380	0.0972528	1.0121	1117.75	1133.92	1048.03	Q96CM8
P04424	Argininosuccinate lyase OS=Homo sapiens OX=9606 GN=ASL PE=1 SV=4	0	8	4	5	4	51.6	81	0.978	0.875	0.806	0.781	0.749	2005.9	1960.9	1754.2	1616.8	1565.8	1501.5	0.818755	-0.288495	0.0148945	1.82697	381	0.0980069	1.00874	1354.91	1312.17	1258.29	P04424
P51812	Ribosomal protein S6 kinase alpha-3 OS=Homo sapiens OX=9606 GN=RPS6KA3 PE=1 SV=1	0	4	3	3	3	83.7	105	0.979	0.985	0.906	0.911	0.835	562	550.4	553.4	509.2	512.1	469	0.894645	-0.160612	0.0150919	1.82125	382	0.0990458	1.00416	426.719	429.15	393.031	P51812
P16435	NADPH--cytochrome P450 reductase OS=Homo sapiens OX=9606 GN=POR PE=1 SV=2	0	13	8	11	8	76.6	240	1.097	1.027	1.158	1.242	1.186	1368.5	1501.4	1405	1585.3	1699.6	1623	1.14807	0.199215	0.0153615	1.81357	383	0.100552	0.99761	1328.51	1424.3	1360.1	P16435
Q5ZPR3	CD276 antigen OS=Homo sapiens OX=9606 GN=CD276 PE=1 SV=1	0	8	2	2	2	57.2	101	0.997	0.91	0.699	0.676	0.834	266.1	265.2	242.1	186.1	179.9	221.9	0.76015	-0.395644	0.0154681	1.81056	384	0.100986	0.995739	155.955	150.76	185.956	Q5ZPR3
P00734	Prothrombin OS=Homo sapiens OX=9606 GN=F2 PE=1 SV=2	0	4	2	3	2	70	72	0.901	0.982	0.846	0.745	0.764	706.9	636.9	694.4	598.3	526.9	539.9	0.816946	-0.291687	0.0155772	1.80751	385	0.101434	0.993818	501.387	441.552	452.446	P00734
Q7KZ85	Transcription elongation factor SPT6 OS=Homo sapiens OX=9606 GN=SUPT6H PE=1 SV=2	0	2	3	4	3	198.9	86	1.088	1.021	1.32	1.247	1.498	490.3	533.7	500.5	647.3	611.5	734.4	1.30745	0.38675	0.0157429	1.80291	386	0.102247	0.990348	542.45	512.449	615.441	Q7KZ85
Q9H0D6	5'-3' exoribonuclease 2 OS=Homo sapiens OX=9606 GN=XRN2 PE=1 SV=1	0	4	3	4	3	108.5	117	1.042	0.893	1.23	1.143	1.276	1018.5	1061.1	909.7	1252.3	1163.7	1299.4	1.2429	0.31371	0.0157869	1.8017	387	0.102268	0.99026	1049.45	975.203	1088.92	Q9H0D6
Q9HCD5	Nuclear receptor coactivator 5 OS=Homo sapiens OX=9606 GN=NCOA5 PE=1 SV=2	0	4	2	2	2	65.5	59	1.148	1.039	1.469	1.592	1.296	144.4	165.8	149.9	212.1	229.8	187	1.36688	0.450883	0.0157883	1.80167	388	0.102013	0.991343	177.744	192.577	156.71	Q9HCD5
Q12769	Nuclear pore complex protein Nup160 OS=Homo sapiens OX=9606 GN=NUP160 PE=1 SV=3	0	2	3	3	3	162	85	1.072	1.095	1.172	1.241	1.185	341.2	365.8	373.8	400	423.4	404.2	1.13583	0.183741	0.0158517	1.79992	389	0.10216	0.990719	335.208	354.817	338.727	Q12769
Q96HD1	Protein disulfide isomerase CRELD1 OS=Homo sapiens OX=9606 GN=CRELD1 PE=1 SV=3	0	5	2	2	2	45.4	57	1.012	0.976	1.074	1.154	1.086	312	315.8	304.4	335.2	360.1	338.8	1.10931	0.149664	0.0159417	1.79747	390	0.102476	0.989377	280.904	301.771	283.921	Q96HD1
P06756	Integrin alpha-V OS=Homo sapiens OX=9606 GN=ITGAV PE=1 SV=2	0	3	3	4	3	116	53	1.063	0.828	0.632	0.707	0.666	573.4	609.6	474.6	362.2	405.2	382.1	0.693472	-0.528089	0.015968	1.79675	391	0.102383	0.989771	303.53	339.565	320.207	P06756
Q8TEM1	Nuclear pore membrane glycoprotein 210 OS=Homo sapiens OX=9606 GN=NUP210 PE=1 SV=3	0	3	5	5	5	205	56	1.067	1.181	1.404	1.442	1.276	832	887.6	982.2	1168.2	1199.9	1061.8	1.26949	0.344246	0.0160216	1.79529	392	0.102465	0.989426	978.974	1005.54	889.809	Q8TEM1
P06744	Glucose-6-phosphate isomerase OS=Homo sapiens OX=9606 GN=GPI PE=1 SV=4	0	8	5	6	5	63.1	94	0.995	0.833	0.664	0.734	0.722	2401.7	2389.9	2000.9	1594.3	1763.2	1733.3	0.749474	-0.41605	0.0160464	1.79462	393	0.102362	0.98986	1336.05	1477.6	1452.54	P06744
P35611	Alpha-adducin OS=Homo sapiens OX=9606 GN=ADD1 PE=1 SV=2	0	5	3	4	3	80.9	159	0.967	0.848	1.1	1.192	1.167	968.6	936.3	821.4	1065.8	1155	1130	1.22907	0.297561	0.0160566	1.79435	394	0.102167	0.990688	893.161	967.912	946.961	P35611
O00461	Golgi integral membrane protein 4 OS=Homo sapiens OX=9606 GN=GOLIM4 PE=1 SV=1	0	4	3	3	3	81.8	80	1.075	0.925	0.742	0.825	0.82	267.6	287.8	247.7	198.5	220.9	219.6	0.795667	-0.329764	0.0160872	1.79352	395	0.102103	0.990962	166.347	185.118	184.029	O00461
P13674	Prolyl 4-hydroxylase subunit alpha-1 OS=Homo sapiens OX=9606 GN=P4HA1 PE=1 SV=2	0	22	10	15	10	61	509	1.048	0.871	0.735	0.774	0.759	3556.5	3727.7	3096.3	2613.6	2753.9	2697.8	0.776966	-0.364076	0.0161165	1.79273	396	0.102031	0.991269	2190.25	2307.82	2260.81	P13674
P61086	Ubiquitin-conjugating enzyme E2 K OS=Homo sapiens OX=9606 GN=UBE2K PE=1 SV=3	0	13	2	2	2	22.4	88	0.926	1.036	1.257	1.21	1.119	303	280.7	314	381	366.7	339	1.21054	0.275648	0.0161171	1.79271	397	0.101777	0.99235	319.285	307.302	284.088	P61086
Q6P2E9	Enhancer of mRNA-decapping protein 4 OS=Homo sapiens OX=9606 GN=EDC4 PE=1 SV=1	0	8	9	10	9	151.6	244	0.968	1.077	1.21	1.186	1.13	1490.9	1443.2	1605.3	1804.4	1767.8	1684.5	1.15802	0.211656	0.0161212	1.7926	398	0.101547	0.993332	1512.12	1481.45	1411.64	Q6P2E9
Q8WWI1	LIM domain only protein 7 OS=Homo sapiens OX=9606 GN=LMO7 PE=1 SV=3	0	16	19	30	19	192.6	941	0.954	1.109	0.804	0.841	0.721	4694.7	4478	5208.6	3774	3946.4	3384.9	0.772204	-0.372946	0.0161243	1.79252	399	0.101312	0.994338	3162.68	3307.16	2836.61	Q8WWI1
Q9NXV6	CDKN2A-interacting protein OS=Homo sapiens OX=9606 GN=CDKN2AIP PE=1 SV=3	0	9	3	3	3	61.1	62	0.993	1.109	1.755	1.323	1.677	214.7	213.2	238.1	376.7	284.1	360.1	1.53288	0.616247	0.0162186	1.78999	400	0.10165	0.992892	315.682	238.081	301.771	Q9NXV6
P05023	Sodium/potassium-transporting ATPase subunit alpha-1 OS=Homo sapiens OX=9606 GN=ATP1A1 PE=1 SV=1	0	32	27	56	27	112.8	1886	1.001	0.876	1.106	1.154	1.186	12164.8	12172.6	10661.9	13448.8	14034.8	14424	1.19738	0.259886	0.016226	1.78979	401	0.101443	0.99378	11270.3	11761.4	12087.6	P05023
O00505	Importin subunit alpha-4 OS=Homo sapiens OX=9606 GN=KPNA3 PE=1 SV=2	0	7	3	4	2	57.8	92	0.92	1.036	0.846	0.848	0.788	232.4	213.7	240.6	196.6	197.1	183.1	0.839959	-0.251609	0.0162954	1.78793	402	0.101624	0.993006	164.755	165.174	153.441	O00505
O43491	Band 4.1-like protein 2 OS=Homo sapiens OX=9606 GN=EPB41L2 PE=1 SV=1	0	7	7	7	7	112.5	163	0.991	0.97	1.055	1.032	1.084	1214.1	1202.6	1177.6	1280.3	1252.5	1315.9	1.07078	0.0986604	0.0163273	1.78709	403	0.101569	0.993237	1072.92	1049.62	1102.75	O43491
Q9Y490	Talin-1 OS=Homo sapiens OX=9606 GN=TLN1 PE=1 SV=3	0	17	34	42	34	269.6	1133	0.953	1.029	1.138	1.203	1.096	6111.3	5823.6	6290.3	6955.1	7349.7	6700.6	1.15255	0.204826	0.0163595	1.78623	404	0.101518	0.993457	5828.51	6159.19	5615.23	Q9Y490
Q9Y5B9	FACT complex subunit SPT16 OS=Homo sapiens OX=9606 GN=SUPT16H PE=1 SV=1	0	10	9	12	9	119.8	238	0.963	0.904	1.108	1.053	1.121	2106.3	2028.4	1905	2333.4	2218.3	2362.2	1.14474	0.195023	0.0164326	1.78429	405	0.10172	0.992593	1955.43	1858.98	1979.57	Q9Y5B9
Q6P1N0	Coiled-coil and C2 domain-containing protein 1A OS=Homo sapiens OX=9606 GN=CC2D1A PE=1 SV=1	0	2	2	2	2	104	59	1.048	0.96	1.143	1.13	1.235	166	174	159.3	189.7	187.5	205	1.16603	0.221608	0.0164782	1.78309	406	0.101751	0.992462	158.972	157.129	171.794	Q6P1N0
P21281	V-type proton ATPase subunit B, brain isoform OS=Homo sapiens OX=9606 GN=ATP6V1B2 PE=1 SV=3	0	12	5	6	5	56.5	97	0.958	0.933	0.783	0.831	0.877	696.2	667	649.4	545.3	578.6	610.9	0.86197	-0.214291	0.0165814	1.78038	407	0.102136	0.990819	456.972	484.878	511.946	P21281
O43684	Mitotic checkpoint protein BUB3 OS=Homo sapiens OX=9606 GN=BUB3 PE=1 SV=1	0	18	5	7	5	37.1	193	1.021	1.058	1.239	1.225	1.117	1113.6	1137.4	1178.3	1379.9	1364.2	1243.8	1.16289	0.217715	0.0166047	1.77977	408	0.10203	0.991274	1156.38	1143.23	1042.33	O43684
Q8IXB1	DnaJ homolog subfamily C member 10 OS=Homo sapiens OX=9606 GN=DNAJC10 PE=1 SV=2	0	2	2	2	2	91	38	1.071	0.928	0.754	0.776	0.857	315.8	338.3	293	238.1	244.9	270.5	0.795587	-0.329909	0.0169635	1.77048	409	0.103979	0.983053	199.532	205.231	226.684	Q8IXB1
O00154	Cytosolic acyl coenzyme A thioester hydrolase OS=Homo sapiens OX=9606 GN=ACOT7 PE=1 SV=3	0	7	2	3	2	41.8	45	1.048	0.943	0.815	0.852	0.888	490.4	514.1	462.6	399.4	417.7	435.5	0.853793	-0.228041	0.0170258	1.76889	410	0.104107	0.982521	334.705	350.041	364.957	O00154
Q9H3K6	BolA-like protein 2 OS=Homo sapiens OX=9606 GN=BOLA2 PE=1 SV=1	0	27	2	3	2	10.1	87	0.963	1.063	0.871	0.867	0.771	713.7	687.1	758.9	621.4	618.7	550.3	0.829004	-0.270549	0.0170812	1.76748	411	0.104191	0.982169	520.745	518.482	461.162	Q9H3K6
Q9UQE7	Structural maintenance of chromosomes protein 3 OS=Homo sapiens OX=9606 GN=SMC3 PE=1 SV=2	0	15	17	18	17	141.5	389	0.959	1.015	1.256	1.268	1.104	3068	2941.8	3113.1	3854.8	3891.1	3386.2	1.22024	0.287161	0.0171239	1.7664	412	0.104198	0.982141	3230.4	3260.82	2837.7	Q9UQE7
P49585	Choline-phosphate cytidylyltransferase A OS=Homo sapiens OX=9606 GN=PCYT1A PE=1 SV=2	0	5	2	2	2	41.7	46	1.011	1.054	1.179	1.146	1.093	304.6	307.9	321.1	359	349.2	332.9	1.11515	0.157232	0.0171762	1.76507	413	0.104263	0.981868	300.849	292.636	278.977	P49585
P55039	Developmentally-regulated GTP-binding protein 2 OS=Homo sapiens OX=9606 GN=DRG2 PE=1 SV=1	0	5	2	3	2	40.7	68	1.095	1.034	1.315	1.247	1.167	255.8	280.1	264.5	336.4	319	298.5	1.19178	0.253117	0.0172685	1.76275	414	0.10457	0.980592	281.91	267.328	250.149	P55039
Q685J3	Mucin-17 OS=Homo sapiens OX=9606 GN=MUC17 PE=1 SV=2	0	1	4	5	4	451.5	59	1.067	1.191	0.642	0.842	0.539	1578.2	1683.4	1879.8	1013.5	1328.7	850.3	0.62094	-0.687475	0.0173112	1.76167	415	0.104577	0.980566	849.332	1113.48	712.568	Q685J3
Q92692	Nectin-2 OS=Homo sapiens OX=9606 GN=NECTIN2 PE=1 SV=1	0	8	5	5	5	57.7	103	1.052	1.123	0.805	0.929	0.833	854.5	898.8	960	687.6	793.8	712.1	0.808425	-0.306814	0.0174304	1.75869	416	0.105044	0.978631	576.222	665.219	596.753	Q92692
Q9NX14	NADH dehydrogenase [ubiquinone] 1 beta subcomplex subunit 11, mitochondrial OS=Homo sapiens OX=9606 GN=NDUFB11 PE=1 SV=1	0	12	2	4	2	17.3	87	1.017	1.028	0.928	0.897	0.967	1472.7	1497.9	1513.8	1366.2	1321.6	1423.6	0.916823	-0.125285	0.0174949	1.75709	417	0.105179	0.978069	1144.9	1107.53	1193	Q9NX14
P28074	Proteasome subunit beta type-5 OS=Homo sapiens OX=9606 GN=PSMB5 PE=1 SV=3	0	13	3	4	3	28.5	121	1.092	1.055	0.945	0.842	0.828	596.5	651.2	629.2	563.5	502.1	493.9	0.830891	-0.267268	0.0174974	1.75703	418	0.104943	0.979048	472.224	420.769	413.898	P28074
Q16186	Proteasomal ubiquitin receptor ADRM1 OS=Homo sapiens OX=9606 GN=ADRM1 PE=1 SV=2	0	6	2	3	2	42.1	172	0.922	0.922	1.058	1.194	1.148	297.1	274	274	314.4	354.6	341	1.19512	0.257161	0.0175434	1.75589	419	0.104967	0.978946	263.473	297.162	285.764	Q16186
Q15274	Nicotinate-nucleotide pyrophosphorylase [carboxylating] OS=Homo sapiens OX=9606 GN=QPRT PE=1 SV=3	0	9	2	2	2	30.8	91	1.043	1.067	0.928	0.928	0.838	228.1	237.8	243.4	211.6	211.5	191.2	0.866065	-0.207453	0.0175678	1.75528	420	0.104863	0.979377	177.325	177.241	160.229	Q15274
O15484	Calpain-5 OS=Homo sapiens OX=9606 GN=CAPN5 PE=1 SV=2	0	6	4	4	4	73.1	91	0.978	0.906	0.783	0.842	0.715	912.2	892	826.1	714.6	768	651.9	0.811504	-0.301329	0.0176337	1.75366	421	0.105006	0.978784	598.848	643.599	546.305	O15484
P68366	Tubulin alpha-4A chain OS=Homo sapiens OX=9606 GN=TUBA4A PE=1 SV=1	0	28	10	19	4	49.9	463	0.914	0.982	0.81	0.742	0.618	1003.2	916.7	985.3	812.7	744.5	619.6	0.749277	-0.416429	0.0176585	1.75305	422	0.104905	0.979203	681.058	623.905	519.237	P68366
Q9UMS4	Pre-mRNA-processing factor 19 OS=Homo sapiens OX=9606 GN=PRPF19 PE=1 SV=1	0	10	4	4	4	55.1	162	1.042	0.986	1.114	1.238	1.273	507.4	528.5	500.2	565	628.2	645.8	1.19719	0.259649	0.0177008	1.75201	423	0.104908	0.979192	473.481	526.444	541.193	Q9UMS4
Q9NQ66	1-phosphatidylinositol 4,5-bisphosphate phosphodiesterase beta-1 OS=Homo sapiens OX=9606 GN=PLCB1 PE=1 SV=1	0	3	3	3	3	138.5	85	1.058	0.971	1.098	1.155	1.131	501.5	530.7	487.1	550.7	579.4	567.4	1.11729	0.160005	0.0177634	1.75047	424	0.10503	0.978686	461.497	485.548	475.492	Q9NQ66
Q9H4A6	Golgi phosphoprotein 3 OS=Homo sapiens OX=9606 GN=GOLPH3 PE=1 SV=1	0	10	2	4	2	33.8	122	0.985	1.003	1.043	1.087	1.042	710	699.7	712.3	740.7	772	740	1.06159	0.0862305	0.0179045	1.74704	425	0.105616	0.976271	620.721	646.951	620.134	Q9H4A6
Q9BY49	Peroxisomal trans-2-enoyl-CoA reductase OS=Homo sapiens OX=9606 GN=PECR PE=1 SV=2	0	13	4	5	4	32.5	130	0.993	0.947	0.914	0.85	0.885	1103.9	1096.1	1045.2	1009.3	938.1	977	0.901146	-0.150167	0.0179513	1.7459	426	0.105643	0.976158	845.813	786.146	818.745	Q9BY49
Q8TCJ2	Dolichyl-diphosphooligosaccharide--protein glycosyltransferase subunit STT3B OS=Homo sapiens OX=9606 GN=STT3B PE=1 SV=1	0	3	2	2	2	93.6	63	1.013	1.099	1.3	1.253	1.498	126.6	128.3	139.1	164.6	158.7	189.7	1.30203	0.380763	0.0181589	1.74091	427	0.106615	0.972183	137.938	132.994	158.972	Q8TCJ2
P16220	Cyclic AMP-responsive element-binding protein 1 OS=Homo sapiens OX=9606 GN=CREB1 PE=1 SV=2	0	9	3	3	3	36.7	77	1.09	1.06	1.234	1.17	1.157	640.2	697.5	678.8	790.3	748.9	740.9	1.13072	0.177244	0.0181926	1.74011	428	0.106563	0.972395	662.286	627.592	620.888	P16220
O15031	Plexin-B2 OS=Homo sapiens OX=9606 GN=PLXNB2 PE=1 SV=3	0	3	4	6	4	205	238	0.945	0.816	0.649	0.663	0.739	894.9	845.9	730	580.8	593.4	661.3	0.742877	-0.428805	0.0182015	1.73989	429	0.106366	0.973196	486.721	497.28	554.182	O15031
Q8WVV9	Heterogeneous nuclear ribonucleoprotein L-like OS=Homo sapiens OX=9606 GN=HNRNPLL PE=1 SV=1	0	5	2	2	2	60	93	0.932	0.889	1.148	1.051	1.124	207.6	193.5	184.6	238.3	218.2	233.5	1.17808	0.236434	0.0183093	1.73733	430	0.106747	0.971643	199.7	182.856	195.677	Q8WVV9
P29762	Cellular retinoic acid-binding protein 1 OS=Homo sapiens OX=9606 GN=CRABP1 PE=1 SV=2	0	42	6	12	5	15.6	388	0.931	1.003	0.884	0.866	0.809	1479.1	1377.5	1483.3	1307.4	1281.4	1196.7	0.872255	-0.197178	0.0184233	1.73463	431	0.107163	0.969955	1095.63	1073.84	1002.86	P29762
Q9Y5M8	Signal recognition particle receptor subunit beta OS=Homo sapiens OX=9606 GN=SRPRB PE=1 SV=3	0	20	4	6	4	29.7	235	1.044	1.047	1.154	1.173	1.093	1470.9	1536	1540.4	1697.6	1725.1	1607.8	1.10626	0.145692	0.0184587	1.7338	432	0.10712	0.970128	1422.62	1445.67	1347.37	Q9Y5M8
Q6WKZ4	Rab11 family-interacting protein 1 OS=Homo sapiens OX=9606 GN=RAB11FIP1 PE=1 SV=3	0	2	3	3	3	137.1	36	0.98	1.114	1.307	1.231	1.186	376.5	369.1	419.6	492	463.6	446.6	1.2034	0.267115	0.0184632	1.73369	433	0.106899	0.971026	412.305	388.506	374.259	Q6WKZ4
O94826	Mitochondrial import receptor subunit TOM70 OS=Homo sapiens OX=9606 GN=TOMM70 PE=1 SV=1	0	20	13	15	13	67.4	351	1.066	0.969	1.12	1.159	1.118	3600.1	3836.2	3488	4033.6	4172.7	4023.6	1.11951	0.162872	0.0184638	1.73368	434	0.106656	0.972014	3380.23	3496.8	3371.85	O94826
Q15393	Splicing factor 3B subunit 3 OS=Homo sapiens OX=9606 GN=SF3B3 PE=1 SV=4	0	14	15	26	15	135.5	650	0.971	0.922	1.107	1.14	1.268	4539.5	4408	4185.5	5025	5177	5754.9	1.21502	0.280984	0.0184691	1.73355	435	0.106442	0.972889	4211.05	4338.42	4822.72	Q15393
Q9Y5X3	Sorting nexin-5 OS=Homo sapiens OX=9606 GN=SNX5 PE=1 SV=1	0	7	3	5	3	46.8	140	0.974	0.901	0.817	0.861	0.819	1177.8	1147.7	1061.3	962	1014.1	964.5	0.868253	-0.203812	0.0185944	1.73062	436	0.106918	0.97095	806.174	849.835	808.269	Q9Y5X3
Q92544	Transmembrane 9 superfamily member 4 OS=Homo sapiens OX=9606 GN=TM9SF4 PE=1 SV=2	0	7	5	5	5	74.5	118	1.073	1.028	1.121	1.146	1.202	765.5	821.4	786.7	857.9	877.6	920.1	1.11881	0.161961	0.0186153	1.73013	437	0.106793	0.971458	718.937	735.445	771.061	Q92544
P21127	Cyclin-dependent kinase 11B OS=Homo sapiens OX=9606 GN=CDK11B PE=1 SV=4	0	2	2	2	2	92.6	43	1.218	0.95	1.536	1.497	1.912	150.8	183.7	143.3	231.7	225.8	288.3	1.5609	0.642382	0.0190018	1.72121	438	0.108761	0.963526	194.169	189.225	241.601	P21127
Q9NQT8	Kinesin-like protein KIF13B OS=Homo sapiens OX=9606 GN=KIF13B PE=1 SV=2	0	3	4	4	4	202.7	143	0.945	0.893	0.842	0.812	0.815	680.8	643.5	607.8	573.5	552.6	555	0.87009	-0.200764	0.0192961	1.71453	439	0.110194	0.95784	480.604	463.089	465.101	Q9NQT8
Q8WXA3	RUN and FYVE domain-containing protein 2 OS=Homo sapiens OX=9606 GN=RUFY2 PE=1 SV=3	0	5	3	4	2	70	123	0.958	1.135	1.327	1.356	1.206	327	313.2	371.1	434	443.4	394.4	1.25759	0.330661	0.0195913	1.70794	440	0.111626	0.952234	363.7	371.578	330.515	Q8WXA3
Q15363	Transmembrane emp24 domain-containing protein 2 OS=Homo sapiens OX=9606 GN=TMED2 PE=1 SV=1	0	12	3	3	3	22.7	102	1.135	0.909	0.757	0.789	0.723	463.1	525.8	420.8	350.5	365.3	334.6	0.745123	-0.424449	0.0195936	1.70789	441	0.111386	0.95317	293.726	306.128	280.401	Q15363
P25788	Proteasome subunit alpha type-3 OS=Homo sapiens OX=9606 GN=PSMA3 PE=1 SV=2	0	15	4	6	4	28.4	192	1.088	1.004	0.896	0.937	0.873	1202.1	1307.8	1207.2	1077.4	1126.1	1049.4	0.875118	-0.192451	0.0196419	1.70682	442	0.111408	0.953086	902.882	943.693	879.417	P25788
Q13751	Laminin subunit beta-3 OS=Homo sapiens OX=9606 GN=LAMB3 PE=1 SV=1	0	11	8	8	8	129.5	314	1.052	0.887	0.818	0.78	0.759	1246.8	1311.5	1106.4	1019.8	972.7	946.3	0.801921	-0.318468	0.0196621	1.70637	443	0.111271	0.95362	854.612	815.141	793.017	Q13751
Q9UGI8	Testin OS=Homo sapiens OX=9606 GN=TES PE=1 SV=1	0	19	8	12	8	48	274	0.94	0.94	0.798	0.815	0.656	4280.1	4024.3	4023.7	3414.6	3488.5	2809	0.787802	-0.344095	0.0196747	1.70609	444	0.111091	0.95432	2861.5	2923.43	2354	Q9UGI8
P55795	Heterogeneous nuclear ribonucleoprotein H2 OS=Homo sapiens OX=9606 GN=HNRNPH2 PE=1 SV=1	0	21	6	11	3	49.2	308	1.006	1.013	1.223	1.092	1.139	545.8	549.2	552.8	667.5	595.9	621.7	1.14401	0.1941	0.0197635	1.70414	445	0.111342	0.953342	559.378	499.376	520.996	P55795
Q92879	CUGBP Elav-like family member 1 OS=Homo sapiens OX=9606 GN=CELF1 PE=1 SV=2	0	3	2	3	2	52	63	1.148	1.009	1.256	1.338	1.224	838.5	962.3	846	1053.5	1122.1	1025.9	1.20957	0.274499	0.0198506	1.70223	446	0.111582	0.952406	882.853	940.341	859.724	Q92879
P31689	DnaJ homolog subfamily A member 1 OS=Homo sapiens OX=9606 GN=DNAJA1 PE=1 SV=2	0	11	3	4	3	44.8	144	0.93	1.003	1.176	1.178	1.068	526.5	489.8	528.3	619.1	620	562.3	1.16626	0.221885	0.0199806	1.69939	447	0.112061	0.950544	518.818	519.572	471.218	P31689
P50851	Lipopolysaccharide-responsive and beige-like anchor protein OS=Homo sapiens OX=9606 GN=LRBA PE=1 SV=4	0	2	4	5	4	318.9	157	0.938	0.963	1.063	1.085	1.028	711.8	667.4	685.7	756.4	772.4	732	1.09487	0.130761	0.0200241	1.69845	448	0.112054	0.950571	633.878	647.286	613.43	P50851
Q13123	Protein Red OS=Homo sapiens OX=9606 GN=IK PE=1 SV=3	0	5	3	5	3	65.6	133	1.026	0.877	1.234	1.139	1.149	604.4	620.3	529.9	745.8	688.2	694.6	1.21315	0.278763	0.0200481	1.69793	449	0.111939	0.951018	624.995	576.725	582.088	Q13123
O60568	Multifunctional procollagen lysine hydroxylase and glycosyltransferase LH3 OS=Homo sapiens OX=9606 GN=PLOD3 PE=1 SV=1	0	8	5	7	5	84.7	164	0.991	0.863	0.667	0.675	0.805	894.6	886.4	772.2	597	603.7	720.5	0.752467	-0.410299	0.0200746	1.69735	450	0.111838	0.951411	500.297	505.912	603.793	O60568
Q9HBH0	Rho-related GTP-binding protein RhoF OS=Homo sapiens OX=9606 GN=RHOF PE=1 SV=1	0	13	3	3	3	23.6	83	0.908	0.862	0.771	0.719	0.629	623.5	566.1	537.3	480.8	448.1	392.1	0.764955	-0.386554	0.0202188	1.69424	451	0.112391	0.949267	402.92	375.516	328.587	Q9HBH0
Q8TC12	Retinol dehydrogenase 11 OS=Homo sapiens OX=9606 GN=RDH11 PE=1 SV=2	0	13	3	3	3	35.4	99	0.901	0.925	1.073	1.073	1.038	483.9	436.1	447.5	519	519	502.4	1.12644	0.171764	0.0202472	1.69364	452	0.1123	0.94962	434.932	434.932	421.021	Q8TC12
Q9UI26	Importin-11 OS=Homo sapiens OX=9606 GN=IPO11 PE=1 SV=1	0	2	2	2	2	112.5	33	0.909	0.961	1.169	1.232	1.443	259.2	235.5	248.9	302.9	319.2	373.9	1.33943	0.421619	0.0202549	1.69347	453	0.112095	0.950415	253.836	267.496	313.335	Q9UI26
Q13884	Beta-1-syntrophin OS=Homo sapiens OX=9606 GN=SNTB1 PE=1 SV=3	0	5	2	2	2	58	45	1.036	0.891	0.831	0.728	0.69	270.3	279.9	240.7	224.5	196.7	186.6	0.768492	-0.379899	0.0202754	1.69303	454	0.111961	0.950931	188.135	164.838	156.374	Q13884
O94905	Erlin-2 OS=Homo sapiens OX=9606 GN=ERLIN2 PE=1 SV=1	0	31	9	11	6	37.8	290	1.014	0.911	0.818	0.851	0.864	1748.3	1773.4	1593.2	1430.8	1488.1	1511.2	0.866117	-0.207367	0.0203099	1.69229	455	0.111906	0.951148	1199.04	1247.06	1266.41	O94905
P02545	Prelamin-A/C OS=Homo sapiens OX=9606 GN=LMNA PE=1 SV=1	0	36	21	33	20	74.1	1136	1.079	0.864	0.734	0.758	0.742	6800.9	7337.3	5873.2	4993.7	5156.4	5048.6	0.759502	-0.396874	0.0203312	1.69184	456	0.111777	0.951648	4184.82	4321.16	4230.82	P02545
Q96H20	Vacuolar-sorting protein SNF8 OS=Homo sapiens OX=9606 GN=SNF8 PE=1 SV=1	0	21	4	4	4	28.8	134	0.961	0.936	0.76	0.824	0.625	917.3	881.7	858.8	696.7	756.1	573.2	0.762285	-0.391598	0.0203346	1.69177	457	0.111551	0.952527	583.848	633.626	480.352	Q96H20
P48147	Prolyl endopeptidase OS=Homo sapiens OX=9606 GN=PREP PE=1 SV=2	0	6	4	7	4	80.6	186	0.956	0.969	0.894	0.898	0.822	1303.6	1246.9	1263.2	1165.4	1170.2	1070.9	0.893227	-0.162901	0.0204226	1.68989	458	0.111789	0.951601	976.627	980.65	897.435	P48147
P39656	Dolichyl-diphosphooligosaccharide--protein glycosyltransferase 48 kDa subunit OS=Homo sapiens OX=9606 GN=DDOST PE=1 SV=4	0	10	5	6	5	50.8	216	0.945	0.928	1.076	1.125	1.039	1139.8	1077.2	1057.7	1226.8	1282.8	1184.7	1.12813	0.173938	0.0206388	1.68532	459	0.112726	0.947974	1028.08	1075.01	992.801	P39656
P22570	NADPH:adrenodoxin oxidoreductase, mitochondrial OS=Homo sapiens OX=9606 GN=FDXR PE=1 SV=3	0	4	2	2	2	53.8	65	0.901	0.91	0.816	0.822	0.822	304.7	274.5	277.4	248.5	250.6	250.3	0.874854	-0.192886	0.0207273	1.68346	460	0.112964	0.947061	208.248	210.008	209.756	P22570
Q9H7Z7	Prostaglandin E synthase 2 OS=Homo sapiens OX=9606 GN=PTGES2 PE=1 SV=1	0	10	4	6	4	41.9	153	1.122	1.053	1.264	1.181	1.316	685	768.4	721	866	808.8	901.2	1.18469	0.244515	0.0208138	1.68165	461	0.113189	0.946196	725.724	677.79	755.223	Q9H7Z7
Q9Y224	RNA transcription, translation and transport factor protein OS=Homo sapiens OX=9606 GN=RTRAF PE=1 SV=1	0	17	4	8	4	28.1	143	0.966	0.977	1.136	1.122	1.039	1915.8	1851.4	1872.3	2175.6	2149.2	1990.4	1.11982	0.163261	0.0208296	1.68132	462	0.11303	0.946806	1823.19	1801.07	1667.99	Q9Y224
Q9UHX1	Poly(U)-binding-splicing factor PUF60 OS=Homo sapiens OX=9606 GN=PUF60 PE=1 SV=1	0	20	8	10	8	59.8	241	1.005	0.946	1.099	1.064	1.159	2311.9	2324.3	2185.9	2541.8	2459.9	2678.3	1.12575	0.17089	0.0210554	1.67664	463	0.114008	0.943063	2130.08	2061.44	2244.47	Q9UHX1
P40199	Carcinoembryonic antigen-related cell adhesion molecule 6 OS=Homo sapiens OX=9606 GN=CEACAM6 PE=1 SV=3	0	10	2	5	2	37.2	177	0.84	0.852	0.56	0.585	0.731	1269.8	1067.1	1082.2	711.6	742.3	928.2	0.696704	-0.521383	0.0212279	1.67309	464	0.114695	0.940457	596.334	622.062	777.849	P40199
Q9UKG1	DCC-interacting protein 13-alpha OS=Homo sapiens OX=9606 GN=APPL1 PE=1 SV=1	0	5	3	4	3	79.6	115	0.921	0.893	1.044	1.155	1.157	450.7	415	402.5	470.5	520.6	521.5	1.19271	0.254248	0.0213767	1.67006	465	0.11525	0.938359	394.288	436.273	437.027	Q9UKG1
P14635	G2/mitotic-specific cyclin-B1 OS=Homo sapiens OX=9606 GN=CCNB1 PE=1 SV=1	0	4	2	2	2	48.3	75	0.929	0.908	1.18	1.058	1.223	983.7	914.3	892.7	1160.9	1040.7	1203.5	1.22016	0.28707	0.0215622	1.66631	466	0.116001	0.935539	972.856	872.126	1008.56	P14635
O95487	Protein transport protein Sec24B OS=Homo sapiens OX=9606 GN=SEC24B PE=1 SV=2	0	2	2	2	2	137.3	62	0.987	1.054	1.273	1.233	1.112	291.1	287.2	306.8	370.5	359	323.6	1.18981	0.25073	0.0217205	1.66313	467	0.116602	0.933293	310.486	300.849	271.183	O95487
P46060	Ran GTPase-activating protein 1 OS=Homo sapiens OX=9606 GN=RANGAP1 PE=1 SV=1	0	8	4	4	4	63.5	158	1.009	0.929	1.227	1.194	1.08	835.8	843.6	776.9	1025.5	998.2	902.3	1.19122	0.252443	0.0217499	1.66254	468	0.116511	0.933634	859.388	836.511	756.145	P46060
Q92621	Nuclear pore complex protein Nup205 OS=Homo sapiens OX=9606 GN=NUP205 PE=1 SV=3	0	3	6	7	6	227.8	101	0.947	1.037	1.199	1.297	1.12	935.4	885.6	970.1	1121.2	1213.3	1047.2	1.2116	0.276915	0.021777	1.662	469	0.116407	0.934021	939.587	1016.77	877.573	Q92621
O00410	Importin-5 OS=Homo sapiens OX=9606 GN=IPO5 PE=1 SV=4	0	9	8	8	8	123.6	149	0.951	0.947	1.075	1.179	1.072	1482.9	1410.3	1404.1	1594	1748.3	1589.1	1.14756	0.198567	0.0219659	1.65825	470	0.117167	0.931194	1335.8	1465.11	1331.7	O00410
Q8N5K1	CDGSH iron-sulfur domain-containing protein 2 OS=Homo sapiens OX=9606 GN=CISD2 PE=1 SV=1	0	20	3	3	3	15.3	61	1.01	1.054	1.177	1.239	1.401	436.2	440.4	459.9	513.2	540.5	611.1	1.24564	0.316889	0.0219741	1.65809	471	0.116962	0.931956	430.071	452.949	512.113	Q8N5K1
Q9UJY5	ADP-ribosylation factor-binding protein GGA1 OS=Homo sapiens OX=9606 GN=GGA1 PE=1 SV=1	0	4	3	3	3	70.3	89	1.013	1.119	1.189	1.302	1.203	383.4	388.2	428.9	456	499	461.4	1.17984	0.238593	0.0219927	1.65772	472	0.116813	0.932508	382.137	418.171	386.662	Q9UJY5
P84085	ADP-ribosylation factor 5 OS=Homo sapiens OX=9606 GN=ARF5 PE=1 SV=2	0	26	4	10	2	20.5	267	1.026	1.017	1.311	1.266	1.116	1946.2	1996.8	1979.6	2551.8	2464.4	2171.5	1.21361	0.2793	0.0220291	1.657	473	0.116759	0.932711	2138.46	2065.21	1819.76	P84085
P56589	Peroxisomal biogenesis factor 3 OS=Homo sapiens OX=9606 GN=PEX3 PE=1 SV=1	0	7	2	2	2	42.1	64	0.988	0.968	1.036	1.124	1.1	170.7	168.6	165.3	176.8	191.8	187.7	1.10246	0.140723	0.0221061	1.65549	474	0.11692	0.932113	148.162	160.732	157.296	P56589
P05026	Sodium/potassium-transporting ATPase subunit beta-1 OS=Homo sapiens OX=9606 GN=ATP1B1 PE=1 SV=1	0	17	4	8	4	35	225	0.973	0.833	1.176	1.211	1.418	1299.9	1264.7	1082.5	1528.7	1573.7	1843.7	1.35617	0.439542	0.0221228	1.65516	475	0.116762	0.932698	1281.08	1318.79	1545.06	P05026
Q9UNF0	Protein kinase C and casein kinase substrate in neurons protein 2 OS=Homo sapiens OX=9606 GN=PACSIN2 PE=1 SV=2	0	13	7	10	7	55.7	203	1	1.056	0.853	0.888	0.718	1987.2	1986.9	2099	1694.4	1763.9	1427	0.804416	-0.313986	0.022286	1.65197	476	0.117376	0.93042	1419.94	1478.18	1195.85	Q9UNF0
Q13308	Inactive tyrosine-protein kinase 7 OS=Homo sapiens OX=9606 GN=PTK7 PE=1 SV=2	0	5	5	5	5	118.3	101	1.183	1.087	0.924	0.868	0.825	761.5	900.7	827.8	703.7	660.9	628.4	0.800402	-0.321204	0.0223061	1.65158	477	0.117235	0.930941	589.714	553.847	526.611	Q13308
O14639	Actin-binding LIM protein 1 OS=Homo sapiens OX=9606 GN=ABLIM1 PE=1 SV=3	0	4	3	3	2	87.6	59	1.02	0.982	0.922	0.857	0.79	51.1	52.1	50.1	47.1	43.7	40.3	0.855186	-0.22569	0.0224252	1.64926	478	0.117615	0.929536	39.4707	36.6214	33.7722	O14639
O14763	Tumor necrosis factor receptor superfamily member 10B OS=Homo sapiens OX=9606 GN=TNFRSF10B PE=1 SV=2	0	7	2	2	2	47.8	38	0.978	1.087	0.891	0.904	0.825	310.7	303.9	337.8	276.8	280.8	256.4	0.854683	-0.226539	0.0227758	1.64253	479	0.119204	0.923708	231.964	235.316	214.868	O14763
Q9BSJ2	Gamma-tubulin complex component 2 OS=Homo sapiens OX=9606 GN=TUBGCP2 PE=1 SV=2	0	4	3	3	3	102.5	42	0.969	0.935	1.114	1.091	1.241	362	350.9	338.4	403.3	395	449.2	1.18663	0.246865	0.022815	1.64178	480	0.119161	0.923866	337.973	331.018	376.438	Q9BSJ2
O75534	Cold shock domain-containing protein E1 OS=Homo sapiens OX=9606 GN=CSDE1 PE=1 SV=2	0	5	4	5	4	88.8	84	1.017	0.979	1.148	1.243	1.093	537.4	546.4	526	616.7	667.8	587.2	1.16269	0.217468	0.0228264	1.64156	481	0.118973	0.924553	516.806	559.629	492.085	O75534
Q06210	Glutamine--fructose-6-phosphate aminotransferase [isomerizing] 1 OS=Homo sapiens OX=9606 GN=GFPT1 PE=1 SV=3	0	23	13	31	13	78.8	846	0.942	0.915	0.842	0.876	0.841	7220.2	6799.2	6607.3	6079.4	6325.4	6075.8	0.895955	-0.158501	0.0228495	1.64112	482	0.118846	0.925017	5094.65	5300.81	5091.64	Q06210
Q9NSE4	Isoleucine--tRNA ligase, mitochondrial OS=Homo sapiens OX=9606 GN=IARS2 PE=1 SV=2	0	13	11	16	11	113.7	420	0.971	0.922	1.054	1.037	1.075	4002.5	3887.4	3690.5	4219.2	4149.5	4303.1	1.09425	0.129936	0.0229631	1.63897	483	0.119189	0.923763	3535.77	3477.36	3606.08	Q9NSE4
Q96SQ9	Cytochrome P450 2S1 OS=Homo sapiens OX=9606 GN=CYP2S1 PE=1 SV=2	0	16	6	12	6	55.8	426	1.025	1.034	1.144	1.208	1.09	984	1009.1	1017.4	1125.2	1188.5	1072.8	1.1249	0.169792	0.0229863	1.63853	484	0.119063	0.924222	942.939	995.986	899.027	Q96SQ9
P35251	Replication factor C subunit 1 OS=Homo sapiens OX=9606 GN=RFC1 PE=1 SV=4	0	3	3	3	3	128.2	45	1.024	1.068	1.273	1.255	1.524	423.5	433.7	452.5	539.1	531.5	645.5	1.3103	0.389897	0.0230238	1.63782	485	0.119012	0.92441	451.776	445.407	540.941	P35251
P30626	Sorcin OS=Homo sapiens OX=9606 GN=SRI PE=1 SV=1	0	11	2	3	2	21.7	153	0.976	1.148	0.809	0.777	0.582	959.8	936.7	1101.5	776.3	745.9	558.7	0.694096	-0.526793	0.0231225	1.63597	486	0.119276	0.923447	650.554	625.078	468.201	P30626
Q9UHD1	Cysteine and histidine-rich domain-containing protein 1 OS=Homo sapiens OX=9606 GN=CHORDC1 PE=1 SV=2	0	11	3	4	3	37.5	56	0.939	0.988	1.076	1.121	1.043	883.8	830.2	873.1	951.1	990.6	921.9	1.10688	0.146494	0.0232611	1.63337	487	0.119744	0.921745	797.04	830.142	772.57	Q9UHD1
P23378	Glycine dehydrogenase (decarboxylating), mitochondrial OS=Homo sapiens OX=9606 GN=GLDC PE=1 SV=2	0	4	3	4	3	112.7	135	0.866	0.849	1.301	1.092	1.159	538	465.9	456.7	699.9	587.3	623.4	1.30809	0.387465	0.0233165	1.63234	488	0.119784	0.921603	586.53	492.169	522.421	P23378
Q9UNP9	Peptidyl-prolyl cis-trans isomerase E OS=Homo sapiens OX=9606 GN=PPIE PE=1 SV=1	0	9	3	3	3	33.4	61	1.103	1.117	1.422	1.431	1.216	471	519.4	526	669.9	673.8	572.6	1.26372	0.337673	0.0234346	1.63014	489	0.120144	0.920297	561.389	564.657	479.85	Q9UNP9
Q96DZ1	Endoplasmic reticulum lectin 1 OS=Homo sapiens OX=9606 GN=ERLEC1 PE=1 SV=1	0	5	2	3	2	54.8	83	0.814	0.946	0.737	0.641	0.714	446.2	363.1	422	329	286.2	318.5	0.758304	-0.399151	0.0235037	1.62886	490	0.120253	0.919905	275.708	239.841	266.909	Q96DZ1
Q8N6T3	ADP-ribosylation factor GTPase-activating protein 1 OS=Homo sapiens OX=9606 GN=ARFGAP1 PE=1 SV=2	0	13	5	6	5	44.6	183	0.998	1.043	1.288	1.334	1.122	995.1	993.3	1037.5	1281.8	1327.2	1116.5	1.2312	0.30007	0.0237307	1.62469	491	0.121167	0.916617	1074.17	1112.22	935.648	Q8N6T3
P17612	cAMP-dependent protein kinase catalytic subunit alpha OS=Homo sapiens OX=9606 GN=PRKACA PE=1 SV=2	0	7	3	3	3	40.6	101	0.904	0.9	0.767	0.771	0.614	873.4	789.2	786.1	670.3	673.3	536.3	0.767713	-0.38136	0.02388	1.62197	492	0.121681	0.914776	561.724	564.238	449.43	P17612
Q13185	Chromobox protein homolog 3 OS=Homo sapiens OX=9606 GN=CBX3 PE=1 SV=4	0	28	4	8	3	20.8	383	1.104	1.059	1.228	1.172	1.158	1197.4	1322.3	1268.1	1469.8	1402.8	1386.2	1.12435	0.169087	0.0238889	1.6218	493	0.12148	0.915496	1231.72	1175.57	1161.66	Q13185
Q4G0N4	NAD kinase 2, mitochondrial OS=Homo sapiens OX=9606 GN=NADK2 PE=1 SV=2	0	5	2	3	2	49.4	80	0.923	0.931	1.042	1.074	1.14	431.4	398.3	401.7	449.5	463.1	491.6	1.14033	0.189449	0.0239601	1.62051	494	0.121595	0.915084	376.69	388.087	411.97	Q4G0N4
Q01581	Hydroxymethylglutaryl-CoA synthase, cytoplasmic OS=Homo sapiens OX=9606 GN=HMGCS1 PE=1 SV=2	0	11	5	6	4	57.3	235	0.962	0.873	0.791	0.788	0.667	1406.9	1353.5	1228.4	1113.2	1108.5	938.7	0.792318	-0.335848	0.0240643	1.61863	495	0.121877	0.914078	932.883	928.944	786.648	Q01581
P38919	Eukaryotic initiation factor 4A-III OS=Homo sapiens OX=9606 GN=EIF4A3 PE=1 SV=4	0	24	8	12	8	46.8	367	1.062	0.957	1.203	1.133	1.114	2157	2289.9	2065	2594	2443.9	2402.2	1.14254	0.192243	0.0240861	1.61823	496	0.121742	0.914561	2173.82	2048.03	2013.09	P38919
P35613	Basigin OS=Homo sapiens OX=9606 GN=BSG PE=1 SV=2	0	10	3	4	3	42.2	110	1.052	0.99	0.779	0.879	0.913	759.5	799.2	752.1	592	667.3	693.6	0.845119	-0.242774	0.0241828	1.61649	497	0.121984	0.913696	496.107	559.21	581.25	P35613
Q9UBQ7	Glyoxylate reductase/hydroxypyruvate reductase OS=Homo sapiens OX=9606 GN=GRHPR PE=1 SV=1	0	8	2	3	2	35.6	38	0.969	0.94	0.917	0.883	0.866	572.7	554.9	538.2	525.2	505.6	495.9	0.916497	-0.125799	0.0244442	1.61182	498	0.123055	0.9099	440.128	423.702	415.574	Q9UBQ7
P52907	F-actin-capping protein subunit alpha-1 OS=Homo sapiens OX=9606 GN=CAPZA1 PE=1 SV=3	0	19	4	6	4	32.9	229	0.986	1.036	0.955	0.884	0.915	1199.9	1182.5	1243.2	1145.6	1060.7	1097.8	0.911325	-0.133962	0.0245599	1.60977	499	0.12339	0.90872	960.035	888.887	919.977	P52907
Q99798	Aconitate hydratase, mitochondrial OS=Homo sapiens OX=9606 GN=ACO2 PE=1 SV=2	0	18	10	12	10	85.4	278	0.992	0.912	1.142	1.149	1.053	2140.2	2122.8	1952.6	2443.5	2458.9	2253.1	1.15122	0.203159	0.024644	1.60829	500	0.123565	0.908105	2047.7	2060.6	1888.14	Q99798
O43490	Prominin-1 OS=Homo sapiens OX=9606 GN=PROM1 PE=1 SV=1	0	8	5	6	5	97.1	180	0.978	0.926	1.042	1.13	1.149	1106.1	1081.3	1024	1152.3	1249.6	1271.3	1.1438	0.193835	0.0248056	1.60545	501	0.124127	0.906133	965.649	1047.19	1065.37	O43490
P46734	Dual specificity mitogen-activated protein kinase kinase 3 OS=Homo sapiens OX=9606 GN=MAP2K3 PE=1 SV=2	0	12	4	6	4	39.3	152	0.998	0.921	0.84	0.852	0.727	1242.1	1239	1144.3	1043.9	1058.2	902.6	0.828791	-0.270919	0.0249107	1.60361	502	0.124404	0.905164	874.808	886.792	756.396	P46734
P49419	Alpha-aminoadipic semialdehyde dehydrogenase OS=Homo sapiens OX=9606 GN=ALDH7A1 PE=1 SV=5	0	23	11	12	11	58.5	392	0.947	0.896	0.829	0.826	0.734	2950.9	2794	2645.2	2446.5	2437.9	2164.9	0.840193	-0.251208	0.0249774	1.60245	503	0.12449	0.904867	2050.21	2043.01	1814.23	P49419
O15400	Syntaxin-7 OS=Homo sapiens OX=9606 GN=STX7 PE=1 SV=4	0	25	6	6	6	29.8	195	1.053	1.112	0.847	0.945	0.918	778.9	820.6	866.2	659.4	735.7	714.7	0.85566	-0.224891	0.0250496	1.6012	504	0.124602	0.904476	552.59	616.531	598.932	O15400
Q9UI30	Multifunctional methyltransferase subunit TRM112-like protein OS=Homo sapiens OX=9606 GN=TRMT112 PE=1 SV=1	0	22	2	5	2	14.2	222	0.846	0.979	1.18	1.118	1.097	475.1	401.7	465.2	560.6	531.1	520.9	1.20164	0.265004	0.0252705	1.59739	505	0.125452	0.901524	469.793	445.072	436.524	Q9UI30
Q12906	Interleukin enhancer-binding factor 3 OS=Homo sapiens OX=9606 GN=ILF3 PE=1 SV=3	0	14	11	17	9	95.3	420	0.961	0.948	1.236	1.059	1.196	2653.2	2549.3	2515.2	3279.2	2810.3	3173.5	1.20023	0.263309	0.0253105	1.5967	506	0.125402	0.901695	2748.03	2355.08	2659.45	Q12906
P14866	Heterogeneous nuclear ribonucleoprotein L OS=Homo sapiens OX=9606 GN=HNRNPL PE=1 SV=2	0	17	8	18	8	64.1	601	0.977	0.993	1.346	1.24	1.108	3927	3835.5	3900.1	5286.9	4870.1	4349.2	1.24382	0.31478	0.0254186	1.59485	507	0.125689	0.900702	4430.52	4081.24	3644.71	P14866
P36776	Lon protease homolog, mitochondrial OS=Homo sapiens OX=9606 GN=LONP1 PE=1 SV=2	0	9	8	13	8	106.4	324	0.916	0.949	1.171	1.151	1.395	2610.2	2391.8	2476.7	3057	3005.4	3640.1	1.29735	0.375569	0.0254276	1.59469	508	0.125486	0.901404	2561.82	2518.58	3050.47	P36776
P35606	Coatomer subunit beta' OS=Homo sapiens OX=9606 GN=COPB2 PE=1 SV=2	0	17	14	21	14	102.4	538	0.936	1.085	1.244	1.342	1.155	2867.9	2684	3112.7	3567.6	3848.5	3313.7	1.23835	0.308418	0.0254972	1.59351	509	0.125582	0.901071	2989.72	3225.12	2776.94	P35606
Q9NPI6	mRNA-decapping enzyme 1A OS=Homo sapiens OX=9606 GN=DCP1A PE=1 SV=3	0	8	3	3	3	63.2	74	0.744	0.94	1.32	1.17	1.162	309.5	230.2	290.9	408.4	362	359.5	1.36034	0.443969	0.0255564	1.5925	510	0.125627	0.900915	342.247	303.363	301.268	Q9NPI6
O14579	Coatomer subunit epsilon OS=Homo sapiens OX=9606 GN=COPE PE=1 SV=3	0	13	3	3	3	34.5	82	0.98	1.098	1.329	1.364	1.155	511.1	501.1	561.1	679.5	697.2	590.5	1.25037	0.32235	0.0256581	1.59078	511	0.12588	0.900042	569.434	584.267	494.85	O14579
Q99460	26S proteasome non-ATPase regulatory subunit 1 OS=Homo sapiens OX=9606 GN=PSMD1 PE=1 SV=2	0	17	13	18	13	105.8	434	0.956	0.854	1.071	1.093	1.124	3349.4	3201.4	2859.2	3586	3659.9	3764.2	1.17004	0.226561	0.0257857	1.58862	512	0.126259	0.898736	3005.14	3067.07	3154.47	Q99460
Q10713	Mitochondrial-processing peptidase subunit alpha OS=Homo sapiens OX=9606 GN=PMPCA PE=1 SV=2	0	9	5	6	5	58.2	183	1.082	0.925	1.273	1.23	1.134	1268.4	1371.9	1173.2	1615.1	1560.4	1438.7	1.20996	0.274965	0.0262254	1.58128	513	0.128162	0.892241	1353.48	1307.64	1205.66	Q10713
P51649	Succinate-semialdehyde dehydrogenase, mitochondrial OS=Homo sapiens OX=9606 GN=ALDH5A1 PE=1 SV=2	0	6	4	5	4	57.2	129	1.064	0.932	0.857	0.883	0.844	955.2	1016.5	889.9	818.5	843.2	805.9	0.862315	-0.213713	0.0262512	1.58085	514	0.128038	0.89266	685.919	706.618	675.36	P51649
P11413	Glucose-6-phosphate 1-dehydrogenase OS=Homo sapiens OX=9606 GN=G6PD PE=1 SV=4	0	3	2	3	2	59.2	58	1.026	1.024	0.932	0.928	0.828	645	662.1	660.5	601.3	598.7	533.9	0.881226	-0.182416	0.0265323	1.57622	515	0.129158	0.888877	503.901	501.722	447.418	P11413
Q96C19	EF-hand domain-containing protein D2 OS=Homo sapiens OX=9606 GN=EFHD2 PE=1 SV=1	0	15	3	4	3	26.7	151	0.99	0.967	0.94	0.952	0.914	718.3	711.3	694.6	674.9	683.6	656.7	0.948687	-0.0759966	0.0265436	1.57604	516	0.128963	0.889536	565.579	572.87	550.327	Q96C19
Q5JXB2	Putative ubiquitin-conjugating enzyme E2 N-like OS=Homo sapiens OX=9606 GN=UBE2NL PE=1 SV=1	0	13	2	3	2	17.4	107	0.99	1.073	0.94	0.887	0.844	419	414.7	449.4	393.8	371.8	353.7	0.87234	-0.197037	0.0265838	1.57538	517	0.128908	0.88972	330.012	311.575	296.407	Q5JXB2
O75874	Isocitrate dehydrogenase [NADP] cytoplasmic OS=Homo sapiens OX=9606 GN=IDH1 PE=1 SV=2	0	33	13	26	13	46.6	897	1.052	0.96	0.848	0.845	0.676	6799.5	7155.6	6529.2	5764.4	5743.8	4596.5	0.786197	-0.347037	0.0266926	1.57361	518	0.129186	0.888785	4830.68	4813.41	3851.95	O75874
Q9NSK0	Kinesin light chain 4 OS=Homo sapiens OX=9606 GN=KLC4 PE=1 SV=3	0	8	5	6	5	68.6	162	1.066	1.013	0.917	0.968	0.938	1012.6	1079.4	1026	928.3	980	949.7	0.916613	-0.125615	0.026719	1.57318	519	0.129065	0.889192	777.933	821.259	795.867	Q9NSK0
Q92620	Pre-mRNA-splicing factor ATP-dependent RNA helicase PRP16 OS=Homo sapiens OX=9606 GN=DHX38 PE=1 SV=2	0	2	2	2	2	140.4	53	0.771	0.88	1.097	1.102	1.161	317.9	245	279.6	348.9	350.5	369	1.26813	0.342703	0.0267868	1.57208	520	0.129143	0.888928	292.385	293.726	309.229	Q92620
Q15637	Splicing factor 1 OS=Homo sapiens OX=9606 GN=SF1 PE=1 SV=4	0	8	4	5	4	68.3	174	1.035	0.964	1.154	1.196	1.073	979.4	1013.4	944.3	1130.7	1171.5	1050.9	1.14164	0.191103	0.0269914	1.56877	521	0.12988	0.886458	947.548	981.739	880.674	Q15637
O75396	Vesicle-trafficking protein SEC22b OS=Homo sapiens OX=9606 GN=SEC22B PE=1 SV=4	0	30	5	11	5	24.6	426	0.98	1.084	1.161	1.21	1.118	1716.3	1682.5	1860.6	1992.9	2077	1918.5	1.13861	0.187272	0.0270314	1.56813	522	0.129823	0.886648	1670.09	1740.57	1607.74	O75396
P21796	Voltage-dependent anion-selective channel protein 1 OS=Homo sapiens OX=9606 GN=VDAC1 PE=1 SV=2	0	13	3	6	3	30.8	114	1.032	0.897	0.822	0.767	0.634	948.7	978.7	851.3	780.2	727.6	601.8	0.759204	-0.397441	0.0270462	1.56789	523	0.129646	0.88724	653.822	609.743	504.32	P21796
P40925	Malate dehydrogenase, cytoplasmic OS=Homo sapiens OX=9606 GN=MDH1 PE=1 SV=4	0	19	6	10	6	36.4	277	0.98	0.919	0.851	0.862	0.753	1727.4	1693.7	1587.9	1470.3	1489.8	1300.9	0.850669	-0.233331	0.0271668	1.56596	524	0.129975	0.886139	1232.14	1248.48	1090.18	P40925
P60866	40S ribosomal protein S20 OS=Homo sapiens OX=9606 GN=RPS20 PE=1 SV=1	0	19	2	3	2	13.4	73	1.115	0.99	0.908	0.808	0.879	675.8	753.5	668.9	613.9	546.3	593.7	0.835907	-0.258586	0.0271889	1.56561	525	0.129834	0.886613	514.46	457.81	497.532	P60866
O14965	Aurora kinase A OS=Homo sapiens OX=9606 GN=AURKA PE=1 SV=2	0	10	3	3	3	45.8	32	0.855	0.99	1.224	1.129	1.101	377.5	322.7	373.8	462.1	426.2	415.8	1.21425	0.280061	0.0273165	1.56358	526	0.130195	0.885407	387.249	357.164	348.448	O14965
Q9UI12	V-type proton ATPase subunit H OS=Homo sapiens OX=9606 GN=ATP6V1H PE=1 SV=1	0	7	3	4	3	55.8	143	1.041	0.918	0.781	0.843	0.874	565.8	589.2	519.6	441.8	476.8	494.5	0.843843	-0.244953	0.0273167	1.56357	527	0.129949	0.886228	370.237	399.567	414.4	Q9UI12
Q9BW04	Specifically androgen-regulated gene protein OS=Homo sapiens OX=9606 GN=SARG PE=1 SV=2	0	13	6	8	6	63.9	290	0.991	1.084	0.849	0.88	0.698	1336.7	1324.1	1448.7	1135	1176.3	932.7	0.78939	-0.341189	0.0274751	1.56106	528	0.130455	0.88454	951.152	985.762	781.62	Q9BW04
P35270	Sepiapterin reductase OS=Homo sapiens OX=9606 GN=SPR PE=1 SV=1	0	20	4	6	4	28	184	0.952	0.987	0.928	0.926	0.887	896.1	853.3	884.8	831.4	830.1	794.9	0.932503	-0.100819	0.0277109	1.55735	529	0.131326	0.881651	696.729	695.64	666.141	P35270
P00491	Purine nucleoside phosphorylase OS=Homo sapiens OX=9606 GN=PNP PE=1 SV=2	0	10	2	3	2	32.1	98	0.958	0.908	0.719	0.702	0.862	732.3	701.9	664.6	526.3	514.3	631.5	0.796693	-0.327904	0.0277463	1.5568	530	0.131245	0.881917	441.049	430.993	529.209	P00491
P42345	Serine/threonine-protein kinase mTOR OS=Homo sapiens OX=9606 GN=MTOR PE=1 SV=1	0	1	2	2	2	288.7	67	0.997	1.094	1.165	1.147	1.261	209.4	208.7	229	243.9	240.1	263.9	1.15577	0.208857	0.0277576	1.55662	531	0.131051	0.882558	204.393	201.208	221.153	P42345
P0DMV8	Heat shock 70 kDa protein 1A OS=Homo sapiens OX=9606 GN=HSPA1A PE=1 SV=1	0	31	18	49	13	70	1122	1.001	0.996	0.921	0.935	0.84	7838.4	7850.1	7805.5	7216.3	7331.8	6583.5	0.899447	-0.15289	0.0277818	1.55624	532	0.130919	0.882997	6047.4	6144.19	5517.1	P0DMV8
Q96C23	Galactose mutarotase OS=Homo sapiens OX=9606 GN=GALM PE=1 SV=1	0	8	2	2	2	37.7	82	0.969	0.965	0.943	0.914	0.895	379.2	367.3	365.8	357.6	346.7	339.5	0.938416	-0.0917006	0.027798	1.55599	533	0.130749	0.88356	299.676	290.541	284.507	Q96C23
Q92538	Golgi-specific brefeldin A-resistance guanine nucleotide exchange factor 1 OS=Homo sapiens OX=9606 GN=GBF1 PE=1 SV=2	0	3	5	6	5	206.3	125	0.899	0.999	1.144	1.195	1.066	968.7	871	967.5	1108.4	1157.3	1033.1	1.17512	0.232809	0.0278246	1.55557	534	0.13063	0.883958	928.86	969.839	865.757	Q92538
P33240	Cleavage stimulation factor subunit 2 OS=Homo sapiens OX=9606 GN=CSTF2 PE=1 SV=1	0	10	4	4	2	60.9	87	0.939	0.916	1.057	1.041	1.026	306.7	288	281.1	324.2	319.4	314.6	1.09409	0.129725	0.0278679	1.55489	535	0.130589	0.884094	271.686	267.663	263.641	P33240
A0AVT1	Ubiquitin-like modifier-activating enzyme 6 OS=Homo sapiens OX=9606 GN=UBA6 PE=1 SV=1	0	2	2	3	2	117.9	98	0.944	1.035	1.183	1.113	1.302	400.3	377.9	414.2	473.6	445.5	521.2	1.2079	0.272501	0.0279472	1.55366	536	0.130716	0.883671	396.886	373.337	436.776	A0AVT1
Q8IWZ3	Ankyrin repeat and KH domain-containing protein 1 OS=Homo sapiens OX=9606 GN=ANKHD1 PE=1 SV=1	0	1	2	3	2	269.3	117	0.912	0.894	1.058	1.199	1.092	351.6	320.5	314.3	371.9	421.7	384.1	1.19394	0.255727	0.0280092	1.5527	537	0.130762	0.883519	311.659	353.393	321.883	Q8IWZ3
O75821	Eukaryotic translation initiation factor 3 subunit G OS=Homo sapiens OX=9606 GN=EIF3G PE=1 SV=2	0	15	3	4	3	35.6	82	1.011	0.972	1.088	1.048	1.14	593.5	599.8	576.8	646	621.8	676.4	1.09836	0.135346	0.0280492	1.55208	538	0.130705	0.883707	541.36	521.08	566.836	O75821
O15355	Protein phosphatase 1G OS=Homo sapiens OX=9606 GN=PPM1G PE=1 SV=1	0	15	6	7	6	59.2	155	0.956	0.919	1.165	1.132	1.036	821	785.1	754.4	956.5	929.6	850.3	1.15925	0.213187	0.0281734	1.55016	539	0.13104	0.882595	801.565	779.022	712.568	O15355
O95573	Long-chain-fatty-acid--CoA ligase 3 OS=Homo sapiens OX=9606 GN=ACSL3 PE=1 SV=3	0	17	10	17	8	80.4	471	0.946	0.988	1.145	1.093	1.041	2622.9	2481.6	2591.1	3004.3	2867	2729.8	1.11766	0.160487	0.0285293	1.54471	540	0.13245	0.877948	2517.66	2402.6	2287.62	O95573
Q14498	RNA-binding protein 39 OS=Homo sapiens OX=9606 GN=RBM39 PE=1 SV=2	0	12	5	7	5	59.3	278	0.901	0.89	1.398	1.104	1.473	1256.3	1132.1	1117.8	1756.3	1387.5	1850.9	1.42453	0.51049	0.0285305	1.54469	541	0.132211	0.878734	1471.81	1162.75	1551.09	Q14498
Q14739	Delta(14)-sterol reductase LBR OS=Homo sapiens OX=9606 GN=LBR PE=1 SV=2	0	6	4	5	4	70.7	72	1.032	1.049	1.221	1.133	1.105	924.4	954.4	969.5	1128.5	1047.7	1021.6	1.1227	0.166979	0.0286315	1.54316	542	0.132434	0.878001	945.704	877.993	856.12	Q14739
O75312	Zinc finger protein ZPR1 OS=Homo sapiens OX=9606 GN=ZPR1 PE=1 SV=1	0	13	5	5	5	50.9	130	1.054	1.106	1.171	1.239	1.154	580.5	612	642.2	679.7	719.3	670	1.1277	0.173389	0.0286626	1.54268	543	0.132334	0.878329	569.602	602.787	561.473	O75312
Q9Y6N5	Sulfide:quinone oxidoreductase, mitochondrial OS=Homo sapiens OX=9606 GN=SQOR PE=1 SV=1	0	5	2	2	2	49.9	54	1.147	0.897	0.726	0.796	0.769	76.6	87.8	68.7	55.6	60.9	58.9	0.752467	-0.4103	0.0287425	1.54148	544	0.132459	0.87792	46.5939	51.0354	49.3593	Q9Y6N5
P04406	Glyceraldehyde-3-phosphate dehydrogenase OS=Homo sapiens OX=9606 GN=GAPDH PE=1 SV=3	0	36	10	19	10	36	580	0.968	0.91	0.834	0.824	0.692	6740.6	6525.9	6131.6	5620	5552.1	4667.6	0.816559	-0.29237	0.0287639	1.54115	545	0.132314	0.878395	4709.67	4652.77	3911.54	P04406
P50443	Sulfate transporter OS=Homo sapiens OX=9606 GN=SLC26A2 PE=1 SV=2	0	2	2	2	2	81.6	80	1.024	0.898	0.734	0.809	0.856	296.2	303.3	266.1	217.3	239.6	253.4	0.820587	-0.285272	0.028911	1.53894	546	0.132747	0.876975	182.102	200.789	212.354	P50443
P48163	NADP-dependent malic enzyme OS=Homo sapiens OX=9606 GN=ME1 PE=1 SV=1	0	9	6	8	6	64.1	178	0.941	0.91	0.77	0.83	0.866	1262.7	1188.1	1148.7	971.9	1047.9	1093.2	0.864842	-0.209491	0.0290709	1.53654	547	0.133237	0.875374	814.471	878.16	916.122	P48163
O00487	26S proteasome non-ATPase regulatory subunit 14 OS=Homo sapiens OX=9606 GN=PSMD14 PE=1 SV=1	0	11	3	3	3	34.6	54	0.997	0.849	1.154	1.084	1.169	460.2	458.9	390.6	531.2	498.9	538	1.1973	0.259781	0.0294299	1.53121	548	0.134636	0.870838	445.156	418.088	450.854	O00487
Q9Y2Z4	Tyrosine--tRNA ligase, mitochondrial OS=Homo sapiens OX=9606 GN=YARS2 PE=1 SV=2	0	5	3	3	3	53.2	55	1.03	0.989	1.216	1.182	1.071	461.2	475.3	456.3	561.1	545.3	494.2	1.1492	0.200625	0.0298746	1.5247	549	0.136422	0.865116	470.212	456.972	414.149	Q9Y2Z4
Q53H82	Endoribonuclease LACTB2 OS=Homo sapiens OX=9606 GN=LACTB2 PE=1 SV=2	0	10	3	3	3	32.8	67	1.067	0.972	0.76	0.779	0.47	333.7	355.9	324.3	253.6	260.1	156.9	0.661406	-0.596391	0.0298875	1.52451	550	0.136233	0.865718	212.522	217.969	131.485	Q53H82
Q13217	DnaJ homolog subfamily C member 3 OS=Homo sapiens OX=9606 GN=DNAJC3 PE=1 SV=1	0	4	2	2	2	57.5	73	0.978	0.906	0.771	0.877	0.741	298.8	292.3	270.7	230.5	262	221.5	0.828498	-0.271429	0.0299336	1.52384	551	0.136195	0.865839	193.163	219.561	185.621	Q13217
P49411	Elongation factor Tu, mitochondrial OS=Homo sapiens OX=9606 GN=TUFM PE=1 SV=2	0	27	11	19	11	49.5	579	0.983	0.95	1.23	1.18	1.056	4541	4463.1	4316.2	5584.3	5358.8	4793.9	1.18143	0.240534	0.0299443	1.52369	552	0.135997	0.86647	4679.75	4490.78	4017.38	P49411
P52789	Hexokinase-2 OS=Homo sapiens OX=9606 GN=HK2 PE=1 SV=2	0	8	7	8	7	102.3	171	0.971	0.985	0.909	0.95	0.945	1393.5	1353.2	1372.4	1267	1324.2	1316.6	0.948702	-0.0759725	0.0300912	1.52156	553	0.136417	0.865131	1061.77	1109.7	1103.34	P52789
Q14103	Heterogeneous nuclear ribonucleoprotein D0 OS=Homo sapiens OX=9606 GN=HNRNPD PE=1 SV=1	0	11	3	5	3	38.4	166	1.095	1.067	1.35	1.29	1.155	1205.2	1320	1286.3	1626.7	1555	1392.3	1.20005	0.263097	0.0302239	1.51965	554	0.136771	0.864005	1363.21	1303.12	1166.77	Q14103
Q92945	Far upstream element-binding protein 2 OS=Homo sapiens OX=9606 GN=KHSRP PE=1 SV=4	0	32	17	29	15	73.1	887	0.951	1.083	1.348	1.329	1.133	5231.7	4973.7	5664.5	7053.4	6955.2	5928.2	1.25627	0.329141	0.0302987	1.51858	555	0.136863	0.863714	5910.88	5828.59	4967.94	Q92945
Q15398	Disks large-associated protein 5 OS=Homo sapiens OX=9606 GN=DLGAP5 PE=1 SV=2	0	2	2	2	2	95.1	76	1.052	1.142	1.204	1.305	1.208	209.3	220.2	239.1	251.9	273.1	252.9	1.16348	0.218441	0.0305362	1.51519	556	0.137687	0.861106	211.097	228.863	211.935	Q15398
Q92905	COP9 signalosome complex subunit 5 OS=Homo sapiens OX=9606 GN=COPS5 PE=1 SV=4	0	14	3	4	3	37.6	75	1.059	0.994	1.078	1.093	1.095	242	256.3	240.5	260.7	264.5	264.8	1.0693	0.0966688	0.0305385	1.51515	557	0.137451	0.861853	218.472	221.656	221.907	Q92905
O95260	Arginyl-tRNA--protein transferase 1 OS=Homo sapiens OX=9606 GN=ATE1 PE=1 SV=2	0	10	4	4	4	59.1	117	0.925	0.949	0.858	0.875	0.896	514.4	475.6	488.3	441.5	450.3	461.1	0.915173	-0.127884	0.0305467	1.51504	558	0.137241	0.862516	369.985	377.36	386.411	O95260
Q14344	Guanine nucleotide-binding protein subunit alpha-13 OS=Homo sapiens OX=9606 GN=GNA13 PE=1 SV=2	0	11	4	4	3	44	52	0.955	0.916	1.045	1.056	1.134	959	916.2	879	1002.3	1012.4	1087.1	1.12621	0.171472	0.0305576	1.51488	559	0.137045	0.863138	839.946	848.41	911.01	Q14344
Q96TA1	Protein Niban 2 OS=Homo sapiens OX=9606 GN=NIBAN2 PE=1 SV=3	0	8	6	6	6	84.1	125	1.004	0.869	0.805	0.809	0.698	1391.2	1397	1209.4	1119.3	1124.9	971.1	0.804308	-0.314181	0.0305658	1.51476	560	0.136837	0.863798	937.995	942.688	813.8	Q96TA1
Q9H583	HEAT repeat-containing protein 1 OS=Homo sapiens OX=9606 GN=HEATR1 PE=1 SV=3	0	1	2	2	2	242.2	39	1.054	1.257	1.469	1.551	1.314	267.5	281.9	336.2	393	415	351.6	1.30939	0.3889	0.030961	1.50919	561	0.138359	0.858994	329.341	347.778	294.647	Q9H583
Q9NR50	Translation initiation factor eIF-2B subunit gamma OS=Homo sapiens OX=9606 GN=EIF2B3 PE=1 SV=1	0	6	2	2	2	50.2	73	0.946	0.955	1.077	1.148	1.035	204	193.1	194.9	219.8	234.2	211.3	1.12382	0.168408	0.0309749	1.50899	562	0.138175	0.859571	184.197	196.264	177.073	Q9NR50
P29692	Elongation factor 1-delta OS=Homo sapiens OX=9606 GN=EEF1D PE=1 SV=5	0	35	8	14	7	31.1	575	1.028	0.967	1.045	1.096	1.107	2298.5	2362.4	2222.5	2402.5	2518.3	2543.8	1.08444	0.116944	0.0309964	1.50869	563	0.138025	0.860043	2013.34	2110.38	2131.75	P29692
O75208	Ubiquinone biosynthesis protein COQ9, mitochondrial OS=Homo sapiens OX=9606 GN=COQ9 PE=1 SV=1	0	11	3	4	3	35.5	102	1.115	0.982	0.894	0.907	0.832	720.4	803.3	707.6	643.8	653.1	599.7	0.849998	-0.234469	0.0310715	1.50764	564	0.138114	0.859763	539.517	547.31	502.56	O75208
O75154	Rab11 family-interacting protein 3 OS=Homo sapiens OX=9606 GN=RAB11FIP3 PE=1 SV=1	0	3	2	3	2	82.4	53	0.801	0.818	0.641	0.624	0.417	1116.1	894.5	913.5	715.7	696	465.1	0.641839	-0.639718	0.0312209	1.50555	565	0.138532	0.858449	599.77	583.261	389.763	O75154
O60551	Glycylpeptide N-tetradecanoyltransferase 2 OS=Homo sapiens OX=9606 GN=NMT2 PE=1 SV=1	0	4	2	3	2	56.9	75	0.946	1.07	0.886	0.901	0.856	737	697.5	788.8	653.2	664.2	631.2	0.876445	-0.190265	0.0313247	1.50411	566	0.138748	0.857775	547.394	556.612	528.958	O60551
Q13043	Serine/threonine-protein kinase 4 OS=Homo sapiens OX=9606 GN=STK4 PE=1 SV=2	0	4	2	3	2	55.6	69	1.028	0.928	0.9	0.883	0.872	515.5	529.8	478.4	464.1	455.1	449.5	0.898274	-0.154773	0.031368	1.50351	567	0.138694	0.857942	388.925	381.382	376.69	Q13043
P10253	Lysosomal alpha-glucosidase OS=Homo sapiens OX=9606 GN=GAA PE=1 SV=4	0	3	2	2	2	105.3	54	0.863	0.847	0.692	0.676	0.778	183.6	158.5	155.6	127	124.1	142.9	0.791642	-0.337081	0.0313965	1.50312	568	0.138576	0.858312	106.428	103.998	119.753	P10253
Q9UKU7	Isobutyryl-CoA dehydrogenase, mitochondrial OS=Homo sapiens OX=9606 GN=ACAD8 PE=1 SV=1	0	6	2	3	2	45	96	0.913	0.911	1.038	1.097	1.036	98.7	90.1	89.9	102.4	108.2	102.2	1.12235	0.166528	0.0315823	1.50056	569	0.139151	0.856515	85.8131	90.6737	85.6455	Q9UKU7
Q9BWS9	Chitinase domain-containing protein 1 OS=Homo sapiens OX=9606 GN=CHID1 PE=1 SV=1	0	7	3	4	3	44.9	113	1.044	0.824	0.769	0.686	0.725	862.3	900.2	710.6	663.1	591.8	624.8	0.760058	-0.395818	0.0323638	1.48994	570	0.142344	0.846661	555.69	495.94	523.594	Q9BWS9
Q96ER9	Mitochondrial potassium channel OS=Homo sapiens OX=9606 GN=CCDC51 PE=1 SV=2	0	8	2	2	2	45.8	95	0.981	0.925	1.049	1.199	1.131	83.7	82	77.4	87.7	100.3	94.6	1.16248	0.217212	0.0325494	1.48746	571	0.142909	0.844939	73.4943	84.0533	79.2766	Q96ER9
P20618	Proteasome subunit beta type-1 OS=Homo sapiens OX=9606 GN=PSMB1 PE=1 SV=2	0	13	3	4	3	26.5	51	1.04	1.07	0.833	0.876	0.969	555.6	578.1	594.5	462.6	486.8	538.2	0.86078	-0.216284	0.0325685	1.4872	572	0.142743	0.845444	387.668	407.948	451.022	P20618
Q9BV38	WD repeat-containing protein 18 OS=Homo sapiens OX=9606 GN=WDR18 PE=1 SV=2	0	5	2	3	2	47.4	91	1.01	1.097	1.237	1.164	1.376	531	536.6	582.7	657	617.9	730.7	1.21529	0.281306	0.0326119	1.48662	573	0.142684	0.845624	550.578	517.812	612.34	Q9BV38
P00387	NADH-cytochrome b5 reductase 3 OS=Homo sapiens OX=9606 GN=CYB5R3 PE=1 SV=3	0	23	5	6	5	34.2	181	1.019	0.969	0.918	0.733	0.801	1696.6	1729.6	1643.5	1557	1244	1358.4	0.820443	-0.285525	0.0328931	1.48289	574	0.143664	0.842652	1304.8	1042.5	1138.37	P00387
O60231	Pre-mRNA-splicing factor ATP-dependent RNA helicase DHX16 OS=Homo sapiens OX=9606 GN=DHX16 PE=1 SV=2	0	3	2	2	2	119.2	42	0.809	1.007	1.218	1.109	1.29	235.2	190.3	236.8	286.6	260.8	303.4	1.28461	0.361335	0.0329266	1.48245	575	0.14356	0.842967	240.176	218.555	254.255	O60231
O75175	CCR4-NOT transcription complex subunit 3 OS=Homo sapiens OX=9606 GN=CNOT3 PE=1 SV=1	0	6	3	3	3	81.8	38	1.037	1.058	1.137	1.173	1.309	406.6	421.5	430	462.5	476.9	532.2	1.1697	0.226139	0.0332539	1.47816	576	0.144735	0.839425	387.584	399.651	445.994	O75175
Q9Y3B4	Splicing factor 3B subunit 6 OS=Homo sapiens OX=9606 GN=SF3B6 PE=1 SV=1	0	22	3	3	3	14.6	43	0.933	1.016	1.289	1.169	1.092	361.1	336.8	367	465.5	422.1	394.3	1.20378	0.267566	0.0332619	1.47805	577	0.144519	0.840074	390.098	353.728	330.431	Q9Y3B4
O95456	Proteasome assembly chaperone 1 OS=Homo sapiens OX=9606 GN=PSMG1 PE=1 SV=1	0	8	2	3	2	32.8	84	1.063	0.92	0.714	0.884	0.735	242.7	258	223.2	173.3	214.7	178.4	0.782429	-0.353969	0.0332956	1.47761	578	0.144415	0.840387	145.229	179.923	149.503	O95456
Q96D46	60S ribosomal export protein NMD3 OS=Homo sapiens OX=9606 GN=NMD3 PE=1 SV=1	0	5	2	2	2	57.6	113	0.939	0.889	1.07	1.07	1.026	573.2	538.2	509.7	613.2	613.2	587.9	1.11918	0.16244	0.0333102	1.47742	579	0.144229	0.840947	513.873	513.873	492.671	Q96D46
Q9Y266	Nuclear migration protein nudC OS=Homo sapiens OX=9606 GN=NUDC PE=1 SV=1	0	16	5	7	5	38.2	223	1.054	1.068	1.226	1.304	1.124	1534.4	1617.3	1638.2	1881	2000.4	1725.4	1.17055	0.227182	0.0336105	1.47353	580	0.145278	0.837799	1576.31	1676.37	1445.92	Q9Y266
P60174	Triosephosphate isomerase OS=Homo sapiens OX=9606 GN=TPI1 PE=1 SV=3	0	42	10	17	10	30.8	387	1.001	0.909	0.846	0.845	0.715	3298.8	3300.5	2999.6	2789.7	2787.6	2358.7	0.826761	-0.274457	0.0338045	1.47103	581	0.145865	0.836048	2337.82	2336.06	1976.64	P60174
P49916	DNA ligase 3 OS=Homo sapiens OX=9606 GN=LIG3 PE=1 SV=2	0	2	2	2	2	112.8	98	0.936	0.823	1.182	1.14	1.051	425.8	398.4	350.3	503.5	485.2	447.5	1.22282	0.29021	0.0339562	1.46908	582	0.146268	0.83485	421.943	406.607	375.014	P49916
P15151	Poliovirus receptor OS=Homo sapiens OX=9606 GN=PVR PE=1 SV=2	0	6	2	2	2	45.3	53	0.916	0.82	0.673	0.777	0.718	485.7	444.8	398.5	326.9	377.5	348.8	0.792476	-0.335562	0.0343506	1.46407	583	0.147714	0.830579	273.948	316.352	292.301	P15151
P31949	Protein S100-A11 OS=Homo sapiens OX=9606 GN=S100A11 PE=1 SV=2	0	17	2	8	2	11.7	267	1.019	1	0.9	0.87	0.72	1157.8	1179.4	1157.4	1041.6	1007.3	833.8	0.824901	-0.277707	0.0344732	1.46252	584	0.147987	0.829777	872.881	844.137	698.74	P31949
Q9NX63	MICOS complex subunit MIC19 OS=Homo sapiens OX=9606 GN=CHCHD3 PE=1 SV=1	0	33	8	13	8	26.1	293	1.162	1.049	1.279	1.241	1.197	1681.2	1954.3	1763	2149.6	2087	2013	1.15765	0.211205	0.0344851	1.46237	585	0.147785	0.830371	1801.41	1748.95	1686.93	Q9NX63
Q13263	Transcription intermediary factor 1-beta OS=Homo sapiens OX=9606 GN=TRIM28 PE=1 SV=5	0	30	16	27	16	88.5	702	1.024	0.974	1.182	1.178	1.055	6489.1	6646.3	6319.9	7672.1	7643	6845.4	1.13905	0.187827	0.0347008	1.45966	586	0.148456	0.828403	6429.37	6404.98	5736.58	Q13263
Q3LXA3	Triokinase/FMN cyclase OS=Homo sapiens OX=9606 GN=TKFC PE=1 SV=2	0	12	5	6	5	58.9	178	0.87	0.786	0.69	0.664	0.704	564.6	491	443.8	389.8	375	397.4	0.77511	-0.367527	0.0347368	1.45921	587	0.148356	0.828695	326.66	314.257	333.029	Q3LXA3
P12956	X-ray repair cross-complementing protein 6 OS=Homo sapiens OX=9606 GN=XRCC6 PE=1 SV=2	0	31	15	27	15	69.8	807	1.093	0.988	1.178	1.111	1.154	5635.5	6158.4	5568.1	6641.3	6262.9	6501.3	1.1177	0.160532	0.0347837	1.45862	588	0.148304	0.828847	5565.54	5248.43	5448.21	P12956
Q9UBE0	SUMO-activating enzyme subunit 1 OS=Homo sapiens OX=9606 GN=SAE1 PE=1 SV=1	0	4	2	2	2	38.4	29	1.073	0.954	1.149	1.196	1.355	306.3	328.6	292.1	351.8	366.2	415	1.22222	0.289507	0.0348855	1.45736	589	0.148485	0.828316	294.815	306.883	347.778	Q9UBE0
Q9Y624	Junctional adhesion molecule A OS=Homo sapiens OX=9606 GN=F11R PE=1 SV=1	0	23	6	7	6	32.6	188	1.05	1.151	0.87	0.923	0.736	1897.6	1992.7	2185	1651.7	1752.3	1396.4	0.79015	-0.339801	0.0349888	1.45607	590	0.148673	0.827769	1384.16	1468.46	1170.21	Q9Y624
O43852	Calumenin OS=Homo sapiens OX=9606 GN=CALU PE=1 SV=2	0	6	2	3	2	37.1	96	1.156	1.065	0.928	0.896	0.765	954.2	1103	1016.4	885.2	854.6	729.6	0.803423	-0.315769	0.0350124	1.45578	591	0.148521	0.828211	741.814	716.171	611.419	O43852
Q9NRF8	CTP synthase 2 OS=Homo sapiens OX=9606 GN=CTPS2 PE=1 SV=1	0	5	3	3	2	65.6	32	0.912	0.997	0.852	0.877	0.768	713.8	651	711.6	608.4	625.8	547.9	0.858264	-0.220506	0.0350977	1.45472	592	0.148632	0.827889	509.851	524.432	459.151	Q9NRF8
Q8N8N7	Prostaglandin reductase 2 OS=Homo sapiens OX=9606 GN=PTGR2 PE=1 SV=1	0	10	2	2	2	38.5	57	0.969	0.972	1.12	1.073	1.247	299.9	290.7	291.5	335.8	321.7	374	1.16937	0.22573	0.0350986	1.45471	593	0.148385	0.828611	281.407	269.591	313.419	Q8N8N7
P05198	Eukaryotic translation initiation factor 2 subunit 1 OS=Homo sapiens OX=9606 GN=EIF2S1 PE=1 SV=3	0	18	5	8	5	36.1	288	1.03	0.984	1.038	1.061	1.071	1666.5	1715.7	1639.3	1729.4	1767.4	1784.6	1.05176	0.072802	0.0351646	1.45389	594	0.148414	0.828526	1449.27	1481.11	1495.53	P05198
Q5JPE7	Nodal modulator 2 OS=Homo sapiens OX=9606 GN=NOMO2 PE=1 SV=1	0	9	10	14	10	139.4	456	0.982	0.914	1.042	1.044	1.075	2466.8	2422.6	2254	2571.1	2575.6	2652.1	1.09175	0.126641	0.0354314	1.45061	595	0.149288	0.825974	2154.63	2158.4	2222.51	Q5JPE7
O14832	Phytanoyl-CoA dioxygenase, peroxisomal OS=Homo sapiens OX=9606 GN=PHYH PE=1 SV=1	0	8	3	3	3	38.5	41	0.927	0.956	1.082	1.191	1.052	248	229.8	237	268.3	295.3	260.9	1.15347	0.20598	0.0354987	1.44979	596	0.149321	0.825879	224.84	247.467	218.639	O14832
Q8TEQ6	Gem-associated protein 5 OS=Homo sapiens OX=9606 GN=GEMIN5 PE=1 SV=3	0	4	4	4	4	168.5	91	0.997	1.064	1.093	1.085	1.138	581.4	579.5	618.4	635.8	630.6	661.7	1.08363	0.11587	0.0355474	1.44919	597	0.149275	0.826012	532.812	528.455	554.517	Q8TEQ6
P00558	Phosphoglycerate kinase 1 OS=Homo sapiens OX=9606 GN=PGK1 PE=1 SV=3	0	56	20	45	16	44.6	1320	0.933	0.898	0.811	0.841	0.706	12014.9	11212	10791.2	9743	10102.7	8481	0.832695	-0.26414	0.0356549	1.44788	598	0.149476	0.825428	8164.82	8466.25	7107.24	P00558
Q3MIR4	Cell cycle control protein 50B OS=Homo sapiens OX=9606 GN=TMEM30B PE=1 SV=1	0	6	2	2	2	38.9	46	0.915	0.903	0.77	0.827	0.854	222.7	203.8	201.1	171.6	184.1	190.3	0.869981	-0.200944	0.0358162	1.44592	599	0.149902	0.824192	143.804	154.279	159.475	Q3MIR4
Q9Y6E0	Serine/threonine-protein kinase 24 OS=Homo sapiens OX=9606 GN=STK24 PE=1 SV=1	0	14	5	5	3	49.3	113	0.877	0.901	0.791	0.829	0.777	502.1	440.1	452.6	396.9	416.4	390.2	0.862848	-0.212822	0.0358349	1.44569	600	0.14973	0.824691	332.61	348.951	326.995	Q9Y6E0
Q9NQH7	Xaa-Pro aminopeptidase 3 OS=Homo sapiens OX=9606 GN=XPNPEP3 PE=1 SV=1	0	4	2	2	2	57	39	0.969	0.968	1.146	1.061	1.251	333.2	323	322.6	381.9	353.6	416.8	1.17726	0.23543	0.0359165	1.44471	601	0.149822	0.824426	320.039	296.324	349.286	Q9NQH7
P28838	Cytosol aminopeptidase OS=Homo sapiens OX=9606 GN=LAP3 PE=1 SV=3	0	14	6	8	6	56.1	265	0.872	0.921	1.091	1.037	1.046	1557.1	1357.5	1434.6	1698.7	1615	1628.7	1.13639	0.184462	0.0359617	1.44416	602	0.149761	0.824601	1423.54	1353.4	1364.88	P28838
Q6IAN0	Dehydrogenase/reductase SDR family member 7B OS=Homo sapiens OX=9606 GN=DHRS7B PE=1 SV=2	0	8	2	2	2	35.1	65	1.148	1.062	1.245	1.208	1.185	292.2	335.3	310.2	363.7	353	346.4	1.13373	0.181079	0.0361595	1.44178	603	0.150335	0.822941	304.788	295.821	290.29	Q6IAN0
Q15084	Protein disulfide-isomerase A6 OS=Homo sapiens OX=9606 GN=PDIA6 PE=1 SV=1	0	22	8	17	8	48.1	649	1.116	0.882	0.749	0.83	0.736	2708.7	3022.5	2390	2027.8	2248.4	1994.5	0.77214	-0.373066	0.0363488	1.43951	604	0.150872	0.821393	1699.33	1884.2	1671.43	Q15084
P49589	Cysteine--tRNA ligase, cytoplasmic OS=Homo sapiens OX=9606 GN=CARS1 PE=1 SV=3	0	6	3	5	3	85.4	98	1.041	0.948	0.92	0.896	0.914	609.1	633.9	577.3	560.4	545.9	557	0.91375	-0.130128	0.0366991	1.43534	605	0.152074	0.817945	469.626	457.475	466.777	P49589
Q9UDY2	Tight junction protein ZO-2 OS=Homo sapiens OX=9606 GN=TJP2 PE=1 SV=2	0	5	7	8	6	133.9	148	1.014	1.07	0.905	0.937	0.794	1589.3	1611.6	1700	1438.5	1490	1262.4	0.855129	-0.225787	0.0368031	1.43412	606	0.152253	0.817434	1205.49	1248.65	1057.92	Q9UDY2
P30566	Adenylosuccinate lyase OS=Homo sapiens OX=9606 GN=ADSL PE=1 SV=2	0	6	3	4	3	54.9	114	0.933	0.998	1.075	1.117	1.036	669.5	624.7	668.3	720	747.6	693.5	1.1012	0.139073	0.0368304	1.43379	607	0.152115	0.817828	603.374	626.503	581.166	P30566
Q9H8H0	Nucleolar protein 11 OS=Homo sapiens OX=9606 GN=NOL11 PE=1 SV=1	0	3	2	2	2	81.1	35	0.91	0.955	1.177	1.13	1.028	260.3	236.9	248.6	306.3	294.2	267.7	1.16412	0.219239	0.0369558	1.43232	608	0.152382	0.817066	256.685	246.545	224.338	Q9H8H0
Q15366	Poly(rC)-binding protein 2 OS=Homo sapiens OX=9606 GN=PCBP2 PE=1 SV=1	0	22	7	16	3	38.6	480	0.987	0.949	1.112	1.094	1.022	682.9	674.3	648.3	759.7	747	697.8	1.09923	0.13649	0.0370089	1.43169	609	0.15235	0.817157	636.643	626	584.77	Q15366
P60953	Cell division control protein 42 homolog OS=Homo sapiens OX=9606 GN=CDC42 PE=1 SV=2	0	21	4	7	3	21.2	200	1.022	0.932	0.874	0.917	0.841	1552.6	1586.1	1447.2	1356.8	1424.1	1305.5	0.891079	-0.166374	0.0370893	1.43075	610	0.152431	0.816927	1137.02	1193.42	1094.03	P60953
P14618	Pyruvate kinase PKM OS=Homo sapiens OX=9606 GN=PKM PE=1 SV=4	0	46	19	37	19	57.9	1257	0.941	0.885	0.819	0.843	0.734	8388.4	7897.5	7424	6870	7068.2	6156.1	0.847507	-0.238703	0.0373345	1.42789	611	0.153188	0.814776	5757.19	5923.29	5158.93	P14618
Q96HC4	PDZ and LIM domain protein 5 OS=Homo sapiens OX=9606 GN=PDLIM5 PE=1 SV=5	0	21	8	11	8	63.9	309	0.932	0.991	0.824	0.837	0.638	3512.8	3275.3	3480.4	2895	2940.5	2239.9	0.786425	-0.34662	0.0373451	1.42777	612	0.152981	0.815363	2426.07	2464.19	1877.08	Q96HC4
Q7L9L4	MOB kinase activator 1B OS=Homo sapiens OX=9606 GN=MOB1B PE=1 SV=3	0	11	2	2	2	25.1	46	0.974	0.985	0.916	0.88	0.778	513.3	500.2	505.4	470.1	451.5	399.4	0.869708	-0.201396	0.0373539	1.42766	613	0.152767	0.81597	393.953	378.366	334.705	Q7L9L4
Q92828	Coronin-2A OS=Homo sapiens OX=9606 GN=CORO2A PE=1 SV=2	0	5	3	3	3	59.7	75	1.084	1.057	0.988	0.904	0.898	384.4	416.6	406.4	379.8	347.4	345.3	0.888272	-0.170926	0.037403	1.42709	614	0.152719	0.816108	318.28	291.128	289.368	Q92828
P21912	Succinate dehydrogenase [ubiquinone] iron-sulfur subunit, mitochondrial OS=Homo sapiens OX=9606 GN=SDHB PE=1 SV=3	0	6	2	2	2	31.6	75	1.125	1.051	0.824	0.85	0.544	250.7	282.1	263.6	206.6	213.1	136.3	0.698142	-0.518408	0.0378098	1.4224	615	0.154129	0.812116	173.135	178.582	114.222	P21912
O95747	Serine/threonine-protein kinase OSR1 OS=Homo sapiens OX=9606 GN=OXSR1 PE=1 SV=1	0	5	2	4	2	58	113	0.896	1.017	1.074	1.09	1.105	446.8	400.4	454.5	480	486.7	493.5	1.12176	0.165769	0.0381465	1.41855	616	0.155249	0.808972	402.249	407.864	413.562	O95747
Q9UBT2	SUMO-activating enzyme subunit 2 OS=Homo sapiens OX=9606 GN=UBA2 PE=1 SV=2	0	3	2	2	2	71.2	73	1.142	0.924	1.198	1.305	1.219	260.5	297.6	240.7	312.2	339.8	317.6	1.21382	0.279555	0.0381894	1.41806	617	0.155172	0.809188	261.63	284.759	266.155	Q9UBT2
Q9NVH1	DnaJ homolog subfamily C member 11 OS=Homo sapiens OX=9606 GN=DNAJC11 PE=1 SV=2	0	4	3	5	3	63.2	118	0.979	0.928	1.111	1.088	1.272	682.1	667.7	633.2	757.6	742.2	867.8	1.19395	0.255741	0.0382848	1.41697	618	0.155307	0.808808	634.883	621.978	727.233	Q9NVH1
O43488	Aflatoxin B1 aldehyde reductase member 2 OS=Homo sapiens OX=9606 GN=AKR7A2 PE=1 SV=3	0	6	2	3	2	39.6	55	1.034	1.006	0.905	0.965	0.849	505.2	522.2	508.5	457.2	487.7	428.7	0.894329	-0.161122	0.0385075	1.41446	619	0.155958	0.806991	383.142	408.702	359.259	O43488
P84090	Enhancer of rudimentary homolog OS=Homo sapiens OX=9606 GN=ERH PE=1 SV=1	0	27	2	3	2	12.3	107	1.05	1.144	1.412	1.176	1.392	390.2	409.6	446.4	551.1	459.1	543.3	1.24659	0.317987	0.0385896	1.41353	620	0.156039	0.806767	461.832	384.735	455.296	P84090
P18206	Vinculin OS=Homo sapiens OX=9606 GN=VCL PE=1 SV=4	0	29	30	39	30	123.7	1026	0.968	0.94	0.886	0.93	0.891	8503.1	8233.1	7993.6	7535	7905.4	7578.9	0.930832	-0.103407	0.0386185	1.41321	621	0.155904	0.807142	6314.47	6624.88	6351.26	P18206
Q9P2E9	Ribosome-binding protein 1 OS=Homo sapiens OX=9606 GN=RRBP1 PE=1 SV=5	0	55	51	112	51	152.4	3323	1.044	0.961	1.056	1.131	1.134	18497.1	19303.3	17779.9	19530.9	20921	20978.8	1.10526	0.144386	0.039253	1.40613	622	0.158211	0.800764	16367.3	17532.2	17580.6	Q9P2E9
O75937	DnaJ homolog subfamily C member 8 OS=Homo sapiens OX=9606 GN=DNAJC8 PE=1 SV=2	0	6	2	2	2	29.8	60	1.143	1.007	1.302	1.399	1.174	482	551.1	485.6	627.5	674.4	565.9	1.22987	0.298503	0.0394234	1.40425	623	0.158643	0.79958	525.857	565.16	474.235	O75937
Q99541	Perilipin-2 OS=Homo sapiens OX=9606 GN=PLIN2 PE=1 SV=2	0	32	12	16	12	48	455	0.967	0.863	0.815	0.81	0.698	4214.6	4076.8	3636.6	3433.7	3413.3	2941.9	0.820666	-0.285134	0.0396236	1.40205	624	0.159193	0.798076	2877.51	2860.41	2465.37	Q99541
O14950	Myosin regulatory light chain 12B OS=Homo sapiens OX=9606 GN=MYL12B PE=1 SV=2	0	40	6	8	6	19.8	194	1.078	1.244	0.918	0.876	0.776	1320.9	1424.2	1643.8	1212.7	1156.6	1024.4	0.773246	-0.371	0.0397129	1.40107	625	0.159297	0.797794	1016.27	969.253	858.467	O14950
Q5T6V5	Queuosine salvage protein OS=Homo sapiens OX=9606 GN=C9orf64 PE=1 SV=1	0	13	5	6	5	39	143	1.054	1.059	0.924	0.954	0.812	963.7	1015.8	1020.8	890.5	918.9	782.3	0.863814	-0.211208	0.0400571	1.39732	626	0.16042	0.79474	746.256	770.056	655.582	Q5T6V5
Q6IA17	Single Ig IL-1-related receptor OS=Homo sapiens OX=9606 GN=SIGIRR PE=1 SV=3	0	7	2	2	2	45.7	145	0.895	0.953	0.866	0.855	0.808	353.9	316.6	337.3	306.7	302.6	285.9	0.888271	-0.170927	0.0400715	1.39716	627	0.160222	0.795277	257.02	253.585	239.59	Q6IA17
O95470	Sphingosine-1-phosphate lyase 1 OS=Homo sapiens OX=9606 GN=SGPL1 PE=1 SV=3	0	11	5	5	5	63.5	139	0.971	0.983	1.252	1.204	1.05	640.4	622.1	629.5	801.7	771	672.6	1.18673	0.246996	0.0400748	1.39713	628	0.15998	0.795934	671.84	646.113	563.652	O95470
P11021	Endoplasmic reticulum chaperone BiP OS=Homo sapiens OX=9606 GN=HSPA5 PE=1 SV=2	0	37	21	46	18	72.3	1303	1.045	0.814	0.683	0.755	0.75	9962.1	10410.2	8105.7	6801.3	7524.1	7474.9	0.765514	-0.3855	0.0401034	1.39682	629	0.15984	0.796315	5699.62	6305.34	6264.11	P11021
P04439	HLA class I histocompatibility antigen, A alpha chain OS=Homo sapiens OX=9606 GN=HLA-A PE=1 SV=2	0	15	4	7	2	40.8	207	0.874	1.159	0.8	0.74	0.726	594.2	519.2	688.7	475.2	439.5	431.2	0.746851	-0.421108	0.0403464	1.3942	630	0.160553	0.794382	398.227	368.309	361.354	P04439
Q13724	Mannosyl-oligosaccharide glucosidase OS=Homo sapiens OX=9606 GN=MOGS PE=1 SV=5	0	9	7	8	7	91.9	152	1.038	0.907	1.101	1.103	1.205	1340.4	1391.2	1215.7	1476.3	1478.5	1615.8	1.15791	0.211517	0.0405678	1.39182	631	0.161178	0.792694	1237.17	1239.01	1354.07	Q13724
Q9NRV9	Heme-binding protein 1 OS=Homo sapiens OX=9606 GN=HEBP1 PE=1 SV=1	0	39	6	7	6	21.1	220	1.079	1.107	0.988	0.935	0.937	881.7	951	975.8	871.3	824.2	826.1	0.897846	-0.15546	0.0407375	1.39001	632	0.161596	0.791568	730.166	690.695	692.287	Q9NRV9
Q15428	Splicing factor 3A subunit 2 OS=Homo sapiens OX=9606 GN=SF3A2 PE=1 SV=2	0	5	2	3	2	49.2	183	1.326	1.106	1.449	1.456	1.399	277.8	368.3	307.3	402.6	404.4	388.7	1.25414	0.326702	0.040749	1.38988	633	0.161387	0.792133	337.386	338.895	325.738	Q15428
Q8NBF2	NHL repeat-containing protein 2 OS=Homo sapiens OX=9606 GN=NHLRC2 PE=1 SV=1	0	5	3	3	3	79.4	143	0.869	0.913	0.812	0.825	0.766	720.2	626	657.4	584.7	594.4	552	0.863995	-0.210905	0.040886	1.38843	634	0.161674	0.79136	489.99	498.118	462.586	Q8NBF2
Q14978	Nucleolar and coiled-body phosphoprotein 1 OS=Homo sapiens OX=9606 GN=NOLC1 PE=1 SV=2	0	5	4	4	4	73.6	103	1.06	1.042	1.172	1.166	1.364	1022.9	1084	1065.8	1198.8	1192.7	1394.9	1.19343	0.255116	0.0410647	1.38653	635	0.162125	0.790151	1004.62	999.505	1168.95	Q14978
Q9Y6M1	Insulin-like growth factor 2 mRNA-binding protein 2 OS=Homo sapiens OX=9606 GN=IGF2BP2 PE=1 SV=2	0	22	11	20	10	66.1	620	1.077	0.896	0.851	0.838	0.784	3765.2	4056.1	3374.7	3203.1	3153.6	2950	0.831252	-0.266642	0.0411491	1.38564	636	0.162203	0.789942	2684.26	2642.78	2472.16	Q9Y6M1
P61803	Dolichyl-diphosphooligosaccharide--protein glycosyltransferase subunit DAD1 OS=Homo sapiens OX=9606 GN=DAD1 PE=1 SV=3	0	35	4	5	4	12.5	140	0.986	1.043	1.055	1.078	1.115	693.8	684.3	723.7	731.6	748	773.7	1.07208	0.100414	0.0415451	1.38148	637	0.163506	0.786465	613.095	626.838	648.375	P61803
P13807	Glycogen [starch] synthase, muscle OS=Homo sapiens OX=9606 GN=GYS1 PE=1 SV=2	0	5	3	4	3	83.7	64	0.952	0.95	1.103	1.095	1.291	203.4	193.7	193.2	224.3	222.7	262.5	1.20193	0.265354	0.0415701	1.38122	638	0.163348	0.786886	187.968	186.627	219.98	P13807
P51572	B-cell receptor-associated protein 31 OS=Homo sapiens OX=9606 GN=BCAP31 PE=1 SV=3	0	22	6	11	6	28	336	1.002	0.956	1.027	1.076	1.112	2309.4	2314.7	2208.5	2371.2	2484.2	2567.9	1.08645	0.119626	0.0417875	1.37895	639	0.163946	0.7853	1987.11	2081.81	2151.95	P51572
O60313	Dynamin-like 120 kDa protein, mitochondrial OS=Homo sapiens OX=9606 GN=OPA1 PE=1 SV=3	0	10	8	9	8	111.6	187	0.943	0.865	0.809	0.798	0.838	1875	1768.8	1621.4	1516.3	1496.9	1572	0.87085	-0.199504	0.0420671	1.37606	640	0.164785	0.783083	1270.69	1254.43	1317.37	O60313
Q9H8Y8	Golgi reassembly-stacking protein 2 OS=Homo sapiens OX=9606 GN=GORASP2 PE=1 SV=3	0	7	3	3	3	47.1	58	0.965	0.924	1.192	1.147	1.027	858.6	828.5	793.8	1023.3	985	881.6	1.16486	0.220156	0.0421329	1.37538	641	0.164785	0.783082	857.545	825.449	738.798	Q9H8Y8
P08174	Complement decay-accelerating factor OS=Homo sapiens OX=9606 GN=CD55 PE=1 SV=4	0	7	3	4	3	41.4	106	0.937	0.886	0.813	0.864	0.776	1030	964.9	912.6	837.9	890.4	799.1	0.869269	-0.202125	0.0422478	1.3742	642	0.164977	0.782577	702.176	746.172	669.661	P08174
Q9NUY8	TBC1 domain family member 23 OS=Homo sapiens OX=9606 GN=TBC1D23 PE=1 SV=3	0	4	3	4	3	78.3	41	1.039	0.967	1.252	1.318	1.082	560.3	582	541.9	701.5	738.6	606.3	1.21506	0.281025	0.0423995	1.37264	643	0.165312	0.781696	587.87	618.961	508.091	Q9NUY8
Q8NBJ5	Procollagen galactosyltransferase 1 OS=Homo sapiens OX=9606 GN=COLGALT1 PE=1 SV=1	0	9	6	7	6	71.6	130	0.99	0.856	0.761	0.787	0.84	1705.3	1688.4	1459.3	1298.5	1341.6	1432.2	0.83913	-0.253033	0.0424783	1.37183	644	0.165362	0.781564	1088.17	1124.29	1200.21	Q8NBJ5
P39748	Flap endonuclease 1 OS=Homo sapiens OX=9606 GN=FEN1 PE=1 SV=1	0	20	6	8	6	42.6	290	1.052	0.938	1.223	1.123	1.095	1113.5	1171.6	1044.3	1361.6	1249.9	1218.8	1.15045	0.202195	0.0425504	1.3711	645	0.165386	0.781502	1141.05	1047.44	1021.38	P39748
P29401	Transketolase OS=Homo sapiens OX=9606 GN=TKT PE=1 SV=3	0	24	12	21	12	67.8	648	1.028	0.872	1.3	1.285	1.077	4635.3	4765	4043.4	6025.8	5955.8	4991.1	1.2625	0.336286	0.0426561	1.37002	646	0.16554	0.781097	5049.73	4991.07	4182.64	P29401
Q92542	Nicastrin OS=Homo sapiens OX=9606 GN=NCSTN PE=1 SV=2	0	5	3	3	3	78.4	74	0.946	0.995	0.783	0.802	0.928	529.4	500.6	526.5	414.5	424.4	491.1	0.854481	-0.226879	0.042664	1.36994	647	0.165315	0.781688	347.359	355.655	411.551	Q92542
Q13505	Metaxin-1 OS=Homo sapiens OX=9606 GN=MTX1 PE=1 SV=3	0	12	5	5	5	51.4	70	0.924	1.027	1.106	1.061	1.079	686.3	634.1	705.2	758.9	728.3	740.5	1.09977	0.137206	0.0431139	1.36538	648	0.1668	0.777803	635.973	610.329	620.553	Q13505
Q9BTV4	Transmembrane protein 43 OS=Homo sapiens OX=9606 GN=TMEM43 PE=1 SV=1	0	10	3	4	3	44.8	55	1.002	1.07	1.23	1.144	1.096	709.3	710.9	758.8	872.5	811.6	777.2	1.12955	0.175754	0.0433386	1.36313	649	0.167411	0.776216	731.172	680.136	651.308	Q9BTV4
O00515	Ladinin-1 OS=Homo sapiens OX=9606 GN=LAD1 PE=1 SV=2	0	10	5	6	5	57.1	151	0.948	0.884	0.805	0.818	0.648	833.2	789.7	736.3	670.3	681.5	539.8	0.801797	-0.318691	0.0433423	1.36309	650	0.167168	0.776847	561.724	571.11	452.363	O00515
P46926	Glucosamine-6-phosphate isomerase 1 OS=Homo sapiens OX=9606 GN=GNPDA1 PE=1 SV=1	0	17	4	5	4	32.6	101	1.105	1.057	0.923	0.943	0.785	648	716	684.7	598.4	611.2	508.6	0.838678	-0.253811	0.0434493	1.36202	651	0.167323	0.776444	501.471	512.197	426.216	P46926
Q15645	Pachytene checkpoint protein 2 homolog OS=Homo sapiens OX=9606 GN=TRIP13 PE=1 SV=2	0	5	2	3	2	48.5	79	0.903	1.004	1.046	1.146	1.098	552.7	499.3	554.9	578.1	633.3	606.9	1.13156	0.17831	0.0434751	1.36176	652	0.167166	0.776852	484.459	530.717	508.594	Q15645
Q9BX66	Sorbin and SH3 domain-containing protein 1 OS=Homo sapiens OX=9606 GN=SORBS1 PE=1 SV=3	0	9	8	10	8	142.4	300	0.923	1.001	0.871	0.856	0.72	1378.6	1272.7	1380.1	1201	1180.4	992.6	0.83693	-0.256821	0.0435562	1.36095	653	0.167221	0.776709	1006.46	989.198	831.818	Q9BX66
P05162	Galectin-2 OS=Homo sapiens OX=9606 GN=LGALS2 PE=1 SV=3	0	16	2	2	2	14.6	29	0.984	1.117	0.914	0.909	0.913	223.3	219.8	249.3	204.1	203	204	0.882582	-0.180197	0.0436635	1.35988	654	0.167377	0.776305	171.04	170.118	170.956	P05162
Q8TBA6	Golgin subfamily A member 5 OS=Homo sapiens OX=9606 GN=GOLGA5 PE=1 SV=3	0	10	6	6	6	83	253	0.891	1.136	1.257	1.21	1.198	852.2	759.1	968	1071.5	1031	1020.5	1.21079	0.275953	0.0439067	1.35747	655	0.168052	0.774556	897.937	863.998	855.198	Q8TBA6
Q8NBQ5	Estradiol 17-beta-dehydrogenase 11 OS=Homo sapiens OX=9606 GN=HSD17B11 PE=1 SV=3	0	14	3	3	3	32.9	65	1.04	0.928	1.096	1.078	1.084	506.8	527.2	470.5	555.4	546.1	549.3	1.09724	0.133881	0.044025	1.3563	656	0.168248	0.77405	465.436	457.642	460.324	Q8NBQ5
Q7L2E3	ATP-dependent RNA helicase DHX30 OS=Homo sapiens OX=9606 GN=DHX30 PE=1 SV=1	0	4	4	4	4	133.9	76	0.982	0.889	1.131	1.151	1.4	810.8	795.9	720.5	916.7	933	1134.8	1.28244	0.358894	0.0440385	1.35617	657	0.168043	0.774579	768.212	781.872	950.984	Q7L2E3
Q96AQ6	Pre-B-cell leukemia transcription factor-interacting protein 1 OS=Homo sapiens OX=9606 GN=PBXIP1 PE=1 SV=1	0	8	5	5	5	80.6	85	0.925	0.886	0.785	0.848	0.841	379.7	351.1	336.6	298.1	322	319.1	0.879895	-0.184597	0.0440842	1.35572	658	0.167962	0.774789	249.813	269.842	267.412	Q96AQ6
P46087	Probable 28S rRNA (cytosine(4447)-C(5))-methyltransferase OS=Homo sapiens OX=9606 GN=NOP2 PE=1 SV=2	0	8	5	5	5	89.2	142	0.927	0.836	1.13	1.063	1.294	953.8	883.9	797.2	1078.2	1014.1	1234.4	1.26255	0.336344	0.0442036	1.35454	659	0.168161	0.774273	903.552	849.835	1034.45	P46087
P62263	40S ribosomal protein S14 OS=Homo sapiens OX=9606 GN=RPS14 PE=1 SV=3	0	16	2	6	2	16.3	217	1.014	0.944	0.848	0.772	0.921	1283.2	1301.2	1211.6	1088.4	990.7	1181.7	0.859009	-0.219254	0.0442039	1.35454	660	0.167908	0.774929	912.1	830.225	990.287	P62263
Q9UGP8	Translocation protein SEC63 homolog OS=Homo sapiens OX=9606 GN=SEC63 PE=1 SV=2	0	4	3	3	3	87.9	79	1.134	1.084	1.38	1.447	1.176	138.4	157	150.1	191	200.4	162.8	1.244	0.314981	0.0445269	1.35138	661	0.168879	0.772424	160.062	167.939	136.429	Q9UGP8
P49591	Serine--tRNA ligase, cytoplasmic OS=Homo sapiens OX=9606 GN=SARS1 PE=1 SV=3	0	7	3	4	3	58.7	83	0.918	0.888	0.826	0.807	0.679	588.5	540.4	522.4	486.1	475.1	399.7	0.824139	-0.279041	0.0448311	1.34842	662	0.169776	0.770125	407.361	398.143	334.956	P49591
P48735	Isocitrate dehydrogenase [NADP], mitochondrial OS=Homo sapiens OX=9606 GN=IDH2 PE=1 SV=2	0	15	6	9	6	50.9	177	1.011	0.903	0.893	0.848	0.811	2478.3	2505.4	2237.8	2214.2	2101.4	2008.9	0.875788	-0.191347	0.0448787	1.34796	663	0.1697	0.770319	1855.54	1761.01	1683.5	P48735
Q13418	Integrin-linked protein kinase OS=Homo sapiens OX=9606 GN=ILK PE=1 SV=2	0	9	4	5	4	51.4	84	0.997	1	0.879	0.923	0.752	1307.2	1303.3	1306.8	1148.6	1206.3	982.6	0.85199	-0.231092	0.0449291	1.34747	664	0.169634	0.770486	962.549	1010.9	823.437	Q13418
Q92614	Unconventional myosin-XVIIIa OS=Homo sapiens OX=9606 GN=MYO18A PE=1 SV=3	0	6	12	14	12	233	421	0.967	0.974	0.894	0.93	0.818	2032.6	1965	1980.6	1817.3	1890.9	1662.8	0.898431	-0.15452	0.0449636	1.34714	665	0.16951	0.770806	1522.93	1584.61	1393.46	Q92614
O00483	Cytochrome c oxidase subunit NDUFA4 OS=Homo sapiens OX=9606 GN=NDUFA4 PE=1 SV=1	0.001	19	2	2	2	9.4	36	1.042	1.038	1.122	1.134	1.058	326.1	339.9	338.5	366	370	345.1	1.07626	0.106022	0.0452047	1.34482	666	0.170162	0.769136	306.715	310.067	289.2	O00483
Q01813	ATP-dependent 6-phosphofructokinase, platelet type OS=Homo sapiens OX=9606 GN=PFKP PE=1 SV=2	0	20	14	23	10	85.5	688	0.95	0.976	0.892	0.91	0.797	3424.5	3253.6	3343.8	3054.2	3117.7	2729.5	0.888195	-0.171052	0.0452884	1.34401	667	0.170222	0.768984	2559.48	2612.69	2287.37	Q01813
Q9NZM1	Myoferlin OS=Homo sapiens OX=9606 GN=MYOF PE=1 SV=1	0	10	18	21	18	234.6	526	0.93	1.071	0.87	0.906	0.835	3944.7	3669.4	4223.4	3430.3	3572.1	3294.7	0.869871	-0.201126	0.0454319	1.34264	668	0.170506	0.768261	2874.66	2993.49	2761.02	Q9NZM1
O15126	Secretory carrier-associated membrane protein 1 OS=Homo sapiens OX=9606 GN=SCAMP1 PE=1 SV=2	0	14	3	3	3	37.9	86	0.987	1.01	1.049	1.149	1.069	476.2	470	480.8	499.4	547.1	508.9	1.08998	0.1243	0.0454345	1.34261	669	0.17026	0.768886	418.507	458.48	426.468	O15126
Q9BRX8	Peroxiredoxin-like 2A OS=Homo sapiens OX=9606 GN=PRXL2A PE=1 SV=3	0	20	4	5	4	25.7	172	0.96	0.974	0.896	0.922	0.811	643.3	617.6	626.7	576.4	593.1	521.8	0.896006	-0.15842	0.0455125	1.34187	670	0.170298	0.76879	483.034	497.029	437.278	Q9BRX8
P09661	U2 small nuclear ribonucleoprotein A' OS=Homo sapiens OX=9606 GN=SNRPA1 PE=1 SV=2	0	13	3	4	3	28.4	120	0.955	1.015	1.027	1.071	1.075	358.7	342.8	364.3	368.6	384.2	385.6	1.06812	0.0950708	0.0455173	1.34182	671	0.170062	0.769392	308.894	321.967	323.14	P09661
Q01415	N-acetylgalactosamine kinase OS=Homo sapiens OX=9606 GN=GALK2 PE=1 SV=1	0	12	4	6	4	50.3	144	0.997	0.997	0.877	0.887	0.697	1218	1214.2	1213.9	1068.6	1080.8	848.4	0.822194	-0.28245	0.0458726	1.33845	672	0.171135	0.766661	895.507	905.731	710.975	Q01415
Q9BWF3	RNA-binding protein 4 OS=Homo sapiens OX=9606 GN=RBM4 PE=1 SV=1	0	16	6	10	6	40.3	352	1.176	1.136	1.509	1.391	1.233	1100.9	1294.5	1250.6	1660.8	1531.4	1357.8	1.24794	0.319552	0.0461586	1.33575	673	0.171946	0.764608	1391.78	1283.34	1137.86	Q9BWF3
P35237	Serpin B6 OS=Homo sapiens OX=9606 GN=SERPINB6 PE=1 SV=3	0	11	3	4	3	42.6	130	1.013	0.939	0.89	0.91	0.796	663	671.6	622.8	589.8	603.1	527.8	0.879074	-0.185943	0.0462357	1.33502	674	0.171977	0.764529	494.264	505.409	442.306	P35237
P51532	Transcription activator BRG1 OS=Homo sapiens OX=9606 GN=SMARCA4 PE=1 SV=2	0	4	5	6	5	184.5	139	0.945	0.976	1.176	1.183	1.509	748.2	706.8	730.1	879.9	885.3	1128.6	1.32433	0.405266	0.0463904	1.33357	675	0.172297	0.763721	737.373	741.898	945.788	P51532
Q27J81	Inverted formin-2 OS=Homo sapiens OX=9606 GN=INF2 PE=1 SV=2	0	1	2	2	2	135.5	33	0.981	0.978	0.928	0.947	0.866	365.2	358.2	357	338.8	345.8	316.1	0.926231	-0.110556	0.0463953	1.33353	676	0.172061	0.764319	283.921	289.787	264.898	Q27J81
Q15019	Septin-2 OS=Homo sapiens OX=9606 GN=SEPTIN2 PE=1 SV=1	0	21	6	8	6	41.5	194	1.003	0.929	0.906	0.894	0.817	1745.2	1750	1620.9	1581	1559.8	1426.5	0.892731	-0.163703	0.0464581	1.33294	677	0.172039	0.764373	1324.91	1307.14	1195.43	Q15019
O00299	Chloride intracellular channel protein 1 OS=Homo sapiens OX=9606 GN=CLIC1 PE=1 SV=4	0	51	9	23	9	26.9	886	0.935	0.937	0.83	0.854	0.673	4688.7	4386.2	4395.2	3889.8	4002.8	3155.3	0.82018	-0.285988	0.0465625	1.33196	678	0.172172	0.764039	3259.73	3354.42	2644.2	O00299
O96013	Serine/threonine-protein kinase PAK 4 OS=Homo sapiens OX=9606 GN=PAK4 PE=1 SV=1	0	3	2	2	2	64	89	1.071	1.099	0.957	0.886	0.749	264.1	282.7	290.4	252.6	234.1	197.8	0.817606	-0.290522	0.0466114	1.33151	679	0.172098	0.764223	211.684	196.18	165.76	O96013
Q05048	Cleavage stimulation factor subunit 1 OS=Homo sapiens OX=9606 GN=CSTF1 PE=1 SV=1	0	16	5	5	5	48.3	104	0.872	0.952	1.189	1.215	1.023	561.2	489.6	534.5	667.3	681.6	574.1	1.21302	0.278603	0.0469248	1.3286	680	0.173001	0.761952	559.21	571.194	481.107	Q05048
P26583	High mobility group protein B2 OS=Homo sapiens OX=9606 GN=HMGB2 PE=1 SV=2	0	11	2	3	2	24	106	1.184	0.986	1.374	1.207	1.27	577	683.2	568.8	792.6	696.6	733	1.21498	0.280934	0.0472	1.32606	681	0.17376	0.760051	664.214	583.764	614.268	P26583
Q8NE71	ATP-binding cassette sub-family F member 1 OS=Homo sapiens OX=9606 GN=ABCF1 PE=1 SV=2	0	8	5	6	5	95.9	154	1.005	0.969	1.022	1.077	1.105	759.7	763.8	736	776.2	818.2	839.8	1.07732	0.107444	0.0473925	1.32429	682	0.174212	0.758921	650.47	685.667	703.768	Q8NE71
Q86TX2	Acyl-coenzyme A thioesterase 1 OS=Homo sapiens OX=9606 GN=ACOT1 PE=1 SV=1	0	15	5	8	5	46.2	254	0.931	0.896	0.876	0.836	0.822	1300.7	1210.5	1165.6	1139.3	1087.2	1069.3	0.896377	-0.157822	0.0475118	1.3232	683	0.174396	0.758464	954.755	911.094	896.094	Q86TX2
Q96KP1	Exocyst complex component 2 OS=Homo sapiens OX=9606 GN=EXOC2 PE=1 SV=1	0	2	2	2	2	104	67	0.89	1.025	1.094	1.074	1.106	264.7	235.5	271.2	289.6	284.2	292.7	1.12328	0.167721	0.0480048	1.31872	684	0.175947	0.754617	242.69	238.165	245.288	Q96KP1
Q13177	Serine/threonine-protein kinase PAK 2 OS=Homo sapiens OX=9606 GN=PAK2 PE=1 SV=3	0	21	8	10	6	58	355	0.943	0.862	0.796	0.839	0.815	1779.4	1677.6	1533.9	1417.2	1493.6	1451.1	0.873971	-0.194343	0.0482231	1.31674	685	0.176489	0.753281	1187.64	1251.67	1216.05	Q13177
Q9NTK5	Obg-like ATPase 1 OS=Homo sapiens OX=9606 GN=OLA1 PE=1 SV=2	0	16	7	9	7	44.7	143	1.01	0.921	0.854	0.848	0.671	2379.4	2403.9	2191.3	2031.9	2017.2	1597.5	0.809595	-0.304728	0.0482475	1.31653	686	0.176321	0.753695	1702.77	1690.45	1338.74	Q9NTK5
Q53H12	Acylglycerol kinase, mitochondrial OS=Homo sapiens OX=9606 GN=AGK PE=1 SV=2	0	7	3	4	3	47.1	80	1.101	0.928	1.196	1.152	1.131	685	754.3	636	819.6	789.3	774.9	1.14865	0.199943	0.0489358	1.31037	687	0.178576	0.748176	686.84	661.448	649.381	Q53H12
O43795	Unconventional myosin-Ib OS=Homo sapiens OX=9606 GN=MYO1B PE=1 SV=3	0	13	16	19	15	131.9	434	0.951	0.973	1.08	1.077	1.005	3792.2	3605.1	3688.9	4094.8	4084.4	3810.4	1.08149	0.113019	0.0490024	1.30978	688	0.17856	0.748216	3431.52	3422.8	3193.19	O43795
O60437	Periplakin OS=Homo sapiens OX=9606 GN=PPL PE=1 SV=4	0	14	27	35	27	204.6	726	0.954	1.097	0.895	0.91	0.887	5771	5503.2	6330.6	5166.9	5250.5	5120.6	0.8826	-0.180168	0.0491797	1.30821	689	0.178946	0.747279	4329.96	4400.02	4291.16	O60437
Q08AM6	Protein VAC14 homolog OS=Homo sapiens OX=9606 GN=VAC14 PE=1 SV=1	0	4	3	3	3	87.9	133	0.904	0.943	1.074	1.073	1.004	658.8	595.7	621.3	707.2	706.9	661.3	1.10641	0.145883	0.0492653	1.30746	690	0.178997	0.747154	592.647	592.396	554.182	Q08AM6
O75348	V-type proton ATPase subunit G 1 OS=Homo sapiens OX=9606 GN=ATP6V1G1 PE=1 SV=3	0	16	2	3	2	13.7	156	1.045	1.137	0.953	0.914	0.796	415.9	434.6	473.1	396.3	380	331.1	0.836658	-0.257291	0.0493237	1.30694	691	0.17895	0.747268	332.107	318.447	277.468	O75348
Q8NFH4	Nucleoporin Nup37 OS=Homo sapiens OX=9606 GN=NUP37 PE=1 SV=1	0	7	2	3	2	36.7	81	0.905	1.099	1.186	1.131	1.174	490	443.4	538.3	581.2	554.1	575.3	1.16233	0.217019	0.0496238	1.30431	692	0.179779	0.745262	487.057	464.346	482.112	Q8NFH4
P06731	Carcinoembryonic antigen-related cell adhesion molecule 5 OS=Homo sapiens OX=9606 GN=CEACAM5 PE=1 SV=3	0	8	4	8	3	76.7	417	0.902	0.663	0.536	0.591	0.589	1078.6	972.6	715.2	577.7	637.6	635.8	0.669137	-0.579627	0.0497248	1.30343	693	0.179885	0.745006	484.124	534.321	532.812	P06731
Q14694	Ubiquitin carboxyl-terminal hydrolase 10 OS=Homo sapiens OX=9606 GN=USP10 PE=1 SV=2	0	11	7	7	7	87.1	103	0.984	0.893	1.037	1.092	1.168	1168	1149.1	1042.7	1211.3	1275.6	1364.3	1.14626	0.196933	0.0501579	1.29966	694	0.18119	0.741866	1015.09	1068.98	1143.31	Q14694
Q92990	Glomulin OS=Homo sapiens OX=9606 GN=GLMN PE=1 SV=2	0	3	2	2	2	68.2	53	1.004	1.061	1.203	1.167	1.45	206.8	207.6	219.4	248.7	241.4	299.8	1.24629	0.317642	0.0505806	1.29602	695	0.182454	0.738846	208.415	202.298	251.238	Q92990
Q00765	Receptor expression-enhancing protein 5 OS=Homo sapiens OX=9606 GN=REEP5 PE=1 SV=3	0	20	4	4	4	21.5	91	1.222	1.031	0.783	0.946	0.818	1076.4	1315.5	1110.1	843.3	1018	880.3	0.782867	-0.353161	0.0506294	1.2956	696	0.182368	0.739052	706.701	853.103	737.708	Q00765
Q9NTJ5	Phosphatidylinositol-3-phosphatase SAC1 OS=Homo sapiens OX=9606 GN=SACM1L PE=1 SV=2	0	5	3	3	3	66.9	71	1.044	0.976	1.224	1.207	1.058	382	399	372.9	467.5	461	404	1.15478	0.207617	0.0508644	1.29359	697	0.182951	0.737665	391.774	386.327	338.56	Q9NTJ5
O43291	Kunitz-type protease inhibitor 2 OS=Homo sapiens OX=9606 GN=SPINT2 PE=1 SV=2	0	19	4	4	4	28.2	140	1.017	1.403	0.767	0.826	0.697	947.8	964.2	1329.6	726.5	782.9	660.2	0.669299	-0.579277	0.0509621	1.29275	698	0.18304	0.737454	608.821	656.085	553.26	O43291
P49755	Transmembrane emp24 domain-containing protein 10 OS=Homo sapiens OX=9606 GN=TMED10 PE=1 SV=2	0	8	2	6	2	25	94	1.015	0.936	0.936	0.877	0.891	1932.3	1961	1808.9	1807.9	1693.7	1721.1	0.91591	-0.126723	0.0510247	1.29222	699	0.183003	0.737542	1515.05	1419.35	1442.31	P49755
P31483	Nucleolysin TIA-1 isoform p40 OS=Homo sapiens OX=9606 GN=TIA1 PE=1 SV=3	0	9	3	3	2	42.9	102	1.053	1.198	1.381	1.561	1.234	31.6	33.2	37.8	43.6	49.3	38.9	1.2846	0.36132	0.051184	1.29087	700	0.183312	0.736809	36.5376	41.3143	32.5989	P31483
Q9Y394	Dehydrogenase/reductase SDR family member 7 OS=Homo sapiens OX=9606 GN=DHRS7 PE=1 SV=1	0	6	2	3	2	38.3	94	1.041	1.106	0.954	0.929	0.981	501.8	522.6	555.1	478.8	466	492.3	0.909845	-0.136307	0.05144	1.2887	701	0.183966	0.735262	401.243	390.517	412.557	Q9Y394
O75436	Vacuolar protein sorting-associated protein 26A OS=Homo sapiens OX=9606 GN=VPS26A PE=1 SV=2	0	8	2	4	2	38.1	102	0.993	0.906	0.897	0.875	0.837	657.1	652.4	595.1	589.7	574.9	549.7	0.900084	-0.151868	0.0515729	1.28758	702	0.184178	0.734761	494.18	481.777	460.659	O75436
Q9BW92	Threonine--tRNA ligase, mitochondrial OS=Homo sapiens OX=9606 GN=TARS2 PE=1 SV=1	0	3	2	2	2	81	32	1.028	0.934	1.051	1.105	1.168	496.6	510.7	463.9	521.8	548.8	579.9	1.12187	0.16591	0.0516142	1.28723	703	0.184064	0.735032	437.278	459.905	485.967	Q9BW92
P24666	Low molecular weight phosphotyrosine protein phosphatase OS=Homo sapiens OX=9606 GN=ACP1 PE=1 SV=3	0	32	4	6	4	18	137	0.927	1.029	1.148	1.151	1.407	857.9	795.6	883	985.1	987.4	1207.3	1.25362	0.326097	0.0516665	1.28679	704	0.183989	0.735209	825.533	827.46	1011.74	P24666
O00571	ATP-dependent RNA helicase DDX3X OS=Homo sapiens OX=9606 GN=DDX3X PE=1 SV=3	0	11	7	10	6	73.2	378	0.987	0.949	1.305	1.244	1.045	1155.5	1140.5	1096.4	1507.7	1436.9	1207.3	1.22388	0.291465	0.051888	1.28493	705	0.184515	0.733968	1263.48	1204.15	1011.74	O00571
P28070	Proteasome subunit beta type-4 OS=Homo sapiens OX=9606 GN=PSMB4 PE=1 SV=4	0	13	3	5	3	29.2	152	1.115	0.99	0.932	0.888	0.933	478.6	533.7	473.8	446.3	425.1	446.5	0.886818	-0.17329	0.0520785	1.28334	706	0.18493	0.732992	374.008	356.242	374.175	P28070
P48643	T-complex protein 1 subunit epsilon OS=Homo sapiens OX=9606 GN=CCT5 PE=1 SV=1	0	20	11	17	11	59.6	398	1.006	0.934	1.093	1.131	1.028	4676.2	4704.7	4369.3	5111.1	5287.2	4805	1.10568	0.144932	0.0521947	1.28237	707	0.185081	0.732639	4283.2	4430.77	4026.68	P48643
Q9UJ14	Glutathione hydrolase 7 OS=Homo sapiens OX=9606 GN=GGT7 PE=1 SV=2	0	5	2	3	2	70.4	69	0.947	1.097	0.903	0.891	0.795	217.3	205.8	238.4	196.3	193.5	172.8	0.850491	-0.233632	0.0525553	1.27938	708	0.186096	0.730263	164.503	162.157	144.81	Q9UJ14
Q32P28	Prolyl 3-hydroxylase 1 OS=Homo sapiens OX=9606 GN=P3H1 PE=1 SV=2	0	3	2	2	2	83.3	54	1.023	0.909	0.859	0.863	0.711	328.2	335.6	298.4	281.8	283.4	233.2	0.829765	-0.269225	0.0525578	1.27936	709	0.185843	0.730855	236.154	237.495	195.426	Q32P28
Q96FC7	Phytanoyl-CoA hydroxylase-interacting protein-like OS=Homo sapiens OX=9606 GN=PHYHIPL PE=1 SV=3	0	8	2	2	2	42.5	43	0.732	0.887	0.701	0.636	0.54	597	436.9	529.3	418.6	379.9	322.2	0.716927	-0.480102	0.0529039	1.27651	710	0.186803	0.728617	350.795	318.363	270.01	Q96FC7
O95782	AP-2 complex subunit alpha-1 OS=Homo sapiens OX=9606 GN=AP2A1 PE=1 SV=3	0	7	7	8	4	107.5	185	1.093	1.274	1.419	1.422	1.283	728.9	796.8	928.8	1034.7	1036.9	934.9	1.22489	0.292656	0.0529806	1.27588	711	0.186811	0.728598	867.098	868.942	783.464	O95782
Q9BTT6	Leucine-rich repeat-containing protein 1 OS=Homo sapiens OX=9606 GN=LRRC1 PE=1 SV=1	0	6	2	2	2	59.2	122	0.949	0.913	1.077	1.024	1.017	313.2	297.2	285.9	337.2	320.8	318.6	1.08959	0.123786	0.0532275	1.27386	712	0.187418	0.72719	282.58	268.836	266.993	Q9BTT6
Q7Z7H5	Transmembrane emp24 domain-containing protein 4 OS=Homo sapiens OX=9606 GN=TMED4 PE=1 SV=1	0	16	3	3	2	25.9	95	1.06	1.082	0.93	0.964	0.996	322.4	341.9	349	299.8	310.9	321	0.919471	-0.121124	0.0535196	1.27149	713	0.188182	0.725423	251.238	260.54	269.004	Q7Z7H5
Q9BR76	Coronin-1B OS=Homo sapiens OX=9606 GN=CORO1B PE=1 SV=1	0	15	5	6	5	54.2	136	1.042	0.954	0.825	0.913	0.688	1483.8	1545.6	1416	1223.5	1355.4	1021.5	0.809916	-0.304156	0.0537127	1.26992	714	0.188596	0.724467	1025.32	1135.85	856.036	Q9BR76
P57740	Nuclear pore complex protein Nup107 OS=Homo sapiens OX=9606 GN=NUP107 PE=1 SV=1	0	4	3	3	3	106.3	49	0.878	0.806	0.715	0.754	0.744	504.2	442.7	406.2	360.6	380.4	375.1	0.824847	-0.277802	0.0537949	1.26926	715	0.188621	0.72441	302.19	318.782	314.341	P57740
O00330	Pyruvate dehydrogenase protein X component, mitochondrial OS=Homo sapiens OX=9606 GN=PDHX PE=1 SV=3	0	16	8	14	8	54.1	331	0.935	1.12	1.195	1.174	1.143	2448.6	2289.4	2742.7	2925.7	2874.1	2798.9	1.14945	0.200945	0.05383	1.26898	716	0.18848	0.724735	2451.79	2408.55	2345.53	O00330
Q9Y6G9	Cytoplasmic dynein 1 light intermediate chain 1 OS=Homo sapiens OX=9606 GN=DYNC1LI1 PE=1 SV=3	0	6	2	3	2	56.5	253	0.948	1.102	1.347	1.474	1.128	606.4	575	668.4	816.6	893.9	684	1.29446	0.372355	0.0538815	1.26856	717	0.188397	0.724925	684.326	749.105	573.205	Q9Y6G9
Q9UHG3	Prenylcysteine oxidase 1 OS=Homo sapiens OX=9606 GN=PCYOX1 PE=1 SV=3	0	15	7	10	7	56.6	169	1.064	0.884	0.79	0.855	0.847	2529.8	2692	2237.1	1997.9	2162.9	2142.5	0.845071	-0.242856	0.0543212	1.26503	718	0.18967	0.722001	1674.28	1812.55	1795.46	Q9UHG3
Q96KP4	Cytosolic non-specific dipeptidase OS=Homo sapiens OX=9606 GN=CNDP2 PE=1 SV=2	0	12	4	6	4	52.8	136	0.9	0.854	0.808	0.803	0.71	1262.9	1137	1078	1020	1014.1	896.5	0.842635	-0.24702	0.054517	1.26347	719	0.190089	0.721042	854.779	849.835	751.284	Q96KP4
Q02978	Mitochondrial 2-oxoglutarate/malate carrier protein OS=Homo sapiens OX=9606 GN=SLC25A11 PE=1 SV=3	0	18	4	5	4	34	89	1.086	0.936	1.117	1.129	1.231	1077.6	1170	1009.2	1203.3	1217.1	1326.3	1.15042	0.202165	0.0546378	1.26251	720	0.190246	0.720685	1008.39	1019.95	1111.46	Q02978
Q9UBI6	Guanine nucleotide-binding protein G(I)/G(S)/G(O) subunit gamma-12 OS=Homo sapiens OX=9606 GN=GNG12 PE=1 SV=3	0	47	3	4	3	8	98	1.05	1.075	0.927	0.886	0.686	528.2	554.5	567.6	489.6	467.9	362.4	0.799794	-0.3223	0.0547201	1.26185	721	0.190268	0.720634	410.294	392.109	303.698	Q9UBI6
Q9Y2W1	Thyroid hormone receptor-associated protein 3 OS=Homo sapiens OX=9606 GN=THRAP3 PE=1 SV=2	0	7	5	5	5	108.6	182	0.947	0.989	1.218	1.141	1.522	582	551.2	575.5	708.8	664.1	885.7	1.32182	0.40253	0.0550246	1.25944	722	0.191062	0.718826	593.988	556.528	742.233	Q9Y2W1
P35658	Nuclear pore complex protein Nup214 OS=Homo sapiens OX=9606 GN=NUP214 PE=1 SV=2	0	1	3	3	3	213.5	94	0.945	1.078	1.317	1.353	1.088	487.2	460.5	525.4	641.5	659.1	530.3	1.24289	0.313698	0.0552292	1.25783	723	0.191507	0.717815	537.589	552.338	444.401	P35658
O95433	Activator of 90 kDa heat shock protein ATPase homolog 1 OS=Homo sapiens OX=9606 GN=AHSA1 PE=1 SV=1	0	9	3	5	3	38.3	135	0.993	1.013	1.243	1.228	1.046	517.5	514	524	643.1	635.7	541.1	1.16998	0.226481	0.0556085	1.25486	724	0.192556	0.715443	538.93	532.729	453.452	O95433
Q9ULD0	2-oxoglutarate dehydrogenase-like, mitochondrial OS=Homo sapiens OX=9606 GN=OGDHL PE=1 SV=3	0	4	4	5	4	114.4	173	1.019	0.934	1.05	1.065	1.049	926.1	944	864.6	972.6	986.6	971.8	1.07178	0.10001	0.0558931	1.25264	725	0.193274	0.713825	815.057	826.79	814.387	Q9ULD0
Q5TDH0	Protein DDI1 homolog 2 OS=Homo sapiens OX=9606 GN=DDI2 PE=1 SV=1	0	10	4	5	4	44.5	96	0.956	1.008	0.953	0.907	0.937	775	741.2	781.4	738.6	702.6	725.8	0.943158	-0.0844285	0.0560068	1.25176	726	0.193401	0.713542	618.961	588.792	608.234	Q5TDH0
Q8WUM4	Programmed cell death 6-interacting protein OS=Homo sapiens OX=9606 GN=PDCD6IP PE=1 SV=1	0	27	23	29	23	96	629	0.94	1.031	1.236	1.257	1.049	5712.5	5371.9	5890.2	7061.4	7182.3	5991.8	1.1921	0.253511	0.0560392	1.25151	727	0.193247	0.713888	5917.59	6018.9	5021.24	Q8WUM4
O60229	Kalirin OS=Homo sapiens OX=9606 GN=KALRN PE=1 SV=3	0	1	2	2	2	340	26	0.911	0.995	1.075	1.026	1.063	480.5	437.7	477.9	516.4	493.2	510.5	1.08882	0.122764	0.0560446	1.25147	728	0.193	0.714443	432.753	413.311	427.809	O60229
Q8ND24	RING finger protein 214 OS=Homo sapiens OX=9606 GN=RNF214 PE=1 SV=2	0	4	3	3	3	77.6	73	1.036	1.081	1.238	1.247	1.087	429.5	445	464.4	531.8	535.7	467	1.14609	0.19672	0.0560586	1.25136	729	0.192783	0.714931	445.659	448.927	391.355	Q8ND24
Q9GZZ1	N-alpha-acetyltransferase 50 OS=Homo sapiens OX=9606 GN=NAA50 PE=1 SV=1	0	26	4	4	4	19.4	75	0.972	1.085	1.106	1.106	1.119	730.4	709.8	792.5	807.6	807.6	817.4	1.08953	0.12371	0.0565079	1.24789	730	0.194062	0.712059	676.784	676.784	684.997	Q9GZZ1
Q9BQL6	Fermitin family homolog 1 OS=Homo sapiens OX=9606 GN=FERMT1 PE=1 SV=1	0	4	2	2	2	77.4	80	0.888	0.966	0.872	0.848	0.864	286.1	254	276.5	249.5	242.7	247	0.905217	-0.143665	0.0566879	1.24651	731	0.194414	0.711273	209.086	203.387	206.991	Q9BQL6
Q9NYU2	UDP-glucose:glycoprotein glucosyltransferase 1 OS=Homo sapiens OX=9606 GN=UGGT1 PE=1 SV=3	0	5	8	11	8	177.1	277	1.036	0.808	0.689	0.768	0.78	2597.2	2689.9	2098.3	1789.5	1996	2026.2	0.786917	-0.345716	0.0571777	1.24277	732	0.195826	0.70813	1499.64	1672.69	1697.99	Q9NYU2
P12236	ADP/ATP translocase 3 OS=Homo sapiens OX=9606 GN=SLC25A6 PE=1 SV=4	0	21	7	10	2	32.8	233	0.979	0.825	1.134	1.07	1.302	526	514.9	433.8	596.5	562.7	684.9	1.25049	0.322495	0.0574454	1.24074	733	0.196474	0.706694	499.878	471.553	573.959	P12236
Q8NE86	Calcium uniporter protein, mitochondrial OS=Homo sapiens OX=9606 GN=MCU PE=1 SV=1	0	7	2	2	2	39.8	62	0.862	0.771	1.041	1.056	1.066	233.5	201.2	180.1	243	246.6	248.9	1.2012	0.264481	0.0576191	1.23943	734	0.1968	0.705975	203.639	206.655	208.583	Q8NE86
Q99497	Parkinson disease protein 7 OS=Homo sapiens OX=9606 GN=PARK7 PE=1 SV=2	0	35	5	9	5	19.9	319	0.953	1.015	1.082	1.05	1.028	2353.8	2244.4	2388.2	2545.9	2471.3	2419.1	1.0644	0.0900357	0.0577374	1.23854	735	0.196936	0.705676	2133.51	2071	2027.25	Q99497
P67809	Y-box-binding protein 1 OS=Homo sapiens OX=9606 GN=YBX1 PE=1 SV=3	0	17	3	5	2	35.9	184	0.983	0.957	1.169	1.23	1.594	182.2	179.1	174.3	213	224	290.3	1.35792	0.441395	0.0578937	1.23737	736	0.1972	0.705092	178.498	187.716	243.277	P67809
P50552	Vasodilator-stimulated phosphoprotein OS=Homo sapiens OX=9606 GN=VASP PE=1 SV=3	0	21	6	6	6	39.8	169	0.948	0.937	0.85	0.894	0.733	1045.4	991.5	979.3	888.7	934.3	766.5	0.858531	-0.220059	0.0581048	1.23579	737	0.197651	0.704102	744.747	782.961	642.342	P50552
Q92733	Proline-rich protein PRCC OS=Homo sapiens OX=9606 GN=PRCC PE=1 SV=1	0	3	2	2	2	52.4	49	1.179	1.125	1.541	1.475	1.203	211.5	249.3	237.9	325.9	312	254.5	1.27723	0.353017	0.0582193	1.23493	738	0.197772	0.703835	273.11	261.462	213.276	Q92733
P27144	Adenylate kinase 4, mitochondrial OS=Homo sapiens OX=9606 GN=AK4 PE=1 SV=1	0	15	3	6	3	25.3	204	1.108	1.017	0.965	0.894	0.792	2241.2	2482.9	2279.4	2161.9	2002.7	1776	0.848233	-0.237467	0.0582552	1.23467	739	0.197626	0.704155	1811.71	1678.3	1488.32	P27144
Q9Y4F1	FERM, ARHGEF and pleckstrin domain-containing protein 1 OS=Homo sapiens OX=9606 GN=FARP1 PE=1 SV=1	0	2	2	2	2	118.6	53	1.223	1.128	1.333	1.244	1.337	231.7	283.3	261.4	308.7	288.2	309.7	1.1677	0.223666	0.0582865	1.23443	740	0.197465	0.70451	258.696	241.517	259.534	Q9Y4F1
Q9Y5Y6	Suppressor of tumorigenicity 14 protein OS=Homo sapiens OX=9606 GN=ST14 PE=1 SV=2	0	4	3	3	3	94.7	116	0.588	0.589	0.371	0.388	0.327	994.8	584.8	585.6	369.3	386.1	325.7	0.499307	-1.002	0.0585519	1.23246	741	0.198097	0.703123	309.48	323.559	272.943	Q9Y5Y6
P33908	Mannosyl-oligosaccharide 1,2-alpha-mannosidase IA OS=Homo sapiens OX=9606 GN=MAN1A1 PE=1 SV=3	0	4	2	2	2	72.9	51	0.996	0.928	1.032	1.124	1.208	232.3	231.4	215.7	239.8	261	280.7	1.15028	0.201985	0.0586919	1.23142	742	0.198303	0.702671	200.957	218.723	235.232	P33908
A5YKK6	CCR4-NOT transcription complex subunit 1 OS=Homo sapiens OX=9606 GN=CNOT1 PE=1 SV=2	0	6	12	13	12	266.8	295	0.93	0.984	1.101	1.069	1.011	1723	1601.8	1695.1	1897.1	1841.7	1741.1	1.09164	0.126491	0.0588608	1.23017	743	0.198606	0.702008	1589.81	1543.38	1459.07	A5YKK6
Q13753	Laminin subunit gamma-2 OS=Homo sapiens OX=9606 GN=LAMC2 PE=1 SV=2	0	3	4	4	4	130.9	164	1.107	0.889	0.801	0.87	0.798	668	739.3	593.9	535.2	581.1	533.1	0.824205	-0.278924	0.0589595	1.22945	744	0.198671	0.701865	448.508	486.973	446.748	Q13753
P82094	TATA element modulatory factor OS=Homo sapiens OX=9606 GN=TMF1 PE=1 SV=2	0	2	2	2	2	122.8	54	0.972	1.176	1.196	1.294	1.477	201.8	196.2	237.3	241.3	261	298.1	1.25988	0.333283	0.0591018	1.2284	745	0.198883	0.701402	202.214	218.723	249.813	P82094
O00159	Unconventional myosin-Ic OS=Homo sapiens OX=9606 GN=MYO1C PE=1 SV=4	0	10	8	9	8	121.6	242	0.918	0.944	1.05	1.05	0.997	1692.6	1553.6	1597.6	1776.7	1777.2	1687.3	1.08204	0.113758	0.0594026	1.22619	746	0.199628	0.699779	1488.91	1489.33	1413.99	O00159
Q99436	Proteasome subunit beta type-7 OS=Homo sapiens OX=9606 GN=PSMB7 PE=1 SV=1	0	14	4	5	4	29.9	155	1.131	1.053	0.965	0.93	0.973	1049.1	1186.5	1104.2	1012.1	975.5	1021.3	0.900922	-0.150526	0.059579	1.22491	747	0.199953	0.699073	848.159	817.488	855.869	Q99436
O60749	Sorting nexin-2 OS=Homo sapiens OX=9606 GN=SNX2 PE=1 SV=2	0	15	7	7	7	58.4	218	0.887	0.871	0.822	0.818	0.793	1745.6	1548	1520.5	1434.7	1427.1	1384.6	0.882076	-0.181026	0.0596139	1.22465	748	0.199802	0.6994	1202.31	1195.94	1160.32	O60749
Q99714	3-hydroxyacyl-CoA dehydrogenase type-2 OS=Homo sapiens OX=9606 GN=HSD17B10 PE=1 SV=3	0	18	3	4	3	26.9	85	0.939	0.913	1.062	1.01	1.018	526.7	494.6	480.9	559.5	532	536.1	1.08348	0.115669	0.0597647	1.22356	749	0.20004	0.698883	468.872	445.826	449.262	Q99714
P62269	40S ribosomal protein S18 OS=Homo sapiens OX=9606 GN=RPS18 PE=1 SV=3	0	13	2	4	2	17.7	157	0.982	0.965	0.817	0.777	0.947	540.3	530.6	521.6	441.4	420	511.5	0.862104	-0.214067	0.0600568	1.22144	750	0.20075	0.697345	369.902	351.968	428.647	P62269
Q9ULC5	Long-chain-fatty-acid--CoA ligase 5 OS=Homo sapiens OX=9606 GN=ACSL5 PE=1 SV=1	0	18	10	11	10	75.9	208	0.933	0.976	0.931	0.907	0.882	2662.4	2483.1	2598.9	2478.8	2413.8	2349	0.935076	-0.096845	0.060122	1.22097	751	0.2007	0.697452	2077.28	2022.81	1968.51	Q9ULC5
P12004	Proliferating cell nuclear antigen OS=Homo sapiens OX=9606 GN=PCNA PE=1 SV=1	0	25	4	5	4	28.8	134	0.974	1.153	1.277	1.253	1.14	945.8	921.4	1090.2	1207.6	1184.9	1077.7	1.1734	0.230689	0.0611271	1.21377	752	0.203784	0.69083	1011.99	992.969	903.133	P12004
O43399	Tumor protein D54 OS=Homo sapiens OX=9606 GN=TPD52L2 PE=1 SV=2	0	25	4	5	4	22.2	213	1.005	1	0.912	0.98	0.957	743.3	747.1	743.5	677.7	728.7	711.2	0.947939	-0.0771345	0.0611831	1.21337	753	0.2037	0.691009	567.925	610.664	595.999	O43399
Q96RT1	Erbin OS=Homo sapiens OX=9606 GN=ERBIN PE=1 SV=2	0	2	3	3	3	158.2	70	0.953	1.056	1.102	1.061	1.097	579.8	552.8	612.4	639	615.1	636.3	1.08332	0.115464	0.0615869	1.21051	754	0.204772	0.688729	535.494	515.465	533.231	Q96RT1
Q96ST3	Paired amphipathic helix protein Sin3a OS=Homo sapiens OX=9606 GN=SIN3A PE=1 SV=2	0	2	2	2	2	145.1	25	0.899	0.861	1.124	0.993	1.187	106.8	96	92	120.1	106.1	126.8	1.19742	0.259932	0.0616	1.21042	755	0.204544	0.689212	100.646	88.9138	106.261	Q96ST3
O43776	Asparagine--tRNA ligase, cytoplasmic OS=Homo sapiens OX=9606 GN=NARS1 PE=1 SV=1	0	9	4	5	4	62.9	129	1.037	0.995	1.151	1.197	1.046	1111.7	1153	1106.5	1279.3	1331.1	1162.5	1.11916	0.162412	0.061608	1.21036	756	0.204301	0.68973	1072.08	1115.49	974.197	O43776
P84103	Serine/arginine-rich splicing factor 3 OS=Homo sapiens OX=9606 GN=SRSF3 PE=1 SV=1	0	13	2	2	2	19.3	55	1.085	1.115	1.399	1.493	1.147	210.8	228.7	235	294.8	314.7	241.7	1.26197	0.33568	0.0622985	1.20552	757	0.206318	0.685464	247.048	263.725	202.549	P84103
Q9H4A4	Aminopeptidase B OS=Homo sapiens OX=9606 GN=RNPEP PE=1 SV=2	0	9	5	6	5	72.5	100	1.005	0.952	1.031	1.034	1.093	1066.5	1071.5	1015.2	1099.4	1103.3	1165.5	1.06818	0.0951611	0.0624749	1.20429	758	0.206629	0.684809	921.318	924.586	976.711	Q9H4A4
Q92616	eIF-2-alpha kinase activator GCN1 OS=Homo sapiens OX=9606 GN=GCN1 PE=1 SV=6	0	10	24	29	24	292.6	769	0.973	1.016	1.174	1.195	1.03	4237.5	4123.5	4305.6	4974.5	5064.3	4365	1.13715	0.18542	0.0624896	1.20419	759	0.206405	0.685279	4168.73	4243.98	3657.95	Q92616
Q13242	Serine/arginine-rich splicing factor 9 OS=Homo sapiens OX=9606 GN=SRSF9 PE=1 SV=1	0	19	4	5	4	25.5	126	1.029	1.059	1.357	1.233	1.095	712.9	733.6	755	967.6	878.7	780.6	1.19323	0.254874	0.0625282	1.20392	760	0.206261	0.685584	810.867	736.367	654.158	Q13242
Q7Z3B4	Nucleoporin p54 OS=Homo sapiens OX=9606 GN=NUP54 PE=1 SV=2	0	7	3	4	3	55.4	71	0.953	0.91	1.079	0.997	1.073	957.6	912.3	871.1	1033.6	954.2	1027.3	1.1	0.137504	0.062606	1.20338	761	0.206246	0.685614	866.176	799.638	860.897	Q7Z3B4
P34896	Serine hydroxymethyltransferase, cytosolic OS=Homo sapiens OX=9606 GN=SHMT1 PE=1 SV=1	0	6	2	2	2	53	63	0.93	0.963	0.863	0.887	0.929	216.5	201.4	208.6	186.8	192	201.2	0.925778	-0.111262	0.0628226	1.20188	762	0.206688	0.684685	156.542	160.9	168.609	P34896
Q6UXN9	WD repeat-containing protein 82 OS=Homo sapiens OX=9606 GN=WDR82 PE=1 SV=1	0	11	2	3	2	35.1	89	1.022	0.899	1.124	1.098	1.042	399.3	408	359	448.7	438.4	416.2	1.11747	0.16023	0.0630549	1.20028	763	0.20718	0.683651	376.019	367.388	348.784	Q6UXN9
Q9BZZ5	Apoptosis inhibitor 5 OS=Homo sapiens OX=9606 GN=API5 PE=1 SV=3	0	15	8	9	8	59	266	1.035	0.85	1.122	1.077	1.148	1502.3	1554.6	1276.3	1685.4	1618.4	1725.1	1.16055	0.21481	0.0632173	1.19916	764	0.207442	0.683103	1412.4	1356.25	1445.67	Q9BZZ5
P53992	Protein transport protein Sec24C OS=Homo sapiens OX=9606 GN=SEC24C PE=1 SV=3	0	13	11	17	11	118.2	584	0.935	1.047	1.141	1.128	1.047	2938.5	2748.1	3076.2	3353.8	3314.5	3077.3	1.11216	0.153359	0.0633167	1.19848	765	0.207497	0.682989	2810.55	2777.61	2578.84	P53992
P27708	CAD protein OS=Homo sapiens OX=9606 GN=CAD PE=1 SV=3	0	10	17	22	17	242.8	629	0.929	1.188	1.313	1.418	1.179	2651.7	2464.2	3150.7	3482.5	3760.8	3126.5	1.25442	0.327022	0.0633951	1.19794	766	0.207482	0.683019	2918.4	3151.62	2620.07	P27708
Q06323	Proteasome activator complex subunit 1 OS=Homo sapiens OX=9606 GN=PSME1 PE=1 SV=1	0	18	4	5	4	28.7	181	1.118	1.063	0.918	0.993	0.835	1108.7	1239	1178.4	1018.2	1100.7	925.2	0.863305	-0.212058	0.0636735	1.19604	767	0.208122	0.681682	853.271	922.408	775.335	Q06323
P43487	Ran-specific GTPase-activating protein OS=Homo sapiens OX=9606 GN=RANBP1 PE=1 SV=1	0	15	3	6	3	23.3	247	1.005	1.024	1.116	1.164	1.037	1168	1174.1	1195.9	1304	1359.7	1211.1	1.0952	0.131188	0.0638362	1.19493	768	0.208382	0.68114	1092.78	1139.45	1014.92	P43487
Q9H7M9	V-type immunoglobulin domain-containing suppressor of T-cell activation OS=Homo sapiens OX=9606 GN=VSIR PE=1 SV=3	0.001	5	2	2	2	33.9	33	1.115	1.267	0.87	0.95	0.943	137.6	153.5	174.3	119.7	130.7	129.7	0.816717	-0.292092	0.063933	1.19428	769	0.208427	0.681047	100.311	109.529	108.691	Q9H7M9
P55072	Transitional endoplasmic reticulum ATPase OS=Homo sapiens OX=9606 GN=VCP PE=1 SV=4	0	27	16	26	16	89.3	1040	1.072	1.016	0.911	0.996	0.909	4994.1	5353.3	5076	4550	4972.4	4540.3	0.911777	-0.133247	0.0645654	1.19	770	0.210215	0.677337	3812.99	4166.97	3804.86	P55072
Q9BZJ0	Crooked neck-like protein 1 OS=Homo sapiens OX=9606 GN=CRNKL1 PE=1 SV=4	0	4	3	3	3	100.4	84	0.81	0.895	1.054	1.012	1.088	356.5	288.6	318.9	375.7	360.8	387.8	1.16629	0.221922	0.0647815	1.18855	771	0.210645	0.676449	314.844	302.357	324.984	Q9BZJ0
Q9NR30	Nucleolar RNA helicase 2 OS=Homo sapiens OX=9606 GN=DDX21 PE=1 SV=5	0	15	11	16	8	87.3	308	0.89	0.928	1.199	1.088	1.502	2208.6	1965	2049.8	2647.4	2402	3317.2	1.34438	0.426938	0.0648458	1.18812	772	0.210581	0.676581	2218.57	2012.92	2779.88	Q9NR30
Q04323	UBX domain-containing protein 1 OS=Homo sapiens OX=9606 GN=UBXN1 PE=1 SV=2	0	11	3	3	3	33.3	70	0.891	0.968	1.04	1.019	1.084	457	407.4	442.3	475.5	465.6	495.5	1.09941	0.13673	0.064894	1.1878	773	0.210465	0.676821	398.478	390.182	415.238	Q04323
P23246	Splicing factor, proline- and glutamine-rich OS=Homo sapiens OX=9606 GN=SFPQ PE=1 SV=2	0	22	13	22	12	76.1	359	1.073	1.004	1.331	1.236	1.084	2968.5	3185.7	2981.7	3950.6	3668.5	3218.2	1.18623	0.246387	0.0649764	1.18724	774	0.21046	0.676831	3310.68	3074.27	2696.91	P23246
Q9NPJ3	Acyl-coenzyme A thioesterase 13 OS=Homo sapiens OX=9606 GN=ACOT13 PE=1 SV=1	0	29	3	5	3	15	201	1.034	0.954	0.914	0.883	0.733	1230	1271.7	1173.3	1124.1	1086.6	901.8	0.846939	-0.23967	0.065323	1.18493	775	0.211309	0.675081	942.017	910.591	755.726	Q9NPJ3
Q9BT78	COP9 signalosome complex subunit 4 OS=Homo sapiens OX=9606 GN=COPS4 PE=1 SV=1	0	8	3	3	3	46.2	83	0.956	0.964	1	1.124	1.098	583.9	558.4	563	584.1	656.3	641.3	1.10344	0.142011	0.065517	1.18365	776	0.211664	0.674353	489.487	549.992	537.422	Q9BT78
P60660	Myosin light polypeptide 6 OS=Homo sapiens OX=9606 GN=MYL6 PE=1 SV=2	0	48	7	12	5	16.9	306	1.135	1.173	0.857	0.968	0.627	3079.6	3493.8	3611.1	2639.1	2981.2	1931.1	0.74146	-0.431559	0.0655684	1.18331	777	0.211557	0.674572	2211.62	2498.3	1618.3	P60660
Q96I99	Succinate--CoA ligase [GDP-forming] subunit beta, mitochondrial OS=Homo sapiens OX=9606 GN=SUCLG2 PE=1 SV=2	0	33	13	21	13	46.5	517	1.029	0.891	1.091	1.105	1.058	4540.2	4672.8	4044.6	4952.5	5018.8	4805.5	1.11459	0.156514	0.0656544	1.18274	778	0.211562	0.674562	4150.29	4205.85	4027.1	Q96I99
P00367	Glutamate dehydrogenase 1, mitochondrial OS=Homo sapiens OX=9606 GN=GLUD1 PE=1 SV=2	0	35	17	38	17	61.4	927	1.054	0.932	1.222	1.242	1.051	8221.7	8667.6	7659.6	10046.6	10213.8	8641.6	1.17732	0.235511	0.065896	1.18114	779	0.212068	0.673524	8419.24	8559.36	7241.83	P00367
Q14157	Ubiquitin-associated protein 2-like OS=Homo sapiens OX=9606 GN=UBAP2L PE=1 SV=2	0	8	7	7	7	114.5	144	0.984	1.026	1.25	1.265	1.043	1172.1	1153.5	1202.3	1464.7	1483.1	1222	1.18195	0.241169	0.0662275	1.17896	780	0.212862	0.671902	1227.45	1242.87	1024.06	Q14157
P07203	Glutathione peroxidase 1 OS=Homo sapiens OX=9606 GN=GPX1 PE=1 SV=4	0	14	2	3	2	22.1	82	0.984	1.021	1.368	1.342	1.054	579	570	591.2	791.9	777.1	610.4	1.25238	0.324678	0.0666257	1.17636	781	0.213868	0.669855	663.627	651.225	511.527	P07203
Q9UBS4	DnaJ homolog subfamily B member 11 OS=Homo sapiens OX=9606 GN=DNAJB11 PE=1 SV=1	0	13	3	3	3	40.5	74	1.058	1.032	0.933	0.939	0.759	365	386.3	376.5	340.4	342.7	277.1	0.851392	-0.232104	0.0668538	1.17487	782	0.214326	0.668926	285.262	287.189	232.215	Q9UBS4
P55735	Protein SEC13 homolog OS=Homo sapiens OX=9606 GN=SEC13 PE=1 SV=3	0	18	4	6	4	35.5	275	1.058	1.173	1.319	1.339	1.153	537.6	568.8	630.6	709.4	720.1	620.1	1.17997	0.238745	0.0675101	1.17063	783	0.216153	0.665239	594.491	603.457	519.656	P55735
Q14008	Cytoskeleton-associated protein 5 OS=Homo sapiens OX=9606 GN=CKAP5 PE=1 SV=3	0	8	16	20	16	225.4	376	0.944	0.954	1.073	1.09	0.993	3872.3	3657	3694.5	4156.5	4219.3	3844.3	1.08877	0.122695	0.0678265	1.1686	784	0.216889	0.663762	3483.23	3535.85	3221.6	Q14008
Q7Z4H8	Protein O-glucosyltransferase 3 OS=Homo sapiens OX=9606 GN=POGLUT3 PE=1 SV=2	0	3	2	2	2	58.5	66	0.925	0.839	0.797	0.829	0.734	492.3	455.3	413.2	392.6	408.2	361.1	0.853836	-0.227969	0.068124	1.1667	785	0.217563	0.662415	329.006	342.079	302.609	Q7Z4H8
P17482	Homeobox protein Hox-B9 OS=Homo sapiens OX=9606 GN=HOXB9 PE=1 SV=2	0	11	2	2	2	28	54	0.954	1.069	1.24	1.129	1.082	218	208.1	233	270.3	246.2	235.8	1.1414	0.190811	0.0681351	1.16663	786	0.217321	0.662898	226.517	206.32	197.605	P17482
P33176	Kinesin-1 heavy chain OS=Homo sapiens OX=9606 GN=KIF5B PE=1 SV=1	0	28	23	33	17	109.6	773	0.972	0.956	1.007	1.086	1.033	2952.6	2870.3	2821.7	2973.7	3207.1	3049.2	1.06772	0.0945314	0.0681628	1.16645	787	0.217134	0.663273	2492.02	2687.61	2555.29	P33176
P35222	Catenin beta-1 OS=Homo sapiens OX=9606 GN=CTNNB1 PE=1 SV=1	0	12	9	13	9	85.4	390	1.062	1.158	1.359	1.343	1.141	1558.5	1655.3	1805.1	2117.4	2092.9	1778.6	1.19327	0.25492	0.0684565	1.16459	788	0.217793	0.661957	1774.42	1753.89	1490.5	P35222
Q12931	Heat shock protein 75 kDa, mitochondrial OS=Homo sapiens OX=9606 GN=TRAP1 PE=1 SV=3	0	21	11	19	11	80.1	562	0.996	0.86	1.052	1.081	1.197	4166.6	4149.1	3583	4383.9	4502.7	4988.8	1.16613	0.221725	0.0687161	1.16294	789	0.218341	0.660864	3673.79	3773.35	4180.71	Q12931
P55084	Trifunctional enzyme subunit beta, mitochondrial OS=Homo sapiens OX=9606 GN=HADHB PE=1 SV=3	0	18	9	13	9	51.3	381	1.124	0.894	0.877	0.821	0.714	2825.7	3176.7	2527.4	2477.3	2320.7	2016.5	0.798905	-0.323904	0.068818	1.1623	790	0.218388	0.660771	2076.02	1944.79	1689.87	P55084
Q9H4M9	EH domain-containing protein 1 OS=Homo sapiens OX=9606 GN=EHD1 PE=1 SV=2	0	13	6	9	6	60.6	272	0.962	0.944	0.915	0.889	0.939	2256.7	2171	2129.7	2065.8	2007.2	2118.7	0.944231	-0.0827883	0.0689514	1.16146	791	0.218535	0.660479	1731.18	1682.07	1775.51	Q9H4M9
P51648	Aldehyde dehydrogenase family 3 member A2 OS=Homo sapiens OX=9606 GN=ALDH3A2 PE=1 SV=1	0	9	4	6	4	54.8	171	0.952	0.954	0.996	1.033	1.067	1169.9	1114.2	1116	1165.5	1208.2	1247.8	1.06512	0.0910102	0.0695531	1.15768	792	0.220164	0.657254	976.711	1012.49	1045.68	P51648
Q08752	Peptidyl-prolyl cis-trans isomerase D OS=Homo sapiens OX=9606 GN=PPID PE=1 SV=3	0	10	4	5	4	40.7	112	1.001	1.015	1.233	1.283	1.042	804.8	805.3	816.7	992	1032.5	838.8	1.17987	0.238624	0.0695931	1.15743	793	0.220012	0.657553	831.315	865.255	702.93	Q08752
P10155	60 kDa SS-A/Ro ribonucleoprotein OS=Homo sapiens OX=9606 GN=RO60 PE=1 SV=2	0	4	2	2	2	60.6	66	1.065	0.895	1.086	1.119	1.143	529.3	563.9	473.5	574.7	592	604.9	1.13078	0.177324	0.0695942	1.15743	794	0.219739	0.658093	481.61	496.107	506.918	P10155
P06703	Protein S100-A6 OS=Homo sapiens OX=9606 GN=S100A6 PE=1 SV=1	0	24	3	5	3	10.2	107	1.053	1.048	0.956	0.877	0.704	813.2	856.5	851.8	777.6	713	572.2	0.818084	-0.289678	0.0697401	1.15652	795	0.219922	0.65773	651.644	597.508	479.514	P06703
P26368	Splicing factor U2AF 65 kDa subunit OS=Homo sapiens OX=9606 GN=U2AF2 PE=1 SV=4	0	18	4	7	4	53.5	234	0.976	0.894	1.047	1.053	1.192	929.9	907.4	831.7	973.5	979.2	1108.6	1.14698	0.197845	0.0697757	1.1563	796	0.219758	0.658055	815.811	820.588	929.028	P26368
Q99536	Synaptic vesicle membrane protein VAT-1 homolog OS=Homo sapiens OX=9606 GN=VAT1 PE=1 SV=2	0	8	2	2	2	41.9	148	1.013	0.972	0.708	0.717	0.956	344.9	349.4	335.1	244.3	247.2	329.7	0.797746	-0.325998	0.0703522	1.15272	797	0.221296	0.655026	204.728	207.158	276.295	Q99536
Q9BY89	Uncharacterized protein KIAA1671 OS=Homo sapiens OX=9606 GN=KIAA1671 PE=1 SV=2	0	3	5	5	5	196.6	100	0.946	1.049	0.944	0.835	0.898	564.5	534.3	592.2	533.1	471.4	507	0.89385	-0.161896	0.0708918	1.1494	798	0.222714	0.652253	446.748	395.042	424.876	Q9BY89
P10412	Histone H1.4 OS=Homo sapiens OX=9606 GN=H1-4 PE=1 SV=2	0	21	5	5	2	21.9	114	1.19	1.124	1.25	1.245	1.44	279	331.8	313.4	348.7	347.3	401.7	1.18773	0.248207	0.0709101	1.14929	799	0.222493	0.652684	292.217	291.044	336.632	P10412
Q9Y3F4	Serine-threonine kinase receptor-associated protein OS=Homo sapiens OX=9606 GN=STRAP PE=1 SV=1	0	19	5	7	5	38.4	325	0.931	0.963	1.138	1.105	0.997	1216.7	1133.2	1171.8	1384.3	1343.9	1212.6	1.11901	0.162217	0.0709328	1.14915	800	0.222286	0.653089	1160.07	1126.21	1016.18	Q9Y3F4
P27797	Calreticulin OS=Homo sapiens OX=9606 GN=CALR PE=1 SV=1	0	9	4	7	4	48.1	182	1.146	0.824	0.721	0.789	0.764	2164.9	2480.2	1784.2	1560	1708.1	1654.2	0.765604	-0.385329	0.0711543	1.1478	801	0.222701	0.652277	1307.31	1431.42	1386.25	P27797
Q8IYS1	Peptidase M20 domain-containing protein 2 OS=Homo sapiens OX=9606 GN=PM20D2 PE=1 SV=2	0	7	3	4	3	47.7	108	1.007	0.982	1.046	1.044	1.007	672.3	677	660.4	703	702	676.9	1.03593	0.0509206	0.0712258	1.14736	802	0.222647	0.652383	589.127	588.289	567.255	Q8IYS1
P46940	Ras GTPase-activating-like protein IQGAP1 OS=Homo sapiens OX=9606 GN=IQGAP1 PE=1 SV=1	0	14	23	25	22	189.1	546	0.954	0.924	0.882	0.924	0.867	5483	5230.4	5065.8	4835.5	5067.4	4755.3	0.928957	-0.106316	0.0713031	1.14689	803	0.222611	0.652452	4052.24	4246.58	3985.03	P46940
Q8NBS9	Thioredoxin domain-containing protein 5 OS=Homo sapiens OX=9606 GN=TXNDC5 PE=1 SV=2	0	6	3	5	3	47.6	149	1.153	0.933	0.819	0.886	0.879	1258.5	1451.3	1173.7	1030.6	1115	1106.5	0.837415	-0.255986	0.0715279	1.14552	804	0.223035	0.651626	863.662	934.391	927.268	Q8NBS9
Q9BUJ2	Heterogeneous nuclear ribonucleoprotein U-like protein 1 OS=Homo sapiens OX=9606 GN=HNRNPUL1 PE=1 SV=2	0	9	6	7	6	95.7	160	1.034	0.991	1.201	1.131	1.042	1067.3	1103.5	1057.6	1281.7	1207.7	1112	1.11554	0.157739	0.0716216	1.14496	805	0.22305	0.651598	1074.09	1012.08	931.877	Q9BUJ2
Q9NPQ8	Synembryn-A OS=Homo sapiens OX=9606 GN=RIC8A PE=1 SV=3	0	5	2	2	2	59.7	69	1.044	1.007	1.242	1.313	1.058	248.6	259.5	250.3	308.9	326.5	263	1.1846	0.244399	0.0722172	1.14136	806	0.224626	0.64854	258.864	273.613	220.399	Q9NPQ8
Q9H993	Damage-control phosphatase ARMT1 OS=Homo sapiens OX=9606 GN=ARMT1 PE=1 SV=1	0	4	2	2	2	51.1	43	0.999	0.902	0.883	0.855	0.905	306.3	306	276.4	270.6	261.8	277.2	0.910994	-0.134487	0.0723922	1.14031	807	0.224891	0.648028	226.768	219.393	232.299	Q9H993
P30101	Protein disulfide-isomerase A3 OS=Homo sapiens OX=9606 GN=PDIA3 PE=1 SV=4	0	31	15	38	15	56.7	1044	1.055	0.778	0.703	0.764	0.736	10434.4	11008.2	8113.8	7340.4	7973.5	7678.2	0.777906	-0.362332	0.0726244	1.13892	808	0.225333	0.647174	6151.39	6681.94	6434.48	P30101
P12081	Histidine--tRNA ligase, cytoplasmic OS=Homo sapiens OX=9606 GN=HARS1 PE=1 SV=2	0	11	5	9	3	57.4	165	0.867	0.892	0.832	0.817	0.812	1108.2	961	988.8	921.7	905.9	899.4	0.891759	-0.165274	0.0729422	1.13702	809	0.22604	0.645815	772.402	759.161	753.714	P12081
Q9ULA0	Aspartyl aminopeptidase OS=Homo sapiens OX=9606 GN=DNPEP PE=1 SV=1	0	11	4	6	4	52.4	208	0.866	1.036	1.135	1.067	1.1	477	413.1	494	541.4	509.1	524.4	1.13785	0.186312	0.0731534	1.13577	810	0.226414	0.645096	453.703	426.635	439.457	Q9ULA0
P13798	Acylamino-acid-releasing enzyme OS=Homo sapiens OX=9606 GN=APEH PE=1 SV=4	0	5	3	4	3	81.2	172	1.046	0.953	1.233	1.091	1.447	766.8	801.7	730.8	945.7	836.8	1109.4	1.25773	0.330823	0.0732235	1.13535	811	0.226352	0.645216	792.515	701.254	929.698	P13798
P63010	AP-2 complex subunit beta OS=Homo sapiens OX=9606 GN=AP2B1 PE=1 SV=1	0	10	9	11	4	104.5	295	1.025	1.206	1.267	1.336	1.19	611.9	627.4	738.1	775.3	817.4	727.9	1.17356	0.230893	0.0732975	1.13491	812	0.226302	0.645312	649.716	684.997	609.994	P63010
O15427	Monocarboxylate transporter 4 OS=Homo sapiens OX=9606 GN=SLC16A3 PE=1 SV=1	0	6	2	2	2	49.4	65	0.932	0.863	1.09	1.02	1.017	249	232	214.9	271.3	254.1	253.2	1.11884	0.162002	0.0741007	1.13018	813	0.2285	0.641114	227.355	212.941	212.186	O15427
Q15942	Zyxin OS=Homo sapiens OX=9606 GN=ZYX PE=1 SV=1	0	11	5	5	5	61.2	192	0.949	0.951	1.255	1.241	1.003	1235.3	1172.5	1174.5	1550.3	1533.5	1239.4	1.20682	0.271213	0.0745994	1.12726	814	0.229755	0.638735	1299.18	1285.1	1038.64	Q15942
P61221	ATP-binding cassette sub-family E member 1 OS=Homo sapiens OX=9606 GN=ABCE1 PE=1 SV=1	0	12	6	9	6	67.3	312	0.929	0.94	1.025	1.014	0.998	1396.1	1296.9	1312.9	1431.1	1416.1	1393.4	1.05859	0.082142	0.0746297	1.12709	815	0.229567	0.639091	1199.29	1186.72	1167.7	P61221
O14737	Programmed cell death protein 5 OS=Homo sapiens OX=9606 GN=PDCD5 PE=1 SV=3	0	26	3	3	3	14.3	83	1.159	1.138	0.932	0.965	0.698	541.9	627.9	616.6	505.1	523.2	378	0.787226	-0.345151	0.0753276	1.12305	816	0.231429	0.635581	423.283	438.452	316.771	O14737
P10515	Dihydrolipoyllysine-residue acetyltransferase component of pyruvate dehydrogenase complex, mitochondrial OS=Homo sapiens OX=9606 GN=DLAT PE=1 SV=3	0	19	9	14	9	69	315	0.956	1.204	1.621	1.593	1.155	2028.3	1938.2	2441.2	3287.1	3231.3	2343.5	1.38301	0.467809	0.0753716	1.12279	817	0.231281	0.63586	2754.65	2707.89	1963.9	P10515
Q9BXW7	Haloacid dehalogenase-like hydrolase domain-containing 5 OS=Homo sapiens OX=9606 GN=HDHD5 PE=1 SV=1	0	13	4	5	4	46.3	110	1.018	0.899	1.285	1.214	1.028	919.8	936.2	827.3	1182.2	1116.3	945.3	1.20888	0.273677	0.0755152	1.12197	818	0.231438	0.635565	990.706	935.481	792.179	Q9BXW7
Q8N1G4	Leucine-rich repeat-containing protein 47 OS=Homo sapiens OX=9606 GN=LRRC47 PE=1 SV=1	0	10	5	6	5	63.4	228	0.991	0.963	1.097	1.107	1.353	893.2	884.9	859.9	979.9	988.6	1208.2	1.20421	0.268084	0.0757587	1.12057	819	0.231901	0.634697	821.175	828.466	1012.49	Q8N1G4
Q9NZT2	Opioid growth factor receptor OS=Homo sapiens OX=9606 GN=OGFR PE=1 SV=3	0	4	2	3	2	73.3	81	0.988	0.972	1.07	1.148	1.36	513	506.8	498.6	549.2	589	697.7	1.2091	0.273936	0.0764648	1.11654	820	0.233777	0.631198	460.24	493.593	584.686	Q9NZT2
Q14204	Cytoplasmic dynein 1 heavy chain 1 OS=Homo sapiens OX=9606 GN=DYNC1H1 PE=1 SV=5	0	12	52	60	52	532.1	1336	0.949	1.106	1.211	1.256	1.082	9652.8	9165.1	10673.4	11692.6	12124	10443.1	1.16169	0.216223	0.0772015	1.11237	821	0.235742	0.627563	9798.62	10160.1	8751.52	Q14204
Q9BW27	Nuclear pore complex protein Nup85 OS=Homo sapiens OX=9606 GN=NUP85 PE=1 SV=1	0	2	2	3	2	75	51	0.982	1.133	1.424	1.511	1.109	381.3	374.4	431.9	543	576.1	422.9	1.29842	0.376754	0.0772247	1.11224	822	0.235526	0.627961	455.044	482.783	354.398	Q9BW27
Q9Y678	Coatomer subunit gamma-1 OS=Homo sapiens OX=9606 GN=COPG1 PE=1 SV=1	0	22	17	23	16	97.7	675	0.94	1.106	1.254	1.34	1.085	3237.5	3042.6	3581.5	4058.9	4337	3513.6	1.20766	0.272219	0.0772261	1.11224	823	0.235244	0.628482	3401.44	3634.49	2944.46	Q9Y678
P37802	Transgelin-2 OS=Homo sapiens OX=9606 GN=TAGLN2 PE=1 SV=3	0	26	4	7	4	22.4	255	0.944	1.078	0.896	0.9	0.716	1309.6	1236.8	1412.1	1174	1178.1	938.3	0.831224	-0.266691	0.0772437	1.11214	824	0.235012	0.62891	983.834	987.27	786.313	P37802
P16615	Sarcoplasmic/endoplasmic reticulum calcium ATPase 2 OS=Homo sapiens OX=9606 GN=ATP2A2 PE=1 SV=1	0	24	22	32	19	114.7	761	1.029	1.064	1.102	1.19	1.077	4942.8	5087.5	5257.7	5448.4	5881.2	5321.9	1.08919	0.123252	0.0773039	1.1118	825	0.23491	0.629098	4565.86	4928.56	4459.85	P16615
O43396	Thioredoxin-like protein 1 OS=Homo sapiens OX=9606 GN=TXNL1 PE=1 SV=3	0	8	2	2	2	32.2	48	0.968	1.148	1.144	1.176	1.274	479	463.6	549.8	548.2	563.1	610.4	1.15365	0.2062	0.0783398	1.10602	826	0.23777	0.623843	459.402	471.889	511.527	O43396
Q03252	Lamin-B2 OS=Homo sapiens OX=9606 GN=LMNB2 PE=1 SV=4	0	23	15	26	14	69.9	674	1.049	0.911	1.08	1.14	1.067	3285.3	3447.7	2994.5	3546.8	3744.1	3506.1	1.10995	0.15049	0.0783481	1.10597	827	0.237508	0.624322	2972.29	3137.63	2938.18	Q03252
P08237	ATP-dependent 6-phosphofructokinase, muscle type OS=Homo sapiens OX=9606 GN=PFKM PE=1 SV=2	0	11	7	10	5	85.1	275	0.958	0.993	0.913	0.958	0.859	970.2	929.9	963.5	885.9	929.4	833.1	0.92485	-0.112709	0.0783949	1.10571	828	0.237362	0.624588	742.401	778.855	698.154	P08237
Q13442	28 kDa heat- and acid-stable phosphoprotein OS=Homo sapiens OX=9606 GN=PDAP1 PE=1 SV=1	0	28	4	5	4	20.6	207	1.041	1.096	0.957	0.956	1.002	736.8	767.1	807.3	705	704.5	738	0.929171	-0.105984	0.0786292	1.10442	829	0.237785	0.623816	590.803	590.384	618.458	Q13442
Q96I59	Probable asparagine--tRNA ligase, mitochondrial OS=Homo sapiens OX=9606 GN=NARS2 PE=1 SV=3	0	4	2	3	2	54.1	104	1.001	0.891	1.016	1.11	1.162	215.5	215.7	192	218.9	239.2	250.4	1.13687	0.185073	0.0788476	1.10321	830	0.238158	0.623135	183.442	200.454	209.84	Q96I59
P62258	14-3-3 protein epsilon OS=Homo sapiens OX=9606 GN=YWHAE PE=1 SV=1	0	45	11	26	9	29.2	609	1.072	1.019	0.938	0.993	0.873	5304.3	5688.4	5405.6	4974.4	5267	4630.7	0.906929	-0.140938	0.0788534	1.10318	831	0.237889	0.623626	4168.64	4413.85	3880.61	P62258
P16403	Histone H1.2 OS=Homo sapiens OX=9606 GN=H1-2 PE=1 SV=2	0	21	5	5	2	21.4	113	1.29	0.922	1.452	1.234	1.504	393.6	507.7	362.8	571.3	485.9	591.9	1.30456	0.383568	0.0789595	1.1026	832	0.237922	0.623565	478.76	407.193	496.023	P16403
P35268	60S ribosomal protein L22 OS=Homo sapiens OX=9606 GN=RPL22 PE=1 SV=2	0	30	3	5	3	14.8	282	1.124	1.014	0.982	0.904	0.817	1507.3	1694.7	1528.4	1480.8	1362.5	1231.7	0.861449	-0.215162	0.0790405	1.10215	833	0.237881	0.623641	1240.94	1141.8	1032.19	P35268
P52948	Nuclear pore complex protein Nup98-Nup96 OS=Homo sapiens OX=9606 GN=NUP98 PE=1 SV=4	0	5	7	7	7	197.5	92	1.007	1.194	1.473	1.539	1.148	1238.9	1247.8	1479.9	1825.3	1907.2	1422.9	1.2997	0.378181	0.0791841	1.10136	834	0.238027	0.623374	1529.64	1598.27	1192.42	P52948
P26640	Valine--tRNA ligase OS=Homo sapiens OX=9606 GN=VARS1 PE=1 SV=4	0	12	11	11	11	140.4	319	0.973	0.881	1.035	1.074	1.021	1959.3	1906.7	1726.2	2027.9	2105	2000.7	1.09681	0.133318	0.0795525	1.09935	835	0.238848	0.621878	1699.42	1764.03	1676.62	P26640
O95486	Protein transport protein Sec24A OS=Homo sapiens OX=9606 GN=SEC24A PE=1 SV=2	0	7	6	9	6	119.7	351	0.976	0.99	1.078	1.06	1	1873.2	1828.1	1854.3	2019.5	1984.6	1873.4	1.05794	0.0812599	0.0798039	1.09798	836	0.239316	0.621028	1692.38	1663.13	1569.94	O95486
Q9H3P7	Golgi resident protein GCP60 OS=Homo sapiens OX=9606 GN=ACBD3 PE=1 SV=4	0	8	3	4	3	60.6	128	1.002	1.133	1.141	1.172	1.14	413.7	414.3	468.8	471.9	484.9	471.6	1.10148	0.139444	0.07981	1.09794	837	0.239049	0.621514	395.461	406.355	395.21	Q9H3P7
Q6IA69	Glutamine-dependent NAD(+) synthetase OS=Homo sapiens OX=9606 GN=NADSYN1 PE=1 SV=3	0	5	3	3	3	79.2	112	0.892	0.867	0.809	0.841	0.703	664.3	592.5	576.2	537.2	558.5	467	0.852537	-0.230166	0.0803302	1.09512	838	0.24032	0.619211	450.184	468.034	391.355	Q6IA69
P39019	40S ribosomal protein S19 OS=Homo sapiens OX=9606 GN=RPS19 PE=1 SV=2	0	14	2	3	2	16.1	70	1.265	1.289	0.978	1	0.889	323.1	408.7	416.3	315.8	323.1	287.2	0.806637	-0.310008	0.0806766	1.09325	839	0.241068	0.61786	264.646	270.764	240.679	P39019
Q9UK45	U6 snRNA-associated Sm-like protein LSm7 OS=Homo sapiens OX=9606 GN=LSM7 PE=1 SV=1	0	15	2	3	2	11.6	63	1.128	1.172	1.364	1.368	1.162	456.1	514.4	534.6	621.9	623.8	530.2	1.17992	0.238691	0.0807334	1.09295	840	0.240951	0.618071	521.164	522.756	444.318	Q9UK45
O95292	Vesicle-associated membrane protein-associated protein B/C OS=Homo sapiens OX=9606 GN=VAPB PE=1 SV=3	0	36	8	12	7	27.2	370	0.965	0.949	1.039	1.045	0.99	2966.7	2861.9	2816.3	3082.6	3100	2937.1	1.05492	0.0771371	0.0810436	1.09128	841	0.241589	0.616923	2583.28	2597.86	2461.35	O95292
Q92667	A-kinase anchor protein 1, mitochondrial OS=Homo sapiens OX=9606 GN=AKAP1 PE=1 SV=1	0	3	2	2	2	97.3	104	0.929	0.886	1.116	1.013	1.016	100.6	93.4	89.2	112.3	101.9	102.2	1.11723	0.159928	0.081169	1.09061	842	0.241675	0.616768	94.1095	85.3941	85.6455	Q92667
P08238	Heat shock protein HSP 90-beta OS=Homo sapiens OX=9606 GN=HSP90AB1 PE=1 SV=4	0	30	20	46	12	83.2	1235	0.999	0.895	1.015	1.09	1.082	4976.6	4969.8	4452.6	5051.1	5425	5382.9	1.1014	0.139333	0.0813609	1.08958	843	0.241959	0.616258	4232.92	4546.25	4510.97	P08238
Q9NZA1	Chloride intracellular channel protein 5 OS=Homo sapiens OX=9606 GN=CLIC5 PE=1 SV=3	0	5	2	2	2	46.5	48	0.922	1.06	0.774	0.737	0.945	355	327.4	376.4	274.7	261.7	335.7	0.823668	-0.279865	0.081412	1.08931	844	0.241825	0.616499	230.204	219.31	281.323	Q9NZA1
O15160	DNA-directed RNA polymerases I and III subunit RPAC1 OS=Homo sapiens OX=9606 GN=POLR1C PE=1 SV=1	0	16	4	6	4	39.2	183	0.985	0.997	1.161	1.116	1.012	794.3	782	791.8	922.4	886.2	804.1	1.10329	0.141811	0.0814521	1.0891	845	0.241657	0.6168	772.989	742.652	673.851	O15160
Q9ULV4	Coronin-1C OS=Homo sapiens OX=9606 GN=CORO1C PE=1 SV=1	0	10	5	7	5	53.2	205	1.046	1.018	0.836	0.975	0.705	1775.9	1858.2	1808.3	1484.5	1731.5	1252.4	0.821035	-0.284485	0.0817864	1.08732	846	0.242362	0.615535	1244.04	1451.03	1049.53	Q9ULV4
O75153	Clustered mitochondria protein homolog OS=Homo sapiens OX=9606 GN=CLUH PE=1 SV=2	0	4	4	4	4	146.6	168	0.904	0.89	1.01	0.998	1.043	532.8	481.8	474.3	538	531.9	556	1.09201	0.126992	0.0818369	1.08705	847	0.242226	0.61578	450.854	445.742	465.939	O75153
Q92598	Heat shock protein 105 kDa OS=Homo sapiens OX=9606 GN=HSPH1 PE=1 SV=1	0	16	12	15	10	96.8	482	0.913	1.012	1.032	1.102	1.053	2406.5	2196.1	2436.4	2482.9	2652.7	2533.2	1.08947	0.12363	0.0819502	1.08645	848	0.242275	0.615692	2080.72	2223.01	2122.87	Q92598
Q5JVF3	PCI domain-containing protein 2 OS=Homo sapiens OX=9606 GN=PCID2 PE=1 SV=2	0	6	2	2	2	46	75	0.867	1.042	1.307	1.253	1.034	231.4	200.6	241.1	302.5	289.9	239.2	1.23548	0.305069	0.0820672	1.08583	849	0.242335	0.615584	253.501	242.942	200.454	Q5JVF3
O60264	SWI/SNF-related matrix-associated actin-dependent regulator of chromatin subfamily A member 5 OS=Homo sapiens OX=9606 GN=SMARCA5 PE=1 SV=1	0	7	8	11	8	121.8	287	0.965	0.845	1.098	1.026	1.254	1993.5	1924.2	1685	2189.3	2045.5	2500.1	1.20208	0.265534	0.0821781	1.08524	850	0.242377	0.615509	1834.68	1714.17	2095.13	O60264
Q16891	MICOS complex subunit MIC60 OS=Homo sapiens OX=9606 GN=IMMT PE=1 SV=1	0	22	16	24	16	83.6	724	0.979	0.888	1.014	1.056	1.13	4689.8	4589.4	4165.2	4755.5	4950.1	5298.9	1.11604	0.15839	0.0829221	1.08133	851	0.244284	0.612105	3985.2	4148.28	4440.58	Q16891
O00471	Exocyst complex component 5 OS=Homo sapiens OX=9606 GN=EXOC5 PE=1 SV=1	0	4	3	4	3	81.8	44	0.992	1.055	1.06	1.101	1.055	639.6	634.8	675	678.3	704.2	674.8	1.05535	0.077722	0.0838444	1.07653	852	0.246711	0.607811	568.428	590.133	565.495	O00471
Q99567	Nuclear pore complex protein Nup88 OS=Homo sapiens OX=9606 GN=NUP88 PE=1 SV=2	0	4	3	4	3	83.5	128	0.991	1.072	1.28	1.203	1.059	586	580.7	628.5	749.8	704.8	620.6	1.15597	0.209106	0.0839497	1.07598	853	0.246731	0.607775	628.347	590.636	520.075	Q99567
P35659	Protein DEK OS=Homo sapiens OX=9606 GN=DEK PE=1 SV=1	0	11	4	5	4	42.6	111	0.999	0.898	1.199	1.087	1.508	954.2	953.3	857.1	1143.8	1036.8	1439.1	1.3093	0.388799	0.0839768	1.07584	854	0.246522	0.608144	958.526	868.858	1205.99	P35659
P09110	3-ketoacyl-CoA thiolase, peroxisomal OS=Homo sapiens OX=9606 GN=ACAA1 PE=1 SV=2	0	14	3	3	3	44.3	81	0.859	0.895	1.085	1.05	0.98	371	318.6	332.1	402.6	389.4	363.4	1.13086	0.177421	0.0840223	1.07561	855	0.246367	0.608417	337.386	326.325	304.536	P09110
P62491	Ras-related protein Rab-11A OS=Homo sapiens OX=9606 GN=RAB11A PE=1 SV=3	0	29	7	12	6	24.4	288	1.029	1.032	0.938	0.953	0.777	2089.7	2149.9	2155.6	1959.9	1991.6	1623.8	0.871794	-0.19794	0.0842144	1.07461	856	0.246642	0.607933	1642.43	1669	1360.78	P62491
O95202	Mitochondrial proton/calcium exchanger protein OS=Homo sapiens OX=9606 GN=LETM1 PE=1 SV=1	0	7	5	8	5	83.3	264	1.06	0.833	1.129	1.086	1.168	1501.2	1590.5	1250.9	1694.8	1630.9	1753.6	1.16964	0.226071	0.0846555	1.07234	857	0.247644	0.606171	1420.27	1366.73	1469.55	O95202
Q3KQV9	UDP-N-acetylhexosamine pyrophosphorylase-like protein 1 OS=Homo sapiens OX=9606 GN=UAP1L1 PE=1 SV=2	0	4	2	2	2	57	19	1.216	0.882	0.826	0.841	0.674	557.9	678.3	492.4	460.6	469.2	375.8	0.755293	-0.404891	0.085551	1.06777	858	0.249973	0.602108	385.992	393.199	314.928	Q3KQV9
Q5JTH9	RRP12-like protein OS=Homo sapiens OX=9606 GN=RRP12 PE=1 SV=2	0	3	2	2	2	143.6	54	0.888	0.895	1.158	1.016	1.391	316.7	281.2	283.4	366.8	321.9	440.6	1.2814	0.357724	0.0859731	1.06564	859	0.250913	0.600476	307.385	269.758	369.231	Q5JTH9
P04179	Superoxide dismutase [Mn], mitochondrial OS=Homo sapiens OX=9606 GN=SOD2 PE=1 SV=3	0	13	3	3	3	24.7	69	1.103	0.995	0.959	0.963	0.906	434.9	479.9	432.9	417.3	418.7	394	0.912666	-0.131841	0.0860484	1.06526	860	0.250841	0.600601	349.705	350.879	330.179	P04179
P50990	T-complex protein 1 subunit theta OS=Homo sapiens OX=9606 GN=CCT8 PE=1 SV=4	0	38	20	42	20	59.6	1053	0.989	0.941	0.898	0.954	0.909	10086	9978.5	9487.9	9060.2	9617.1	9170.6	0.942323	-0.0857068	0.0861099	1.06495	861	0.250729	0.600796	7592.62	8059.31	7685.14	P50990
Q5VWZ2	Lysophospholipase-like protein 1 OS=Homo sapiens OX=9606 GN=LYPLAL1 PE=1 SV=3	0	10	3	3	3	26.3	51	0.878	0.977	1.036	1.08	1.254	680.8	597.7	664.9	705.6	735.5	853.8	1.18087	0.239848	0.0870088	1.06044	862	0.253052	0.59679	591.306	616.363	715.501	Q5VWZ2
O75390	Citrate synthase, mitochondrial OS=Homo sapiens OX=9606 GN=CS PE=1 SV=2	0	14	6	8	6	51.7	190	1.007	0.843	1.12	1.108	1.031	1743.1	1755.6	1469.5	1951.8	1931.9	1796.8	1.14337	0.193295	0.0871528	1.05972	863	0.253177	0.596575	1635.65	1618.97	1505.75	O75390
Q9NVE7	4'-phosphopantetheine phosphatase OS=Homo sapiens OX=9606 GN=PANK4 PE=1 SV=1	0	4	2	3	2	85.9	174	0.912	1.036	1.136	1.101	1.033	397.4	362.4	411.6	451.6	437.5	410.5	1.10944	0.149834	0.0871635	1.05967	864	0.252915	0.597025	378.449	366.633	344.007	Q9NVE7
Q15437	Protein transport protein Sec23B OS=Homo sapiens OX=9606 GN=SEC23B PE=1 SV=2	0	8	5	5	4	86.4	162	1.087	1.147	1.416	1.568	1.141	676.5	735.2	775.7	958	1060.6	772	1.27576	0.351358	0.0873382	1.0588	865	0.253129	0.596658	802.822	888.803	646.951	Q15437
P62913	60S ribosomal protein L11 OS=Homo sapiens OX=9606 GN=RPL11 PE=1 SV=2	0	21	4	9	4	20.2	163	1.011	0.872	0.877	0.835	0.697	2927.4	2959	2552.4	2566.3	2443.7	2040.5	0.835486	-0.259312	0.0875851	1.05757	866	0.253552	0.595933	2150.61	2047.87	1709.98	P62913
Q8TEW0	Partitioning defective 3 homolog OS=Homo sapiens OX=9606 GN=PARD3 PE=1 SV=2	0	2	2	3	2	151.3	42	0.994	0.963	1.02	1.031	1.108	340.1	337.9	327.4	346.8	350.6	376.7	1.06833	0.0953587	0.0877313	1.05685	867	0.253682	0.59571	290.625	293.809	315.682	Q8TEW0
P61163	Alpha-centractin OS=Homo sapiens OX=9606 GN=ACTR1A PE=1 SV=1	0	7	2	2	2	42.6	64	1.002	0.918	0.9	0.905	0.778	644.6	645.9	591.5	580.1	583.1	501.2	0.884378	-0.177264	0.0877409	1.0568	868	0.253418	0.596163	486.135	488.649	420.015	P61163
Q96QK1	Vacuolar protein sorting-associated protein 35 OS=Homo sapiens OX=9606 GN=VPS35 PE=1 SV=2	0	11	8	13	8	91.6	471	0.927	0.92	0.893	0.896	0.819	2035.6	1887.9	1873.3	1816.8	1823	1667.6	0.915574	-0.127251	0.0878711	1.05615	869	0.253502	0.596019	1522.51	1527.71	1397.48	Q96QK1
O14618	Copper chaperone for superoxide dismutase OS=Homo sapiens OX=9606 GN=CCS PE=1 SV=1	0	8	2	3	2	29	119	0.993	1.005	0.908	0.977	0.835	546.8	542.9	549.6	496.6	534.4	456.9	0.907644	-0.139802	0.0879289	1.05587	870	0.253377	0.596233	416.16	447.837	382.891	O14618
Q13885	Tubulin beta-2A chain OS=Homo sapiens OX=9606 GN=TUBB2A PE=1 SV=1	0	35	12	44	2	49.9	967	0.937	1.015	1.219	1.174	1.012	1315.2	1232.4	1335.1	1602.7	1544.1	1330.9	1.15324	0.205698	0.0881923	1.05457	871	0.253844	0.595433	1343.09	1293.99	1115.32	Q13885
Q15046	Lysine--tRNA ligase OS=Homo sapiens OX=9606 GN=KARS1 PE=1 SV=3	0	20	11	18	11	68	458	1.006	0.935	1.026	1.057	1.025	3206.9	3225.6	2997.4	3291.8	3388.5	3288.5	1.05715	0.0801774	0.088545	1.05284	872	0.254567	0.594198	2758.59	2839.63	2755.83	Q15046
P17980	26S proteasome regulatory subunit 6A OS=Homo sapiens OX=9606 GN=PSMC3 PE=1 SV=3	0	26	9	9	9	49.2	158	1.004	0.934	1.033	1.049	1.019	1779.9	1786.7	1662.6	1838.4	1867.4	1813.6	1.0555	0.0779212	0.0885844	1.05264	873	0.254389	0.594502	1540.61	1564.92	1519.83	P17980
Q9Y305	Acyl-coenzyme A thioesterase 9, mitochondrial OS=Homo sapiens OX=9606 GN=ACOT9 PE=1 SV=2	0	13	6	7	6	49.9	182	1.021	0.889	0.879	0.887	0.772	1297.8	1325.3	1153.3	1140.5	1151.4	1001.5	0.8721	-0.197434	0.0887901	1.05164	874	0.254687	0.593993	955.761	964.895	839.276	Q9Y305
P31939	Bifunctional purine biosynthesis protein ATIC OS=Homo sapiens OX=9606 GN=ATIC PE=1 SV=3	0	27	12	13	12	64.6	369	0.965	0.955	0.891	0.947	0.819	2251.6	2173.8	2149.5	2005.8	2131.2	1845	0.909824	-0.136341	0.0889684	1.05076	875	0.254907	0.593618	1680.9	1785.99	1546.15	P31939
Q9HDC9	Adipocyte plasma membrane-associated protein OS=Homo sapiens OX=9606 GN=APMAP PE=1 SV=2	0	14	6	9	6	46.5	208	1.013	0.896	0.881	0.901	0.874	2793.3	2828.8	2503.7	2460.3	2516.6	2442.5	0.913067	-0.131207	0.0891174	1.05004	876	0.255043	0.593387	2061.78	2108.96	2046.86	Q9HDC9
P46063	ATP-dependent DNA helicase Q1 OS=Homo sapiens OX=9606 GN=RECQL PE=1 SV=3	0	13	7	10	7	73.4	295	0.988	0.914	1.077	1.065	1	1991.1	1966.7	1819.4	2145.4	2119.7	1991.6	1.083	0.115031	0.0896455	1.04747	877	0.256261	0.591317	1797.89	1776.35	1669	P46063
P62888	60S ribosomal protein L30 OS=Homo sapiens OX=9606 GN=RPL30 PE=1 SV=2	0	24	3	6	3	12.8	97	1.138	0.888	0.895	0.803	0.802	1970.1	2242.3	1749.2	1763.7	1582.5	1580.2	0.826355	-0.275166	0.0900116	1.0457	878	0.257015	0.590042	1478.01	1326.17	1324.24	P62888
O00429	Dynamin-1-like protein OS=Homo sapiens OX=9606 GN=DNM1L PE=1 SV=2	0	5	3	4	3	81.8	73	1.027	0.974	1.125	1.087	1.353	762.6	783.4	742.9	857.8	829.1	1032	1.18786	0.248369	0.0902608	1.0445	879	0.257433	0.589336	718.853	694.802	864.836	O00429
Q9BQ61	Telomerase RNA component interacting RNase OS=Homo sapiens OX=9606 GN=TRIR PE=1 SV=1	0	13	2	3	2	18.4	99	1.187	1.314	1.472	1.546	1.282	297.6	353.4	391.1	438	460.1	381.5	1.22791	0.296199	0.091811	1.03711	880	0.261557	0.582434	367.052	385.573	319.704	Q9BQ61
P53621	Coatomer subunit alpha OS=Homo sapiens OX=9606 GN=COPA PE=1 SV=2	0	16	18	25	18	138.3	552	0.964	1.161	1.353	1.391	1.102	4390.2	4233.9	5096	5939.2	6107.1	4839.2	1.23071	0.299494	0.091861	1.03687	881	0.261402	0.58269	4977.16	5117.87	4055.34	P53621
O14744	Protein arginine N-methyltransferase 5 OS=Homo sapiens OX=9606 GN=PRMT5 PE=1 SV=4	0	6	5	5	5	72.6	69	1.029	0.955	1.089	1.171	1.03	853.5	878.1	814.9	929.2	999.4	879.1	1.10257	0.140873	0.0918752	1.0368	882	0.261146	0.583116	778.687	837.516	736.703	O14744
Q9BUL8	Programmed cell death protein 10 OS=Homo sapiens OX=9606 GN=PDCD10 PE=1 SV=1	0	12	3	5	3	24.7	145	0.989	1.19	0.936	0.866	0.632	1041.7	1030.5	1239.6	974.7	902.5	658.8	0.765747	-0.385061	0.09206	1.03593	883	0.261375	0.582735	816.817	756.312	552.087	Q9BUL8
A0A0B4J2D5	Glutamine amidotransferase-like class 1 domain-containing protein 3B, mitochondrial OS=Homo sapiens OX=9606 GN=GATD3B PE=1 SV=1	0	11	3	6	3	28.1	120	1.072	1.076	1.019	0.952	0.905	1210.8	1298.1	1303	1233.9	1152.7	1096.1	0.913639	-0.130304	0.0930329	1.03136	884	0.263839	0.578661	1034.03	965.985	918.553	A0A0B4J2D5
Q8N163	Cell cycle and apoptosis regulator protein 2 OS=Homo sapiens OX=9606 GN=CCAR2 PE=1 SV=2	0	13	10	13	10	102.8	356	0.914	0.847	1.06	1.02	1.27	1941.1	1774.6	1644.9	2057.1	1979.2	2465	1.21279	0.278334	0.0932963	1.03014	885	0.264287	0.577925	1723.89	1658.61	2065.72	Q8N163
P22307	Non-specific lipid-transfer protein OS=Homo sapiens OX=9606 GN=SCP2 PE=1 SV=2	0	10	5	6	5	59	187	1.04	0.99	0.914	0.949	0.748	2601.9	2705.9	2575	2378.4	2467.9	1946.3	0.861699	-0.214744	0.0936541	1.02847	886	0.265001	0.576753	1993.14	2068.15	1631.04	P22307
Q9Y2A7	Nck-associated protein 1 OS=Homo sapiens OX=9606 GN=NCKAP1 PE=1 SV=1	0	6	7	9	7	128.7	187	1.05	1.038	1.13	1.178	1.048	1261.1	1323.8	1308.7	1424.8	1485.4	1321.2	1.08676	0.12003	0.0941926	1.02598	887	0.266224	0.574753	1194.01	1244.79	1107.19	Q9Y2A7
Q3MHD2	Protein LSM12 homolog OS=Homo sapiens OX=9606 GN=LSM12 PE=1 SV=2	0	16	3	4	3	21.7	103	1.115	1.145	1.365	1.405	1.127	940.2	1048.4	1076.2	1283.3	1321.1	1059.3	1.19541	0.257508	0.0948766	1.02284	888	0.267855	0.572099	1075.43	1107.11	887.714	Q3MHD2
Q9Y4C2	TRPM8 channel-associated factor 1 OS=Homo sapiens OX=9606 GN=TCAF1 PE=1 SV=3	0	2	2	2	2	102.1	27	0.788	0.868	0.978	1.049	1.074	128.7	101.5	111.8	125.9	135	138.2	1.16696	0.222754	0.0950615	1.022	889	0.268076	0.571743	105.507	113.133	115.814	Q9Y4C2
O75191	Xylulose kinase OS=Homo sapiens OX=9606 GN=XYLB PE=1 SV=3	0	7	3	4	3	58.3	142	1.015	0.944	1.175	1.224	1.008	544	552.2	513.3	639.3	665.8	548.6	1.15172	0.203795	0.0951643	1.02153	890	0.268064	0.571761	535.746	557.953	459.737	O75191
Q969Q5	Ras-related protein Rab-24 OS=Homo sapiens OX=9606 GN=RAB24 PE=1 SV=1	0	8	2	2	2	23.1	60	0.893	1.058	0.89	0.881	0.757	291.9	260.5	308.9	259.8	257.2	220.9	0.856728	-0.223091	0.0955873	1.0196	891	0.268953	0.570323	217.717	215.538	185.118	Q969Q5
P54920	Alpha-soluble NSF attachment protein OS=Homo sapiens OX=9606 GN=NAPA PE=1 SV=3	0	22	5	9	5	33.2	292	0.919	1.052	0.921	0.867	0.909	1286.7	1182.7	1354.2	1185.7	1116	1169.2	0.907757	-0.139622	0.0956122	1.01949	892	0.268722	0.570697	993.639	935.229	979.812	P54920
Q08J23	RNA cytosine C(5)-methyltransferase NSUN2 OS=Homo sapiens OX=9606 GN=NSUN2 PE=1 SV=2	0	11	7	9	7	86.4	304	1.009	0.862	1.092	1.069	1.037	1645.4	1660.3	1418.9	1796	1758.3	1706.5	1.11349	0.15509	0.095619	1.01946	893	0.26844	0.571153	1505.08	1473.49	1430.08	Q08J23
Q9HC35	Echinoderm microtubule-associated protein-like 4 OS=Homo sapiens OX=9606 GN=EML4 PE=1 SV=3	0	21	18	23	18	108.8	541	0.988	0.961	1.125	1.193	1.002	3916.7	3871.2	3762.5	4407.5	4672.1	3924.7	1.12587	0.171046	0.0960148	1.01766	894	0.269249	0.569845	3693.57	3915.31	3288.97	Q9HC35
P25789	Proteasome subunit alpha type-4 OS=Homo sapiens OX=9606 GN=PSMA4 PE=1 SV=1	0	16	4	4	4	29.5	125	0.94	0.907	0.903	0.889	0.855	698.4	656.7	633.6	631	621	597.2	0.929854	-0.104924	0.0960228	1.01763	895	0.268971	0.570294	528.79	520.41	500.465	P25789
Q8WWM7	Ataxin-2-like protein OS=Homo sapiens OX=9606 GN=ATXN2L PE=1 SV=2	0	15	14	21	13	113.3	380	1.026	1.17	1.279	1.289	1.121	1741.9	1786.8	2037.7	2227.1	2244.6	1952.3	1.15407	0.206727	0.0963117	1.01632	896	0.269479	0.569474	1866.35	1881.02	1636.06	Q8WWM7
Q9GZR7	ATP-dependent RNA helicase DDX24 OS=Homo sapiens OX=9606 GN=DDX24 PE=1 SV=1	0	3	2	2	2	96.3	70	0.938	0.813	1.09	1.058	1.404	550.8	516.8	448	600.2	582.9	773.7	1.29111	0.368607	0.0966358	1.01486	897	0.270085	0.5685	502.979	488.481	648.375	Q9GZR7
P14625	Endoplasmin OS=Homo sapiens OX=9606 GN=HSP90B1 PE=1 SV=1	0	25	20	42	19	92.4	1040	1.035	0.761	0.689	0.726	0.791	10300.1	10661.8	7838	7096.9	7483	8145.7	0.789086	-0.341745	0.097172	1.01246	898	0.271281	0.566581	5947.34	6270.9	6826.25	P14625
Q9P035	Very-long-chain (3R)-3-hydroxyacyl-CoA dehydratase 3 OS=Homo sapiens OX=9606 GN=HACD3 PE=1 SV=2	0	9	3	3	3	43.1	82	0.97	1.099	1.227	1.103	1.458	316.6	307.2	347.8	388.5	349.1	461.6	1.23425	0.303638	0.0971876	1.01239	899	0.271023	0.566994	325.57	292.552	386.83	Q9P035
Q12765	Secernin-1 OS=Homo sapiens OX=9606 GN=SCRN1 PE=1 SV=2	0	7	3	4	3	46.4	106	1.043	1.075	1.254	1.312	1.061	414.9	432.7	445.8	520.4	544.5	440.3	1.16375	0.218787	0.0973032	1.01187	900	0.271044	0.566961	436.105	456.301	368.98	Q12765
Q7KZF4	Staphylococcal nuclease domain-containing protein 1 OS=Homo sapiens OX=9606 GN=SND1 PE=1 SV=1	0	27	22	32	22	101.9	762	0.976	0.896	1.038	1.036	1.011	6152.5	6007.5	5511.8	6384.3	6371.6	6217.5	1.07365	0.102529	0.0973305	1.01175	901	0.270819	0.567321	5350.16	5339.52	5210.38	Q7KZF4
Q96IU4	Protein ABHD14B OS=Homo sapiens OX=9606 GN=ABHD14B PE=1 SV=1	0	16	3	3	3	22.3	80	0.99	0.998	1.075	1.104	1.003	418.3	414.1	417.4	449.5	461.8	419.7	1.06497	0.0908133	0.0974976	1.01101	902	0.270983	0.567058	376.69	386.997	351.717	Q96IU4
P78344	Eukaryotic translation initiation factor 4 gamma 2 OS=Homo sapiens OX=9606 GN=EIF4G2 PE=1 SV=1	0	8	7	9	7	102.3	203	0.977	0.977	1.016	1.025	1.107	1511.1	1476.9	1477	1536	1548.2	1673.1	1.06546	0.0914828	0.0976971	1.01012	903	0.271237	0.566652	1287.2	1297.42	1402.09	P78344
Q15291	Retinoblastoma-binding protein 5 OS=Homo sapiens OX=9606 GN=RBBP5 PE=1 SV=2	0	4	2	2	2	59.1	70	0.928	0.866	1.055	1.001	1.206	297.1	275.7	257.3	313.4	297.3	358.4	1.16745	0.22336	0.0985247	1.00645	904	0.273232	0.563469	262.635	249.143	300.346	Q15291
P27487	Dipeptidyl peptidase 4 OS=Homo sapiens OX=9606 GN=DPP4 PE=1 SV=2	0	22	16	34	16	88.2	841	0.961	0.725	0.588	0.672	0.774	8744.8	8401.9	6339.5	5146	5879.1	6768.4	0.757615	-0.400463	0.0987875	1.0053	905	0.273658	0.562792	4312.45	4926.8	5672.05	P27487
P53618	Coatomer subunit beta OS=Homo sapiens OX=9606 GN=COPB1 PE=1 SV=3	0	18	14	19	14	107.1	360	0.961	1.13	1.311	1.378	1.076	4026.4	3871	4549.8	5277.9	5549.7	4332	1.21791	0.28441	0.0989865	1.00442	906	0.273906	0.562398	4422.98	4650.75	3630.3	P53618
Q86X76	Deaminated glutathione amidase OS=Homo sapiens OX=9606 GN=NIT1 PE=1 SV=2	0	6	2	2	2	35.9	43	1.158	1.17	0.905	0.955	1.038	109.1	126.4	127.7	98.7	104.3	113.3	0.87087	-0.199471	0.100555	0.997595	907	0.277941	0.556048	82.7125	87.4054	94.9476	Q86X76
O75569	Interferon-inducible double-stranded RNA-dependent protein kinase activator A OS=Homo sapiens OX=9606 GN=PRKRA PE=1 SV=1	0	8	2	2	2	34.4	30	0.997	1.028	1.209	1.179	1.019	267.5	266.6	275	323.3	315.3	272.5	1.12607	0.171291	0.100671	0.997095	908	0.277955	0.556026	270.932	264.227	228.36	O75569
Q9UQN3	Charged multivesicular body protein 2b OS=Homo sapiens OX=9606 GN=CHMP2B PE=1 SV=1	0	21	5	5	5	23.9	82	1.118	0.989	0.837	0.956	0.6	1082.2	1209.7	1070.3	905.5	1034.7	649.2	0.77015	-0.376788	0.101825	0.992146	909	0.280831	0.551556	758.826	867.098	544.042	Q9UQN3
P11717	Cation-independent mannose-6-phosphate receptor OS=Homo sapiens OX=9606 GN=IGF2R PE=1 SV=3	0	1	2	3	2	274.2	60	1.018	0.959	0.824	0.896	0.97	368.6	375.2	353.6	303.8	330.3	357.4	0.903499	-0.146405	0.102654	0.988625	910	0.282806	0.548512	254.59	276.798	299.508	P11717
Q5JWF2	Guanine nucleotide-binding protein G(s) subunit alpha isoforms XLas OS=Homo sapiens OX=9606 GN=GNAS PE=1 SV=2	0	5	4	6	4	111	117	0.959	0.91	1.03	1.109	0.997	1205.5	1156.5	1096.6	1241.5	1336.4	1202	1.0929	0.12816	0.10276	0.988176	911	0.282787	0.54854	1040.4	1119.93	1007.3	Q5JWF2
P57088	Transmembrane protein 33 OS=Homo sapiens OX=9606 GN=TMEM33 PE=1 SV=2	0	7	2	2	2	28	72	0.817	0.868	1.354	1.14	0.971	173.1	141.4	150.3	234.3	197.4	168.1	1.29045	0.367871	0.102778	0.988099	912	0.282528	0.548939	196.348	165.425	140.871	P57088
O43813	Glutathione S-transferase LANCL1 OS=Homo sapiens OX=9606 GN=LANCL1 PE=1 SV=1	0	8	3	3	3	45.3	83	0.984	0.997	1.03	1.068	1.192	418	411.3	416.7	430.7	446.6	498.3	1.10401	0.142757	0.102909	0.987546	913	0.282578	0.548862	360.935	374.259	417.585	O43813
Q9ULD2	Microtubule-associated tumor suppressor 1 OS=Homo sapiens OX=9606 GN=MTUS1 PE=1 SV=2	0	4	4	4	4	141.3	97	0.965	1.01	0.862	0.975	0.79	254.7	245.7	257.2	219.5	248.2	201.3	0.883052	-0.17943	0.104135	0.982403	914	0.285631	0.544195	183.945	207.996	168.693	Q9ULD2
P24534	Elongation factor 1-beta OS=Homo sapiens OX=9606 GN=EEF1B2 PE=1 SV=3	0	26	6	8	5	24.7	123	0.974	0.965	1.024	1.05	0.991	1429.1	1392.2	1378.3	1463.7	1501	1416	1.04312	0.0609095	0.104916	0.979158	915	0.287458	0.541425	1226.61	1257.87	1186.63	P24534
P27694	Replication protein A 70 kDa DNA-binding subunit OS=Homo sapiens OX=9606 GN=RPA1 PE=1 SV=2	0	24	13	18	13	68.1	358	0.965	0.913	1.056	1.068	0.983	3307.9	3193.1	3021.7	3492.2	3534.3	3252.6	1.07943	0.110271	0.105322	0.977481	916	0.288255	0.540223	2926.53	2961.81	2725.74	P27694
Q9NQ84	G-protein coupled receptor family C group 5 member C OS=Homo sapiens OX=9606 GN=GPRC5C PE=1 SV=2	0	5	2	2	2	48.2	75	0.906	1.135	1.137	1.234	1.134	415.2	376.1	471.2	471.9	512.2	470.9	1.15248	0.204736	0.105362	0.977316	917	0.288051	0.540531	395.461	429.233	394.623	Q9NQ84
P31040	Succinate dehydrogenase [ubiquinone] flavoprotein subunit, mitochondrial OS=Homo sapiens OX=9606 GN=SDHA PE=1 SV=2	0	12	7	9	7	72.6	366	0.998	0.925	1.163	1.179	0.99	1525.4	1522.5	1411.5	1774.6	1798.9	1510.1	1.13997	0.189001	0.105429	0.977039	918	0.287921	0.540727	1487.15	1507.51	1265.49	P31040
Q14697	Neutral alpha-glucosidase AB OS=Homo sapiens OX=9606 GN=GANAB PE=1 SV=3	0	11	10	20	10	106.8	384	1.078	0.841	0.764	0.805	0.872	4498.8	4851.9	3784.1	3438.3	3620.9	3924.7	0.836244	-0.258004	0.105978	0.974785	919	0.289104	0.538947	2881.36	3034.38	3288.97	Q14697
Q14444	Caprin-1 OS=Homo sapiens OX=9606 GN=CAPRIN1 PE=1 SV=2	0	4	3	5	3	78.3	95	1.064	1.03	1.124	1.173	1.049	754.9	803	777.8	848.3	885.3	792.1	1.08135	0.112828	0.106012	0.974646	920	0.288882	0.53928	710.892	741.898	663.795	Q14444
O60610	Protein diaphanous homolog 1 OS=Homo sapiens OX=9606 GN=DIAPH1 PE=1 SV=2	0	7	8	12	8	141.3	236	0.975	1.065	0.898	0.98	0.807	2035.7	1983.8	2167.3	1828.1	1995.5	1642.9	0.883575	-0.178576	0.106277	0.973561	921	0.28929	0.538666	1531.98	1672.27	1376.78	O60610
Q16643	Drebrin OS=Homo sapiens OX=9606 GN=DBN1 PE=1 SV=4	0	5	3	3	3	71.4	59	1.008	1.062	1.036	1.185	1.219	411.2	414.5	436.6	426	487.3	501.5	1.12081	0.164543	0.10664	0.97208	922	0.289963	0.537657	356.996	408.367	420.267	Q16643
P60981	Destrin OS=Homo sapiens OX=9606 GN=DSTN PE=1 SV=3	0	24	4	8	3	18.5	139	0.99	0.975	0.934	0.965	0.975	1342.2	1328.7	1308.1	1253.9	1295.6	1309.1	0.969741	-0.0443284	0.106699	0.971839	923	0.28981	0.537886	1050.79	1085.74	1097.05	P60981
Q9BYG5	Partitioning defective 6 homolog beta OS=Homo sapiens OX=9606 GN=PARD6B PE=1 SV=1	0	6	2	4	2	41.2	109	1.009	0.961	0.938	0.922	0.776	943.2	951.4	906.5	884.9	869.8	732.1	0.887794	-0.171703	0.106846	0.971243	924	0.289894	0.53776	741.563	728.909	613.514	Q9BYG5
Q15459	Splicing factor 3A subunit 1 OS=Homo sapiens OX=9606 GN=SF3A1 PE=1 SV=1	0	12	8	10	8	88.8	200	1.111	0.952	1.079	1.158	1.253	1352.9	1502.8	1287.5	1460	1566.8	1695.1	1.13967	0.188622	0.107171	0.969921	925	0.290464	0.536908	1223.51	1313.01	1420.53	Q15459
P09211	Glutathione S-transferase P OS=Homo sapiens OX=9606 GN=GSTP1 PE=1 SV=2	0	32	5	19	5	23.3	838	0.95	1.007	0.972	0.897	0.872	4299.2	4084.9	4330.6	4177	3858.1	3747.5	0.926691	-0.109839	0.107279	0.969486	926	0.290441	0.536943	3500.41	3233.16	3140.48	P09211
P52758	2-iminobutanoate/2-iminopropanoate deaminase OS=Homo sapiens OX=9606 GN=RIDA PE=1 SV=1	0	27	3	3	3	14.5	96	0.967	0.939	0.891	0.849	0.952	475.3	459.7	446.6	423.6	403.4	452.4	0.926028	-0.110873	0.107281	0.969479	927	0.290132	0.537404	354.985	338.057	379.12	P52758
Q13618	Cullin-3 OS=Homo sapiens OX=9606 GN=CUL3 PE=1 SV=2	0	3	2	2	2	88.9	49	1.029	0.948	1.06	1.082	1.02	197	202.6	186.6	208.7	213.2	200.9	1.06244	0.087376	0.107763	0.967529	928	0.291124	0.535922	174.895	178.666	168.358	Q13618
O95571	Persulfide dioxygenase ETHE1, mitochondrial OS=Homo sapiens OX=9606 GN=ETHE1 PE=1 SV=2	0	18	4	6	4	27.9	209	1.037	0.917	0.928	0.911	0.839	1136.5	1179.1	1042.1	1054.2	1035.1	953.6	0.906245	-0.142026	0.108228	0.965659	929	0.292065	0.53452	883.44	867.433	799.135	O95571
Q96F86	Enhancer of mRNA-decapping protein 3 OS=Homo sapiens OX=9606 GN=EDC3 PE=1 SV=1	0	4	2	2	2	56	50	1.161	1.308	1.641	1.654	1.217	208.8	242.4	273	342.6	345.3	254.1	1.30075	0.379339	0.108379	0.965054	930	0.292158	0.534383	287.105	289.368	212.941	Q96F86
Q99717	Mothers against decapentaplegic homolog 5 OS=Homo sapiens OX=9606 GN=SMAD5 PE=1 SV=1	0	5	2	2	2	52.2	55	0.923	1.072	1.172	1.165	1.037	414.7	382.9	444.6	486.1	483.1	430.2	1.12655	0.171911	0.108428	0.96486	931	0.291975	0.534655	407.361	404.847	360.516	Q99717
Q9UNF1	Melanoma-associated antigen D2 OS=Homo sapiens OX=9606 GN=MAGED2 PE=1 SV=2	0	9	6	8	6	64.9	136	0.995	0.925	1.041	1.058	1.238	1107.4	1102.3	1024.9	1153.1	1172.1	1371.5	1.14286	0.192651	0.108457	0.964742	932	0.29174	0.535003	966.32	982.242	1149.34	Q9UNF1
Q01081	Splicing factor U2AF 35 kDa subunit OS=Homo sapiens OX=9606 GN=U2AF1 PE=1 SV=3	0	9	2	2	2	27.9	108	0.832	0.884	1.195	0.938	1.249	280.8	233.6	248.1	335.6	263.5	350.6	1.24551	0.316735	0.108461	0.964726	933	0.291438	0.535453	281.239	220.818	293.809	Q01081
O43278	Kunitz-type protease inhibitor 1 OS=Homo sapiens OX=9606 GN=SPINT1 PE=1 SV=2	0	4	2	3	2	58.4	96	1.045	0.998	0.722	0.727	1.007	496.9	519.2	496.1	358.7	361.4	500.2	0.80697	-0.309413	0.108986	0.962628	934	0.292536	0.53382	300.597	302.86	419.177	O43278
Q92520	Protein FAM3C OS=Homo sapiens OX=9606 GN=FAM3C PE=1 SV=1	0	9	2	4	2	24.7	174	1.083	0.986	0.951	0.981	0.927	1260.4	1365	1242.9	1198.9	1236.5	1168.6	0.931675	-0.102101	0.109129	0.962061	935	0.292605	0.533718	1004.7	1036.21	979.309	Q92520
A2RRP1	Neuroblastoma-amplified sequence OS=Homo sapiens OX=9606 GN=NBAS PE=1 SV=2	0	1	2	2	2	268.4	71	0.954	1.177	1.293	1.349	1.105	213.7	203.8	251.5	276.4	288.3	236.2	1.19716	0.259616	0.109606	0.960165	936	0.293572	0.532286	231.628	241.601	197.94	A2RRP1
O60888	Protein CutA OS=Homo sapiens OX=9606 GN=CUTA PE=1 SV=2	0	16	2	2	2	19.1	38	0.981	1.015	0.974	0.915	0.973	596	584.7	605.1	580.7	545.1	579.6	0.954978	-0.0664604	0.110069	0.958333	937	0.294497	0.530918	486.638	456.804	485.716	O60888
Q86WR7	Proline and serine-rich protein 2 OS=Homo sapiens OX=9606 GN=PROSER2 PE=1 SV=2	0	16	6	7	6	45.8	208	0.892	0.948	0.817	0.883	0.623	1995.1	1779.1	1891.2	1630.6	1762.2	1243.4	0.818336	-0.289235	0.110274	0.957525	938	0.294731	0.530574	1366.47	1476.76	1041.99	Q86WR7
P68104	Elongation factor 1-alpha 1 OS=Homo sapiens OX=9606 GN=EEF1A1 PE=1 SV=1	0	27	10	17	5	50.1	326	1.041	0.992	1.189	1.257	1.023	1786.8	1859.5	1772	2124	2246.4	1827.5	1.14388	0.193939	0.110699	0.955857	939	0.29555	0.529369	1779.95	1882.53	1531.48	P68104
Q0VDF9	Heat shock 70 kDa protein 14 OS=Homo sapiens OX=9606 GN=HSPA14 PE=1 SV=1	0	11	5	9	5	54.8	298	0.951	1.022	1.099	1.191	1.017	1851.2	1759.6	1892.9	2034.7	2205.1	1882.8	1.11245	0.153743	0.110806	0.955435	940	0.295523	0.529409	1705.12	1847.92	1577.82	Q0VDF9
P63267	Actin, gamma-enteric smooth muscle OS=Homo sapiens OX=9606 GN=ACTG2 PE=1 SV=1	0	32	10	46	2	41.9	1391	1.087	0.985	0.928	0.965	0.97	520.3	565.4	512.7	482.8	502	504.5	0.931744	-0.101994	0.110821	0.955379	941	0.295247	0.529814	404.596	420.686	422.781	P63267
Q12996	Cleavage stimulation factor subunit 3 OS=Homo sapiens OX=9606 GN=CSTF3 PE=1 SV=1	0	3	2	4	2	82.9	122	0.993	1.105	1.383	1.317	1.053	331.8	329.6	366.6	458.9	436.9	349.5	1.21138	0.276653	0.110848	0.955272	942	0.295006	0.530168	384.567	366.131	292.888	Q12996
P43490	Nicotinamide phosphoribosyltransferase OS=Homo sapiens OX=9606 GN=NAMPT PE=1 SV=1	0	15	5	6	5	55.5	155	0.938	0.929	0.916	0.885	0.78	1374	1288.7	1275.9	1258.2	1215.7	1072.3	0.900371	-0.151409	0.110931	0.954946	943	0.294915	0.530304	1054.4	1018.78	898.608	P43490
O95858	Tetraspanin-15 OS=Homo sapiens OX=9606 GN=TSPAN15 PE=1 SV=1	0	7	2	2	2	33.1	37	1.049	0.868	0.892	0.812	0.855	150.2	157.6	130.4	134	121.9	128.3	0.876769	-0.189732	0.111413	0.953064	944	0.295882	0.528882	112.295	102.155	107.518	O95858
P15104	Glutamine synthetase OS=Homo sapiens OX=9606 GN=GLUL PE=1 SV=4	0	7	3	5	3	42	118	1.117	1.086	0.958	0.998	0.772	1346	1503.7	1461.5	1289.7	1342.7	1039.4	0.851689	-0.231602	0.111573	0.952441	945	0.295993	0.528718	1080.79	1125.21	871.037	P15104
O43172	U4/U6 small nuclear ribonucleoprotein Prp4 OS=Homo sapiens OX=9606 GN=PRPF4 PE=1 SV=2	0	7	3	3	3	58.4	60	1.02	1.001	1.222	1.145	1.018	189.8	193.5	190	232	217.4	193.2	1.12088	0.164631	0.112181	0.950082	946	0.297291	0.526819	194.42	182.185	161.905	O43172
Q709F0	Acyl-CoA dehydrogenase family member 11 OS=Homo sapiens OX=9606 GN=ACAD11 PE=1 SV=3	0	5	3	3	3	87.2	100	0.862	1.052	0.902	0.824	0.782	294.3	253.7	309.7	265.4	242.6	230.1	0.860557	-0.216657	0.11224	0.949853	947	0.297133	0.527049	222.41	203.303	192.828	Q709F0
Q13148	TAR DNA-binding protein 43 OS=Homo sapiens OX=9606 GN=TARDBP PE=1 SV=1	0	7	3	5	3	44.7	93	1.064	1.013	1.204	1.23	1.034	1246.2	1325.8	1262.4	1500.8	1533.3	1288.5	1.12732	0.172898	0.113331	0.94565	948	0.299707	0.523304	1257.7	1284.93	1079.79	Q13148
Q96T37	RNA-binding protein 15 OS=Homo sapiens OX=9606 GN=RBM15 PE=1 SV=2	0	3	2	2	2	107.1	95	0.851	0.838	1.014	1.101	0.967	145.2	123.6	121.7	147.2	159.9	140.5	1.14622	0.196887	0.114059	0.942869	949	0.301314	0.520981	123.356	133.999	117.742	Q96T37
Q96AE4	Far upstream element-binding protein 1 OS=Homo sapiens OX=9606 GN=FUBP1 PE=1 SV=3	0	21	12	17	9	67.5	467	1.021	1.061	1.187	1.16	1.036	2384.5	2435.2	2529.1	2830.8	2766.9	2470	1.09783	0.134649	0.114214	0.942282	950	0.301404	0.520851	2372.26	2318.71	2069.91	Q96AE4
O14976	Cyclin-G-associated kinase OS=Homo sapiens OX=9606 GN=GAK PE=1 SV=2	0	5	6	7	6	143.1	176	0.891	1.008	1.117	1.079	1.005	755.7	673.2	761.9	844.4	815.7	759.6	1.10448	0.14337	0.114478	0.941278	951	0.301784	0.520304	707.623	683.572	636.559	O14976
P06493	Cyclin-dependent kinase 1 OS=Homo sapiens OX=9606 GN=CDK1 PE=1 SV=3	0	24	7	11	6	34.1	341	1.03	0.995	0.99	0.96	0.898	2032.6	2092.7	2021.7	2012.6	1950.8	1825.1	0.941679	-0.0866929	0.114643	0.940653	952	0.301901	0.520136	1686.6	1634.81	1529.47	P06493
Q8NHH9	Atlastin-2 OS=Homo sapiens OX=9606 GN=ATL2 PE=1 SV=2	0	6	3	3	3	66.2	107	0.794	0.879	0.993	1.059	1.003	287.8	228.5	252.9	285.7	304.8	288.5	1.14275	0.192504	0.114799	0.940061	953	0.301995	0.52	239.422	255.428	241.768	Q8NHH9
Q8N684	Cleavage and polyadenylation specificity factor subunit 7 OS=Homo sapiens OX=9606 GN=CPSF7 PE=1 SV=1	0	5	2	2	2	52	79	0.972	0.996	1.324	1.192	1.007	307.7	298.9	306.4	407.5	366.6	309.9	1.18729	0.247678	0.115466	0.937545	954	0.303432	0.517939	341.493	307.218	259.702	Q8N684
P49321	Nuclear autoantigenic sperm protein OS=Homo sapiens OX=9606 GN=NASP PE=1 SV=2	0	6	5	7	5	85.2	91	0.866	1.047	1.107	1.044	1.116	1901.3	1645.8	1990.5	2105.5	1984.3	2120.9	1.12155	0.165495	0.115595	0.937061	955	0.303452	0.51791	1764.45	1662.88	1777.35	P49321
P01130	Low-density lipoprotein receptor OS=Homo sapiens OX=9606 GN=LDLR PE=1 SV=1	0	3	2	2	2	95.3	33	0.961	1.071	0.769	0.872	0.979	408.8	392.9	437.7	314.3	356.3	400.2	0.863966	-0.210953	0.11567	0.936781	956	0.30333	0.518085	263.389	298.586	335.375	P01130
P30876	DNA-directed RNA polymerase II subunit RPB2 OS=Homo sapiens OX=9606 GN=POLR2B PE=1 SV=1	0	2	2	2	2	133.8	37	0.943	0.9	1.082	1.016	0.987	419.5	395.7	377.6	453.9	426.2	414.2	1.08509	0.11782	0.115754	0.936464	957	0.303234	0.518222	380.377	357.164	347.107	P30876
Q8IYQ7	Threonine synthase-like 1 OS=Homo sapiens OX=9606 GN=THNSL1 PE=1 SV=2	0	5	3	3	3	83	79	0.967	0.906	0.99	1.053	1.14	468.3	452.6	424.4	463.3	493.1	533.9	1.10778	0.147675	0.116034	0.935414	958	0.303651	0.517625	388.254	413.227	447.418	Q8IYQ7
P0DP23	Calmodulin-1 OS=Homo sapiens OX=9606 GN=CALM1 PE=1 SV=1	0	21	2	2	2	16.8	78	1.156	1.102	1.041	0.95	0.899	237.3	274.3	261.6	246.9	225.3	213.4	0.886705	-0.173475	0.116611	0.93326	959	0.304843	0.515924	206.907	188.806	178.833	P0DP23
Q6PKG0	La-related protein 1 OS=Homo sapiens OX=9606 GN=LARP1 PE=1 SV=2	0	6	6	7	6	123.4	144	0.996	0.906	0.905	0.92	0.83	1667.5	1661.7	1511.5	1509.8	1533.7	1383.6	0.914558	-0.128854	0.116775	0.932651	960	0.304952	0.515768	1265.24	1285.27	1159.48	Q6PKG0
Q92947	Glutaryl-CoA dehydrogenase, mitochondrial OS=Homo sapiens OX=9606 GN=GCDH PE=1 SV=1	0	5	2	2	2	48.1	37	0.921	0.98	1.146	1.061	0.993	281.8	259.6	276.2	322.8	299	279.9	1.10286	0.141252	0.117428	0.93023	961	0.306338	0.513799	270.513	250.568	234.562	Q92947
Q15758	Neutral amino acid transporter B(0) OS=Homo sapiens OX=9606 GN=SLC1A5 PE=1 SV=2	0	12	5	8	5	56.6	284	0.975	0.984	0.834	0.836	0.986	1516	1478.2	1492.2	1264.6	1266.7	1494.7	0.897379	-0.156211	0.117543	0.929804	962	0.30632	0.513825	1059.76	1061.52	1252.59	Q15758
Q5T8D3	Acyl-CoA-binding domain-containing protein 5 OS=Homo sapiens OX=9606 GN=ACBD5 PE=1 SV=1	0	9	4	7	4	60.1	156	1.095	1.04	0.935	0.997	0.997	1691.3	1851.7	1759.1	1581.3	1686.7	1686.5	0.934441	-0.0978244	0.11757	0.929704	963	0.306072	0.514176	1325.16	1413.49	1413.32	Q5T8D3
Q99543	DnaJ homolog subfamily C member 2 OS=Homo sapiens OX=9606 GN=DNAJC2 PE=1 SV=4	0	7	4	4	4	72	121	0.891	0.948	0.977	1.061	1.042	614.1	546.9	582.5	600.1	651.9	640	1.08517	0.117926	0.118187	0.927432	964	0.307359	0.512354	502.895	546.305	536.332	Q99543
Q9NVJ2	ADP-ribosylation factor-like protein 8B OS=Homo sapiens OX=9606 GN=ARL8B PE=1 SV=1	0	10	2	3	2	21.5	64	0.996	1.091	1.227	1.253	1.042	479.8	477.9	523.4	588.6	601.5	500.1	1.14118	0.190525	0.118501	0.926279	965	0.307856	0.511652	493.258	504.068	419.093	Q9NVJ2
O14936	Peripheral plasma membrane protein CASK OS=Homo sapiens OX=9606 GN=CASK PE=1 SV=3	0	4	3	3	3	105.1	65	0.895	0.958	1.083	1.039	0.982	563.9	504.9	540.5	610.9	586	553.9	1.08793	0.121581	0.118551	0.926097	966	0.307667	0.511919	511.946	491.079	464.179	O14936
Q9UBQ0	Vacuolar protein sorting-associated protein 29 OS=Homo sapiens OX=9606 GN=VPS29 PE=1 SV=1	0	12	2	3	2	20.5	98	1.039	1.034	0.927	0.975	0.743	660.1	685.9	682.3	612.2	643.9	490.8	0.861263	-0.215474	0.118658	0.925702	967	0.307628	0.511974	513.035	539.6	411.3	Q9UBQ0
Q9NRX4	14 kDa phosphohistidine phosphatase OS=Homo sapiens OX=9606 GN=PHPT1 PE=1 SV=1	0	23	3	6	3	13.8	139	1.105	1.132	1.585	1.586	1.085	1309.6	1446.5	1482.2	2076	2076.6	1420.3	1.31489	0.394943	0.119071	0.924195	968	0.308379	0.510916	1739.73	1740.23	1190.24	Q9NRX4
Q14160	Protein scribble homolog OS=Homo sapiens OX=9606 GN=SCRIB PE=1 SV=4	0	3	4	4	4	174.8	133	0.954	0.78	0.789	0.805	0.671	1041.7	994.1	812.2	821.6	838.3	699	0.828265	-0.271835	0.119573	0.922368	969	0.309359	0.509537	688.516	702.511	585.775	Q14160
P52272	Heterogeneous nuclear ribonucleoprotein M OS=Homo sapiens OX=9606 GN=HNRNPM PE=1 SV=3	0	26	15	22	15	77.5	654	1.009	0.867	1.073	1.102	1.013	3600.3	3631.3	3121.5	3863.5	3966.8	3646.8	1.10857	0.148695	0.119974	0.920912	970	0.310078	0.508529	3237.69	3324.25	3056.09	P52272
P00352	Retinal dehydrogenase 1 OS=Homo sapiens OX=9606 GN=ALDH1A1 PE=1 SV=2	0	10	5	6	4	54.8	169	1.082	0.989	0.942	0.985	0.843	975.4	1055.8	964.6	918.5	960.5	822.6	0.901796	-0.149127	0.120991	0.917246	971	0.312384	0.505311	769.72	804.917	689.354	P00352
O60271	C-Jun-amino-terminal kinase-interacting protein 4 OS=Homo sapiens OX=9606 GN=SPAG9 PE=1 SV=4	0	17	19	27	19	146.1	674	0.968	1.015	1.055	1.107	1.008	5126	4963.1	5202	5409.1	5673.1	5166	1.06259	0.0875877	0.121103	0.916845	972	0.312351	0.505357	4532.93	4754.17	4329.21	O60271
P63167	Dynein light chain 1, cytoplasmic OS=Homo sapiens OX=9606 GN=DYNLL1 PE=1 SV=1	0	33	2	6	2	10.4	275	1.046	1.092	0.993	0.929	0.736	1555.2	1626.9	1698.8	1544.2	1444.6	1144.4	0.846811	-0.239888	0.121441	0.915634	973	0.312901	0.504592	1294.07	1210.6	959.029	P63167
Q12905	Interleukin enhancer-binding factor 2 OS=Homo sapiens OX=9606 GN=ILF2 PE=1 SV=2	0	22	5	6	5	43	158	0.947	0.865	1.056	0.974	1.087	779.1	737.8	674.1	822.6	758.5	846.8	1.10812	0.14812	0.121844	0.914196	974	0.313617	0.503601	689.354	635.637	709.634	Q12905
Q8TAT6	Nuclear protein localization protein 4 homolog OS=Homo sapiens OX=9606 GN=NPLOC4 PE=1 SV=3	0	5	3	3	3	68.1	60	1.078	1.069	1.216	1.26	1.058	322.9	348.2	345	392.5	406.8	341.7	1.12292	0.167256	0.122231	0.912818	975	0.314291	0.502668	328.922	340.906	286.351	Q8TAT6
O14828	Secretory carrier-associated membrane protein 3 OS=Homo sapiens OX=9606 GN=SCAMP3 PE=1 SV=3	0	7	2	2	2	38.3	123	1.034	1.011	1.318	1.271	1.014	221.8	229.3	224.2	292.2	281.9	224.8	1.18303	0.242486	0.122307	0.912549	976	0.314164	0.502844	244.869	236.238	188.387	O14828
O00499	Myc box-dependent-interacting protein 1 OS=Homo sapiens OX=9606 GN=BIN1 PE=1 SV=1	0	8	4	5	4	64.7	165	1.045	1.033	0.92	1.022	0.899	661.4	691.1	683	608.2	676.2	594.6	0.923115	-0.115418	0.122953	0.910261	977	0.315499	0.501002	509.683	566.668	498.286	O00499
Q96N66	Lysophospholipid acyltransferase 7 OS=Homo sapiens OX=9606 GN=MBOAT7 PE=1 SV=2	0	9	3	3	3	52.7	81	0.83	1.005	1.102	1.009	1.108	436.7	362.3	438.8	481.2	440.8	483.9	1.13581	0.183716	0.123202	0.909383	978	0.315815	0.500567	403.255	369.399	405.517	Q96N66
P61026	Ras-related protein Rab-10 OS=Homo sapiens OX=9606 GN=RAB10 PE=1 SV=1	0	24	5	7	5	22.5	173	1.02	1.006	1.077	1.116	1.013	1197	1220.4	1204.5	1288.6	1335.7	1212	1.0592	0.0829688	0.123337	0.908905	979	0.31584	0.500533	1079.87	1119.34	1015.68	P61026
Q9Y4P3	Transducin beta-like protein 2 OS=Homo sapiens OX=9606 GN=TBL2 PE=1 SV=1	0	5	2	2	2	49.8	107	0.935	0.965	1.33	1.25	0.969	404.9	378.5	390.6	538.6	505.9	392.1	1.22368	0.291226	0.123941	0.906785	980	0.317062	0.498856	451.357	423.954	328.587	Q9Y4P3
O94925	Glutaminase kidney isoform, mitochondrial OS=Homo sapiens OX=9606 GN=GLS PE=1 SV=1	0	12	6	9	6	73.4	496	1.002	0.87	1.058	1.076	1.014	1829.3	1832.3	1592.2	1934.6	1968.3	1854.5	1.09585	0.132056	0.12397	0.906684	981	0.316812	0.499198	1621.23	1649.47	1554.11	O94925
Q8IU81	Interferon regulatory factor 2-binding protein 1 OS=Homo sapiens OX=9606 GN=IRF2BP1 PE=1 SV=1	0	4	2	2	2	61.6	26	0.974	0.968	0.933	0.938	0.797	145.9	142.1	141.2	136.1	136.8	116.2	0.90657	-0.141509	0.124976	0.903173	982	0.319058	0.49613	114.054	114.641	97.3778	Q8IU81
Q92552	28S ribosomal protein S27, mitochondrial OS=Homo sapiens OX=9606 GN=MRPS27 PE=1 SV=3	0	8	2	2	2	47.6	65	1.097	1.017	0.995	0.981	0.933	353.5	387.9	359.4	351.6	346.8	329.8	0.934048	-0.0984315	0.125207	0.90237	983	0.319323	0.495769	294.647	290.625	276.379	Q92552
Q04760	Lactoylglutathione lyase OS=Homo sapiens OX=9606 GN=GLO1 PE=1 SV=4	0	13	3	5	3	20.8	70	0.999	1.068	0.979	0.936	0.782	670.2	669.2	715.5	655.9	627.1	524.1	0.87941	-0.185392	0.12597	0.899733	984	0.320942	0.493573	549.657	525.522	439.206	Q04760
Q15286	Ras-related protein Rab-35 OS=Homo sapiens OX=9606 GN=RAB35 PE=1 SV=1	0	23	4	6	4	23	204	0.909	0.958	1.042	0.989	1.012	1121	1019	1073.7	1168.1	1108.4	1134.7	1.06146	0.0860441	0.126223	0.89886	985	0.321261	0.493142	978.89	928.86	950.9	Q15286
Q6PI48	Aspartate--tRNA ligase, mitochondrial OS=Homo sapiens OX=9606 GN=DARS2 PE=1 SV=1	0	4	3	3	3	73.5	41	1.015	0.92	1.03	1.059	1.027	557.1	565.5	512.7	573.5	590.2	572	1.0614	0.0859623	0.126584	0.89762	986	0.321853	0.492343	480.604	494.599	479.347	Q6PI48
Q9UNE7	E3 ubiquitin-protein ligase CHIP OS=Homo sapiens OX=9606 GN=STUB1 PE=1 SV=2	0	8	2	2	2	34.8	47	0.896	0.995	1.063	1.009	1.196	409.9	367.2	408	435.6	413.4	490.3	1.13012	0.17647	0.127161	0.895645	987	0.322992	0.490808	365.041	346.437	410.881	Q9UNE7
Q6Y1H2	Very-long-chain (3R)-3-hydroxyacyl-CoA dehydratase 2 OS=Homo sapiens OX=9606 GN=HACD2 PE=1 SV=1	0	8	2	2	2	28.4	96	0.936	0.99	0.905	0.924	0.741	549.2	513.8	543.5	497.2	507.7	407	0.878867	-0.186283	0.127334	0.895054	988	0.323105	0.490657	416.663	425.462	341.074	Q6Y1H2
P22102	Trifunctional purine biosynthetic protein adenosine-3 OS=Homo sapiens OX=9606 GN=GART PE=1 SV=1	0	8	7	8	7	107.7	169	0.916	0.98	0.939	0.898	0.847	1549.6	1418.9	1518.5	1454.9	1391.3	1312.4	0.926811	-0.109653	0.127358	0.894975	989	0.322836	0.491017	1219.23	1165.94	1099.82	P22102
P49721	Proteasome subunit beta type-2 OS=Homo sapiens OX=9606 GN=PSMB2 PE=1 SV=1	0	8	2	2	2	22.8	55	0.999	0.949	0.968	0.879	0.925	734.5	733.7	697.4	711.1	645.8	679.3	0.940248	-0.0888875	0.127394	0.89485	990	0.322603	0.491331	595.915	541.193	569.266	P49721
P45880	Voltage-dependent anion-selective channel protein 2 OS=Homo sapiens OX=9606 GN=VDAC2 PE=1 SV=2	0	36	9	14	9	31.5	358	1.021	0.907	1.133	1.091	1.003	3665.3	3741.2	3325.2	4151.3	3998.1	3674.7	1.10179	0.139852	0.127763	0.893595	991	0.323211	0.490515	3478.87	3350.48	3079.47	P45880
Q7Z4V5	Hepatoma-derived growth factor-related protein 2 OS=Homo sapiens OX=9606 GN=HDGFL2 PE=1 SV=1	0	5	3	5	3	74.3	118	0.958	0.807	1.134	1.065	1.613	1097	1050.4	885.5	1243.8	1167.8	1769.7	1.37865	0.463254	0.127904	0.893116	992	0.323241	0.490473	1042.33	978.639	1483.04	Q7Z4V5
P08758	Annexin A5 OS=Homo sapiens OX=9606 GN=ANXA5 PE=1 SV=2	0	15	5	8	5	35.9	270	0.978	0.912	0.924	0.892	0.913	1572.9	1538	1434.1	1452.7	1403.3	1435.6	0.944246	-0.0827647	0.12815	0.892282	993	0.323536	0.490077	1217.39	1175.99	1203.06	P08758
O95757	Heat shock 70 kDa protein 4L OS=Homo sapiens OX=9606 GN=HSPA4L PE=1 SV=3	0	6	4	5	3	94.5	180	0.94	1.078	1.156	1.047	1.314	591.8	556.6	637.9	684.3	619.9	777.8	1.16554	0.220996	0.12833	0.89167	994	0.323666	0.489902	573.456	519.488	651.811	O95757
P35573	Glycogen debranching enzyme OS=Homo sapiens OX=9606 GN=AGL PE=1 SV=3	0	4	5	5	5	174.7	145	0.916	0.951	1.005	1.053	0.988	681.3	624.1	648	684.5	717.1	673.2	1.06215	0.0869849	0.128567	0.89087	995	0.323937	0.489539	573.624	600.943	564.154	P35573
Q02878	60S ribosomal protein L6 OS=Homo sapiens OX=9606 GN=RPL6 PE=1 SV=3	0	11	4	5	4	32.7	113	1.076	0.86	1.286	1.025	1.195	1179.7	1269.7	1015.1	1517.2	1208.7	1410.1	1.19382	0.255589	0.128755	0.890237	996	0.324084	0.489342	1271.44	1012.91	1181.69	Q02878
P51571	Translocon-associated protein subunit delta OS=Homo sapiens OX=9606 GN=SSR4 PE=1 SV=1	0	13	2	2	2	19	97	1.021	1.059	1.033	1.143	1.118	425	434	449.9	439	486	475.2	1.06975	0.097278	0.129366	0.888179	997	0.325297	0.48772	367.89	407.277	398.227	P51571
P78371	T-complex protein 1 subunit beta OS=Homo sapiens OX=9606 GN=CCT2 PE=1 SV=4	0	29	13	21	13	57.5	673	0.99	0.886	1.019	1.074	1.017	4823.6	4776	4274.4	4916.7	5179.3	4903.9	1.08115	0.112569	0.129864	0.886511	998	0.326222	0.486487	4120.29	4340.35	4109.56	P78371
Q969X5	Endoplasmic reticulum-Golgi intermediate compartment protein 1 OS=Homo sapiens OX=9606 GN=ERGIC1 PE=1 SV=1	0	13	4	4	4	32.6	87	1.012	0.886	0.853	0.875	0.918	1449.2	1467.2	1284.2	1235.9	1267.8	1329.7	0.912584	-0.131971	0.130209	0.885359	999	0.326761	0.48577	1035.71	1062.44	1114.31	Q969X5
P49189	4-trimethylaminobutyraldehyde dehydrogenase OS=Homo sapiens OX=9606 GN=ALDH9A1 PE=1 SV=3	0	8	4	6	4	53.8	191	1.015	0.972	0.876	0.899	0.994	1255.1	1273.6	1219.7	1099.1	1128.6	1247.3	0.927062	-0.109262	0.130282	0.885117	1000	0.326616	0.485963	921.067	945.788	1045.26	P49189
P63151	Serine/threonine-protein phosphatase 2A 55 kDa regulatory subunit B alpha isoform OS=Homo sapiens OX=9606 GN=PPP2R2A PE=1 SV=1	0	9	4	8	4	51.7	184	0.967	1.002	0.952	0.967	0.874	1393.3	1347.1	1396.2	1326.4	1346.7	1217.3	0.940483	-0.088527	0.130373	0.884813	1001	0.326518	0.486093	1111.55	1128.56	1020.12	P63151
P40222	Alpha-taxilin OS=Homo sapiens OX=9606 GN=TXLNA PE=1 SV=3	0	10	5	6	5	61.9	186	0.964	1.048	1.113	1.176	1.018	814.3	784.8	853.2	906.5	957.9	829	1.09832	0.135293	0.130774	0.883478	1002	0.327197	0.485191	759.664	802.738	694.718	P40222
P46782	40S ribosomal protein S5 OS=Homo sapiens OX=9606 GN=RPS5 PE=1 SV=4	0	17	4	6	4	22.9	184	1.077	0.915	0.934	0.905	0.861	1542.9	1661.6	1412.2	1441.3	1396.6	1329	0.902571	-0.147888	0.130828	0.883299	1003	0.327005	0.485446	1207.84	1170.38	1113.73	P46782
P61247	40S ribosomal protein S3a OS=Homo sapiens OX=9606 GN=RPS3A PE=1 SV=2	0	32	9	17	9	29.9	524	1.106	0.937	0.848	0.85	0.976	4289.8	4745	4021	3638.3	3644.9	4187.8	0.878613	-0.1867	0.131152	0.882227	1004	0.327487	0.484806	3048.96	3054.5	3509.46	P61247
Q9H0B6	Kinesin light chain 2 OS=Homo sapiens OX=9606 GN=KLC2 PE=1 SV=1	0	9	5	7	2	68.9	126	0.894	0.922	1.103	0.962	1.234	157.9	141.2	145.5	174.1	151.8	194.9	1.17139	0.228222	0.131206	0.882047	1005	0.327296	0.485059	145.899	127.211	163.33	Q9H0B6
Q9NSD9	Phenylalanine--tRNA ligase beta subunit OS=Homo sapiens OX=9606 GN=FARSB PE=1 SV=3	0	14	8	13	8	66.1	320	0.973	0.939	1.015	1.057	0.99	2496.5	2428.9	2344.1	2533.2	2638.9	2471.2	1.05142	0.0723395	0.131556	0.880889	1006	0.327844	0.484332	2122.87	2211.45	2070.91	Q9NSD9
P46109	Crk-like protein OS=Homo sapiens OX=9606 GN=CRKL PE=1 SV=1	0	25	5	8	5	33.8	204	0.969	1.021	0.959	0.932	0.789	1943	1882.7	1984.3	1862.9	1810.5	1533.6	0.896213	-0.158086	0.131708	0.880389	1007	0.327896	0.484264	1561.15	1517.23	1285.19	P46109
P61081	NEDD8-conjugating enzyme Ubc12 OS=Homo sapiens OX=9606 GN=UBE2M PE=1 SV=1	0	14	3	4	3	20.9	56	1	0.999	1.068	1.075	0.997	1329	1329.5	1327.7	1419.7	1428.5	1325.3	1.04699	0.0662437	0.131768	0.88019	1008	0.327721	0.484496	1189.74	1197.11	1110.63	P61081
P31150	Rab GDP dissociation inhibitor alpha OS=Homo sapiens OX=9606 GN=GDI1 PE=1 SV=2	0	23	9	13	4	50.6	275	0.926	0.891	0.861	0.903	0.846	987.8	914.8	879.7	850.7	892	835.4	0.926607	-0.10997	0.132019	0.879362	1009	0.32802	0.484099	712.903	747.513	700.081	P31150
P55196	Afadin OS=Homo sapiens OX=9606 GN=AFDN PE=1 SV=3	0	6	11	11	11	206.7	224	0.955	1.06	1.08	1.105	1.036	1332.7	1272.3	1412.1	1439.7	1472.8	1380.3	1.06863	0.0957646	0.132152	0.878926	1010	0.328025	0.484093	1206.5	1234.23	1156.72	P55196
Q9P2R7	Succinate--CoA ligase [ADP-forming] subunit beta, mitochondrial OS=Homo sapiens OX=9606 GN=SUCLA2 PE=1 SV=3	0	10	5	6	5	50.3	164	1.03	0.904	0.915	0.907	0.768	1363.1	1404.1	1232.3	1246.8	1235.9	1046.9	0.88251	-0.180315	0.132304	0.878426	1011	0.328078	0.484023	1044.84	1035.71	877.322	Q9P2R7
Q8IWB7	WD repeat and FYVE domain-containing protein 1 OS=Homo sapiens OX=9606 GN=WDFY1 PE=1 SV=1	0	8	3	4	3	46.3	145	1.045	1.04	0.979	0.995	0.865	787.1	822.2	818.6	770.9	783.2	681.1	0.920631	-0.119305	0.132346	0.878288	1012	0.327858	0.484314	646.029	656.336	570.775	Q8IWB7
Q9UBQ5	Eukaryotic translation initiation factor 3 subunit K OS=Homo sapiens OX=9606 GN=EIF3K PE=1 SV=1	0	15	3	6	3	25	144	1.056	0.976	0.954	0.962	0.815	828.9	875.6	809.1	790.7	797.8	675.3	0.900621	-0.151009	0.133523	0.874445	1013	0.330445	0.4809	662.622	668.572	565.914	Q9UBQ5
Q01650	Large neutral amino acids transporter small subunit 1 OS=Homo sapiens OX=9606 GN=SLC7A5 PE=1 SV=2	0	5	2	3	2	55	181	0.969	0.978	0.997	1.04	1.002	631.5	612.2	617.6	629.7	656.7	632.8	1.03111	0.0441945	0.133866	0.873331	1014	0.330968	0.480215	527.701	550.327	530.298	Q01650
P46783	40S ribosomal protein S10 OS=Homo sapiens OX=9606 GN=RPS10 PE=1 SV=1	0	29	5	9	5	18.9	196	1.247	1.139	1.055	0.946	0.922	1742.4	2172.6	1984.8	1838.1	1648	1605.7	0.863046	-0.21249	0.133908	0.873192	1015	0.330747	0.480504	1540.36	1381.06	1345.61	P46783
P60228	Eukaryotic translation initiation factor 3 subunit E OS=Homo sapiens OX=9606 GN=EIF3E PE=1 SV=1	0	27	10	15	10	52.2	368	1.001	0.947	0.945	0.951	0.864	3855.5	3857.6	3652.8	3645.3	3668.2	3330.2	0.936459	-0.0947122	0.134237	0.872128	1016	0.331232	0.479867	3054.83	3074.02	2790.77	P60228
Q13838	Spliceosome RNA helicase DDX39B OS=Homo sapiens OX=9606 GN=DDX39B PE=1 SV=1	0	13	5	7	5	49	188	1.039	0.885	1.083	1.029	1.094	1545.5	1605.7	1367.1	1674.4	1591.1	1690.7	1.09692	0.133454	0.134609	0.870926	1017	0.331824	0.479092	1403.18	1333.37	1416.84	Q13838
Q6ZRP7	Sulfhydryl oxidase 2 OS=Homo sapiens OX=9606 GN=QSOX2 PE=1 SV=3	0	3	2	2	2	77.5	35	0.997	0.879	0.906	0.883	0.832	471.5	470.3	414.4	427.1	416.4	392.5	0.91137	-0.133891	0.13494	0.869859	1018	0.332313	0.478452	357.918	348.951	328.922	Q6ZRP7
P31153	S-adenosylmethionine synthase isoform type-2 OS=Homo sapiens OX=9606 GN=MAT2A PE=1 SV=1	0	14	6	6	6	43.6	167	1.033	0.989	0.956	1	0.929	991.2	1023.5	980.2	947.7	991	921.3	0.954957	-0.0664927	0.135685	0.867467	1019	0.333821	0.476487	794.191	830.477	772.067	P31153
Q96C86	m7GpppX diphosphatase OS=Homo sapiens OX=9606 GN=DCPS PE=1 SV=2	0	10	2	2	2	38.6	27	0.9	1.008	1.048	1.008	1.129	355	319.4	357.9	372	358	400.9	1.09551	0.131609	0.136645	0.864406	1020	0.335852	0.473852	311.743	300.011	335.962	Q96C86
P31350	Ribonucleoside-diphosphate reductase subunit M2 OS=Homo sapiens OX=9606 GN=RRM2 PE=1 SV=1	0	27	8	13	8	44.8	406	0.942	1.007	0.918	0.963	0.932	1552.1	1461.9	1562.3	1425.3	1493.9	1446.8	0.954046	-0.0678695	0.137202	0.862639	1021	0.336891	0.472511	1194.43	1251.92	1212.45	P31350
Q16630	Cleavage and polyadenylation specificity factor subunit 6 OS=Homo sapiens OX=9606 GN=CPSF6 PE=1 SV=2	0	5	2	3	2	59.2	156	1.014	1.115	1.335	1.141	1.102	739.1	749.7	824	986.9	843.4	814.1	1.14338	0.1933	0.137748	0.860914	1022	0.337901	0.471211	827.041	706.785	682.231	Q16630
O96019	Actin-like protein 6A OS=Homo sapiens OX=9606 GN=ACTL6A PE=1 SV=1	0	13	5	6	5	47.4	151	1.048	1.09	1.145	1.164	1.519	710.7	744.9	774.9	814.1	827.4	1079.8	1.22004	0.286929	0.13789	0.860468	1023	0.337918	0.471189	682.231	693.377	904.893	O96019
Q13283	Ras GTPase-activating protein-binding protein 1 OS=Homo sapiens OX=9606 GN=G3BP1 PE=1 SV=1	0	10	3	5	3	52.1	247	1.032	1.005	0.942	0.988	0.817	870.7	898.6	875.2	820.3	860.7	711.1	0.904557	-0.144717	0.13821	0.85946	1024	0.338372	0.470606	687.427	721.283	595.915	Q13283
P14868	Aspartate--tRNA ligase, cytoplasmic OS=Homo sapiens OX=9606 GN=DARS1 PE=1 SV=2	0	28	12	18	12	57.1	433	0.99	0.965	1.093	1.149	0.985	3603.3	3566	3477.1	3937	4140.2	3549.8	1.09211	0.127113	0.138803	0.857602	1025	0.339491	0.469172	3299.28	3469.57	2974.8	P14868
Q7LBC6	Lysine-specific demethylase 3B OS=Homo sapiens OX=9606 GN=KDM3B PE=1 SV=2	0	2	3	3	3	191.5	96	0.907	0.935	1.112	0.966	1.044	326.9	296.5	305.8	363.5	315.7	341.2	1.09815	0.135074	0.138834	0.857503	1026	0.339238	0.469496	304.62	264.563	285.932	Q7LBC6
O75410	Transforming acidic coiled-coil-containing protein 1 OS=Homo sapiens OX=9606 GN=TACC1 PE=1 SV=2	0	16	11	16	8	87.7	444	0.891	1.022	1.047	1.028	1.075	2033.9	1811.7	2079.2	2128.9	2091.7	2186.3	1.08137	0.11286	0.138849	0.857458	1027	0.338942	0.469874	1784.06	1752.88	1832.16	O75410
P13489	Ribonuclease inhibitor OS=Homo sapiens OX=9606 GN=RNH1 PE=1 SV=2	0	19	8	13	8	49.9	660	0.966	1.003	1.069	1.101	0.991	1978.9	1910.7	1984.3	2116	2178.9	1960.8	1.065	0.0908526	0.138899	0.857301	1028	0.338735	0.47014	1773.25	1825.96	1643.19	P13489
Q96C01	Protein FAM136A OS=Homo sapiens OX=9606 GN=FAM136A PE=1 SV=1	0	12	2	3	2	15.6	75	1.08	1.065	0.958	1.032	0.885	541	584.4	576	518.5	558	478.9	0.914188	-0.129437	0.139269	0.856145	1029	0.339308	0.469406	434.513	467.615	401.327	Q96C01
Q9Y2D5	A-kinase anchor protein 2 OS=Homo sapiens OX=9606 GN=AKAP2 PE=1 SV=3	0	9	5	7	5	94.6	251	0.922	0.968	0.819	0.889	0.945	920.9	849	891.1	754.5	818.8	870.1	0.918226	-0.123078	0.139536	0.855313	1030	0.339629	0.468996	632.285	686.17	729.16	Q9Y2D5
P50502	Hsc70-interacting protein OS=Homo sapiens OX=9606 GN=ST13 PE=1 SV=2	0	25	9	19	9	41.3	443	1.008	1.003	1.046	1.107	1.012	5476.9	5518.2	5492.8	5726.2	6061.5	5541.3	1.05101	0.0717807	0.140278	0.853009	1031	0.341104	0.467114	4798.66	5079.65	4643.71	P50502
Q9Y3P9	Rab GTPase-activating protein 1 OS=Homo sapiens OX=9606 GN=RABGAP1 PE=1 SV=3	0	3	3	3	3	121.7	75	0.898	1.065	0.917	0.882	0.892	482.7	433.6	514	442.5	425.8	430.4	0.907991	-0.13925	0.140622	0.851946	1032	0.341608	0.466472	370.823	356.828	360.683	Q9Y3P9
O75400	Pre-mRNA-processing factor 40 homolog A OS=Homo sapiens OX=9606 GN=PRPF40A PE=1 SV=2	0	6	6	8	6	108.7	235	0.942	0.93	1.087	1.014	1.356	936.5	882.5	870.8	1017.8	949.2	1270.3	1.20355	0.267292	0.14116	0.850289	1033	0.342582	0.465235	852.936	795.448	1064.54	O75400
Q92797	Symplekin OS=Homo sapiens OX=9606 GN=SYMPK PE=1 SV=2	0	1	2	2	2	141.1	28	0.98	1.27	1.325	1.429	1.163	186.8	183	237.3	247.4	266.8	217.3	1.20491	0.268924	0.141288	0.849894	1034	0.342563	0.46526	207.326	223.583	182.102	Q92797
Q6YN16	Hydroxysteroid dehydrogenase-like protein 2 OS=Homo sapiens OX=9606 GN=HSDL2 PE=1 SV=1	0	22	7	11	7	45.4	334	1.055	0.964	1.228	1.238	1.001	1802.4	1901.2	1737.8	2214.1	2231.3	1804.6	1.1486	0.199878	0.141311	0.849825	1035	0.342286	0.465611	1855.46	1869.87	1512.29	Q6YN16
Q96AY3	Peptidyl-prolyl cis-trans isomerase FKBP10 OS=Homo sapiens OX=9606 GN=FKBP10 PE=1 SV=1	0	4	2	2	2	64.2	18	1.07	0.931	0.835	0.877	0.974	243.2	260.2	226.4	203.2	213.1	236.9	0.89504	-0.159976	0.14164	0.848813	1036	0.342753	0.465018	170.285	178.582	198.527	Q96AY3
Q8NCN5	Pyruvate dehydrogenase phosphatase regulatory subunit, mitochondrial OS=Homo sapiens OX=9606 GN=PDPR PE=1 SV=2	0	2	2	2	2	99.3	72	1.036	1.018	1.033	1.047	1.035	231.7	239.9	235.8	239.3	242.5	239.7	1.01993	0.0284732	0.141693	0.848652	1037	0.34255	0.465277	200.538	203.22	200.873	Q8NCN5
Q9UIG0	Tyrosine-protein kinase BAZ1B OS=Homo sapiens OX=9606 GN=BAZ1B PE=1 SV=2	0	1	2	2	2	170.8	34	0.841	0.713	0.933	1.091	1.38	63.3	53.2	45.1	59	69	87.3	1.3323	0.413921	0.142312	0.846758	1038	0.343715	0.463801	49.4431	57.8233	73.1591	Q9UIG0
Q99571	P2X purinoceptor 4 OS=Homo sapiens OX=9606 GN=P2RX4 PE=1 SV=2	0	13	4	5	4	43.3	278	0.926	0.84	0.789	0.798	0.881	711.7	659.2	598	561.7	567.9	626.8	0.892072	-0.164768	0.142379	0.846555	1039	0.343545	0.464017	470.715	475.911	525.27	Q99571
P07237	Protein disulfide-isomerase OS=Homo sapiens OX=9606 GN=P4HB PE=1 SV=3	0	30	16	34	16	57.1	748	1.079	0.81	0.737	0.832	0.845	8805.6	9503.2	7129.9	6489.3	7329.4	7439.2	0.835652	-0.259026	0.142785	0.845317	1040	0.344194	0.463196	5438.16	6142.18	6234.19	P07237
Q9NZJ9	Diphosphoinositol polyphosphate phosphohydrolase 2 OS=Homo sapiens OX=9606 GN=NUDT4 PE=1 SV=2	0	13	2	4	2	20.3	137	0.95	1.006	0.956	0.909	0.77	770	731.4	775	736.5	700.1	593	0.891583	-0.165559	0.142986	0.844708	1041	0.344347	0.463004	617.201	586.697	496.945	Q9NZJ9
O94776	Metastasis-associated protein MTA2 OS=Homo sapiens OX=9606 GN=MTA2 PE=1 SV=1	0	9	5	6	3	75	120	0.977	0.973	0.996	1.014	1.068	384.6	375.9	374.1	382.9	389.9	410.8	1.04319	0.0609978	0.143262	0.843869	1042	0.344681	0.462582	320.877	326.744	344.258	O94776
Q9BZE4	Nucleolar GTP-binding protein 1 OS=Homo sapiens OX=9606 GN=GTPBP4 PE=1 SV=3	0.001	3	2	2	2	73.9	27	0.996	0.978	1.159	1.014	1.375	296.4	295.3	289.9	343.5	300.5	407.6	1.19283	0.25439	0.143321	0.843692	1043	0.344491	0.462822	287.86	251.825	341.577	Q9BZE4
P31948	Stress-induced-phosphoprotein 1 OS=Homo sapiens OX=9606 GN=STIP1 PE=1 SV=1	0	32	17	29	17	62.6	582	1.123	1	1.19	1.305	1.066	6103.9	6857	6105.6	7262.2	7966.2	6508.3	1.14005	0.189093	0.143445	0.843314	1044	0.344461	0.46286	6085.86	6675.83	5454.08	P31948
Q16531	DNA damage-binding protein 1 OS=Homo sapiens OX=9606 GN=DDB1 PE=1 SV=1	0	6	7	10	7	126.9	165	1.022	0.936	1.017	1.078	1.035	1769.6	1809	1656.4	1800	1908.3	1831.4	1.0582	0.0816183	0.143482	0.843204	1045	0.344219	0.463166	1508.43	1599.19	1534.75	Q16531
P82979	SAP domain-containing ribonucleoprotein OS=Homo sapiens OX=9606 GN=SARNP PE=1 SV=3	0	19	3	3	3	23.7	64	0.996	0.917	0.993	1.042	1.09	577.4	574.9	529.5	573.2	601.7	629.6	1.07296	0.101593	0.143594	0.842864	1046	0.344159	0.463241	480.352	504.236	527.617	P82979
P46937	Transcriptional coactivator YAP1 OS=Homo sapiens OX=9606 GN=YAP1 PE=1 SV=2	0	11	3	4	3	54.4	188	0.891	1.004	0.877	0.913	0.895	561.1	499.7	563.1	492.1	512	502.3	0.927643	-0.108358	0.14381	0.84221	1047	0.344348	0.463003	412.389	429.066	420.937	P46937
Q96GQ7	Probable ATP-dependent RNA helicase DDX27 OS=Homo sapiens OX=9606 GN=DDX27 PE=1 SV=2	0	5	3	3	3	89.8	121	1.052	0.938	1.063	1.072	1.28	168	176.7	157.5	178.5	180.1	215	1.14217	0.191783	0.144312	0.840697	1048	0.34522	0.461904	149.586	150.927	180.174	Q96GQ7
Q99961	Endophilin-A2 OS=Homo sapiens OX=9606 GN=SH3GL1 PE=1 SV=1	0	26	9	13	9	41.5	319	0.972	1.034	0.931	0.987	0.848	2618.9	2544.7	2708.3	2437.1	2584.6	2219.7	0.919905	-0.120443	0.14439	0.840463	1049	0.345077	0.462084	2042.34	2165.94	1860.15	Q99961
A6NHR9	Structural maintenance of chromosomes flexible hinge domain-containing protein 1 OS=Homo sapiens OX=9606 GN=SMCHD1 PE=1 SV=2	0	1	3	3	3	226.2	59	1.022	0.946	1.138	1.168	0.988	830.4	849	785.1	944.7	969.7	820.7	1.1098	0.150299	0.144483	0.840183	1050	0.34497	0.462218	791.677	812.627	687.762	A6NHR9
Q96JM3	Chromosome alignment-maintaining phosphoprotein 1 OS=Homo sapiens OX=9606 GN=CHAMP1 PE=1 SV=2	0	3	2	2	2	89	71	0.986	0.872	1.011	1.103	1.017	230	226.9	200.7	232.7	253.6	233.8	1.09504	0.130987	0.144541	0.840008	1051	0.344781	0.462457	195.007	212.522	195.929	Q96JM3
P30536	Translocator protein OS=Homo sapiens OX=9606 GN=TSPO PE=1 SV=3	0	9	2	2	2	18.8	49	0.969	0.98	0.972	0.839	0.683	433.4	420.1	424.6	421.3	363.5	295.9	0.845552	-0.242035	0.145326	0.837658	1052	0.346322	0.46052	353.057	304.62	247.97	P30536
O95372	Acyl-protein thioesterase 2 OS=Homo sapiens OX=9606 GN=LYPLA2 PE=1 SV=1	0	15	3	3	3	24.7	69	0.938	0.923	0.913	0.889	0.742	863	809.2	796.1	787.6	767.5	640.4	0.889479	-0.168968	0.14567	0.836629	1053	0.346815	0.459903	660.024	643.18	536.667	O95372
Q9NVP1	ATP-dependent RNA helicase DDX18 OS=Homo sapiens OX=9606 GN=DDX18 PE=1 SV=2	0	7	4	4	4	75.4	79	0.951	0.891	1.089	0.999	1.354	756.1	719.3	673.9	823.4	755.1	1024	1.21086	0.276031	0.146963	0.832791	1054	0.349561	0.456478	690.025	632.788	858.131	Q9NVP1
P57735	Ras-related protein Rab-25 OS=Homo sapiens OX=9606 GN=RAB25 PE=1 SV=2	0	16	4	4	3	23.5	103	0.991	1.031	1.107	1.057	1.352	837.9	830	863.6	927.6	885.8	1133	1.16389	0.218961	0.147153	0.83223	1055	0.349681	0.456328	777.346	742.317	949.476	P57735
Q12959	Disks large homolog 1 OS=Homo sapiens OX=9606 GN=DLG1 PE=1 SV=2	0	4	3	4	3	100.4	143	1.028	1.015	0.984	1.003	0.931	522.8	537.5	530.5	514.6	524.5	486.7	0.95914	-0.0601866	0.147506	0.831191	1056	0.350186	0.455701	431.245	439.541	407.864	Q12959
O00422	Histone deacetylase complex subunit SAP18 OS=Homo sapiens OX=9606 GN=SAP18 PE=1 SV=1	0	15	3	3	3	17.6	68	1.113	1.077	1.214	1.174	1.081	663.2	738.3	714.5	805	778.9	716.6	1.08719	0.120608	0.147713	0.830581	1057	0.350347	0.455502	674.605	652.733	600.524	O00422
P06576	ATP synthase subunit beta, mitochondrial OS=Homo sapiens OX=9606 GN=ATP5F1B PE=1 SV=3	0	28	11	23	11	56.5	661	1.054	0.818	1.099	1.069	1.09	4469.2	4709.9	3657.6	4912.3	4776.7	4869.3	1.13412	0.181568	0.148176	0.829222	1058	0.351113	0.454553	4116.6	4002.97	4080.57	P06576
P07814	Bifunctional glutamate/proline--tRNA ligase OS=Homo sapiens OX=9606 GN=EPRS1 PE=1 SV=5	0	14	18	28	18	170.5	688	1.006	1.099	1.141	1.229	1.054	5089.2	5117.9	5591.5	5808	6254.4	5364.8	1.10309	0.141544	0.148781	0.827453	1059	0.352213	0.453195	4867.21	5241.31	4495.8	P07814
Q16822	Phosphoenolpyruvate carboxykinase [GTP], mitochondrial OS=Homo sapiens OX=9606 GN=PCK2 PE=1 SV=4	0	17	9	9	9	70.7	245	0.975	0.847	0.859	0.871	0.834	1933.6	1885.9	1638.5	1660.1	1683.3	1612.2	0.907952	-0.139313	0.148833	0.827302	1060	0.352003	0.453453	1391.2	1410.64	1351.05	Q16822
Q6NUK1	Calcium-binding mitochondrial carrier protein SCaMC-1 OS=Homo sapiens OX=9606 GN=SLC25A24 PE=1 SV=2	0	24	9	10	9	53.3	383	1.11	0.859	0.824	0.905	0.825	1533.5	1702	1317.3	1263.5	1388.4	1265.2	0.860372	-0.216968	0.148965	0.826916	1061	0.351984	0.453477	1058.84	1163.51	1060.26	Q6NUK1
Q96T23	Remodeling and spacing factor 1 OS=Homo sapiens OX=9606 GN=RSF1 PE=1 SV=2	0	2	3	4	3	163.7	89	0.895	0.955	1.082	0.973	1.237	664.2	594.8	634.5	718.5	646.2	821.6	1.15463	0.207436	0.149052	0.826662	1062	0.351858	0.453632	602.117	541.528	688.516	Q96T23
P59998	Actin-related protein 2/3 complex subunit 4 OS=Homo sapiens OX=9606 GN=ARPC4 PE=1 SV=3	0	22	4	6	4	19.7	191	1.026	0.971	0.941	0.941	0.729	1345.6	1380.8	1306.9	1266	1266.1	980.3	0.87085	-0.199504	0.14989	0.824227	1063	0.353504	0.451606	1060.93	1061.02	821.51	P59998
Q969G3	SWI/SNF-related matrix-associated actin-dependent regulator of chromatin subfamily E member 1 OS=Homo sapiens OX=9606 GN=SMARCE1 PE=1 SV=2	0	6	2	2	2	46.6	81	1.038	1.073	1.262	1.168	1.041	193.7	201.1	207.8	244.4	226.2	201.6	1.1155	0.15769	0.150136	0.823515	1064	0.353751	0.451302	204.812	189.56	168.945	Q969G3
P35580	Myosin-10 OS=Homo sapiens OX=9606 GN=MYH10 PE=1 SV=3	0	13	20	22	13	228.9	532	0.924	1.05	1.045	1.076	1.053	1655.4	1530	1737.6	1730	1781.2	1743.7	1.06742	0.0941256	0.150264	0.823144	1065	0.353721	0.451339	1449.77	1492.68	1461.25	P35580
P12429	Annexin A3 OS=Homo sapiens OX=9606 GN=ANXA3 PE=1 SV=3	0	35	10	14	10	36.4	398	0.953	0.944	0.926	0.943	0.849	2582.4	2460.4	2438.1	2391	2434.5	2192.3	0.938096	-0.092193	0.150673	0.821965	1066	0.35435	0.450567	2003.7	2040.16	1837.19	P12429
O14908	PDZ domain-containing protein GIPC1 OS=Homo sapiens OX=9606 GN=GIPC1 PE=1 SV=2	0	15	4	5	4	36	113	0.889	1.115	0.919	0.846	0.876	723.3	643.3	806.4	664.8	611.5	633.6	0.878923	-0.186191	0.15151	0.819559	1067	0.355984	0.448569	557.115	512.449	530.969	O14908
O96005	Cleft lip and palate transmembrane protein 1 OS=Homo sapiens OX=9606 GN=CLPTM1 PE=1 SV=1	0	5	3	3	3	76	139	0.965	1.058	1.182	1.11	1.665	275.2	265.6	291.1	325.2	305.6	458.2	1.30905	0.388522	0.152023	0.818091	1068	0.356855	0.447508	272.524	256.099	383.98	O96005
P07437	Tubulin beta chain OS=Homo sapiens OX=9606 GN=TUBB PE=1 SV=2	0	39	13	48	3	49.6	953	0.96	0.954	1.097	1.04	0.976	1375.8	1321.2	1312	1508.7	1430.8	1343.3	1.0683	0.0953119	0.152615	0.816402	1069	0.357911	0.446225	1264.32	1199.04	1125.71	P07437
P61923	Coatomer subunit zeta-1 OS=Homo sapiens OX=9606 GN=COPZ1 PE=1 SV=1	0	16	2	2	2	20.2	86	1.06	1.219	1.245	1.274	1.154	427.9	453.6	521.4	532.5	544.9	493.8	1.11997	0.163455	0.152993	0.815329	1070	0.35846	0.445559	446.245	456.637	413.814	P61923
Q9UQ80	Proliferation-associated protein 2G4 OS=Homo sapiens OX=9606 GN=PA2G4 PE=1 SV=3	0	19	8	9	8	43.8	235	1.055	0.979	0.946	0.963	0.755	1259.7	1329	1233.7	1191.3	1212.8	951.3	0.877825	-0.187994	0.153433	0.814081	1071	0.359156	0.444716	998.332	1016.35	797.207	Q9UQ80
O75369	Filamin-B OS=Homo sapiens OX=9606 GN=FLNB PE=1 SV=2	0	35	72	105	65	278	3153	0.947	1.149	1.304	1.352	1.04	19140.3	18120.8	21984	24963.8	25874.7	19912.3	1.19421	0.256051	0.15409	0.812227	1072	0.360357	0.443267	20920.1	21683.5	16686.9	O75369
Q96RQ3	Methylcrotonoyl-CoA carboxylase subunit alpha, mitochondrial OS=Homo sapiens OX=9606 GN=MCCC1 PE=1 SV=3	0	12	6	8	6	80.4	266	0.837	0.76	0.764	0.761	0.646	1916.1	1603.8	1456.1	1464.4	1458.9	1238.3	0.836334	-0.257848	0.154145	0.81207	1073	0.360151	0.443515	1227.2	1222.59	1037.72	Q96RQ3
P55010	Eukaryotic translation initiation factor 5 OS=Homo sapiens OX=9606 GN=EIF5 PE=1 SV=2	0	7	3	5	3	49.2	150	1.009	0.972	0.962	0.952	0.821	1272	1283.6	1235.9	1223.8	1210.6	1044.8	0.917632	-0.124013	0.154329	0.811552	1074	0.360245	0.443402	1025.57	1014.51	875.562	P55010
Q9Y2T2	AP-3 complex subunit mu-1 OS=Homo sapiens OX=9606 GN=AP3M1 PE=1 SV=1	0	4	2	2	2	46.9	33	0.931	1.08	1.194	1.158	1.019	490.4	456.3	529.4	585.4	567.8	499.6	1.11971	0.163122	0.154702	0.810504	1075	0.36078	0.442758	490.576	475.827	418.674	Q9Y2T2
P16401	Histone H1.5 OS=Homo sapiens OX=9606 GN=H1-5 PE=1 SV=3	0	14	3	3	2	22.6	82	1.535	1.615	1.805	1.578	1.889	103.6	159.1	167.3	187.1	163.6	195.8	1.27093	0.345885	0.155131	0.8093	1076	0.361445	0.441958	156.793	137.1	164.084	P16401
P62993	Growth factor receptor-bound protein 2 OS=Homo sapiens OX=9606 GN=GRB2 PE=1 SV=1	0	11	2	4	2	25.2	185	1.011	1.064	0.983	0.99	0.867	1192.1	1205.2	1268.5	1172.3	1180.6	1033.2	0.9237	-0.114503	0.155232	0.809019	1077	0.361343	0.44208	982.41	989.365	865.841	P62993
P41240	Tyrosine-protein kinase CSK OS=Homo sapiens OX=9606 GN=CSK PE=1 SV=1	0	7	3	4	3	50.7	128	0.941	0.971	0.942	0.934	0.836	1118.6	1052.2	1086.3	1053.5	1044.8	935.2	0.93135	-0.102605	0.155243	0.808988	1078	0.361033	0.442453	882.853	875.562	783.715	P41240
Q96GY0	Zinc finger C2HC domain-containing protein 1A OS=Homo sapiens OX=9606 GN=ZC2HC1A PE=1 SV=2	0	6	2	2	2	35.1	74	1.024	1.053	1.157	1.258	1.024	238.7	244.3	251.3	276.2	300.1	244.5	1.1178	0.160661	0.155671	0.807792	1079	0.361693	0.441659	231.461	251.49	204.896	Q96GY0
P18669	Phosphoglycerate mutase 1 OS=Homo sapiens OX=9606 GN=PGAM1 PE=1 SV=2	0	12	2	2	2	28.8	83	0.923	0.97	0.954	0.846	0.719	402.7	371.6	390.8	384.1	340.6	289.4	0.870397	-0.200254	0.155747	0.807579	1080	0.361536	0.441849	321.883	285.429	242.523	P18669
Q15005	Signal peptidase complex subunit 2 OS=Homo sapiens OX=9606 GN=SPCS2 PE=1 SV=3	0	8	2	3	2	25	59	1.066	1.048	1.129	1.144	1.04	420.1	447.8	440.4	474.5	480.4	436.9	1.06382	0.0892585	0.155769	0.807519	1081	0.361251	0.442191	397.64	402.584	366.131	Q15005
P17844	Probable ATP-dependent RNA helicase DDX5 OS=Homo sapiens OX=9606 GN=DDX5 PE=1 SV=1	0	18	11	16	6	69.1	457	1.017	1.02	1.378	1.307	0.985	958.5	974.6	977.7	1320.6	1253.1	944.4	1.20864	0.273381	0.155777	0.807496	1082	0.360937	0.442569	1106.69	1050.12	791.425	P17844
Q9HB71	Calcyclin-binding protein OS=Homo sapiens OX=9606 GN=CACYBP PE=1 SV=2	0	6	2	5	2	26.2	42	1.004	1.077	1.124	1.14	1.034	714.3	717.5	769.2	802.8	814.5	738.5	1.07033	0.0980579	0.155979	0.806935	1083	0.36107	0.442409	672.762	682.566	618.877	Q9HB71
P24928	DNA-directed RNA polymerase II subunit RPB1 OS=Homo sapiens OX=9606 GN=POLR2A PE=1 SV=2	0	1	2	2	2	217	66	0.9	0.9	0.902	0.864	0.805	532.3	478.9	478.9	480.1	459.7	428.5	0.918261	-0.123025	0.15611	0.80657	1084	0.361039	0.442445	402.333	385.237	359.091	P24928
P09497	Clathrin light chain B OS=Homo sapiens OX=9606 GN=CLTB PE=1 SV=1	0	22	6	9	6	25.2	196	1.038	1.253	1.014	0.948	0.839	1852	1922.9	2320.1	1877.6	1755.9	1554.2	0.85114	-0.232531	0.15631	0.806013	1085	0.36117	0.442288	1573.46	1471.48	1302.45	P09497
P48729	Casein kinase I isoform alpha OS=Homo sapiens OX=9606 GN=CSNK1A1 PE=1 SV=2	0	10	3	3	3	38.9	73	1.033	0.998	0.986	0.942	0.791	810.4	837.3	808.7	798.9	763.3	641.2	0.897004	-0.156814	0.15799	0.801371	1086	0.364715	0.438046	669.493	639.66	537.338	P48729
Q9BVK6	Transmembrane emp24 domain-containing protein 9 OS=Homo sapiens OX=9606 GN=TMED9 PE=1 SV=2	0	16	3	4	2	27.3	175	1.028	0.989	0.958	0.944	0.734	594.4	610.9	588.1	569.4	561.3	436.4	0.873815	-0.1946	0.158515	0.79993	1087	0.365591	0.437005	477.168	470.38	365.711	Q9BVK6
P62195	26S proteasome regulatory subunit 8 OS=Homo sapiens OX=9606 GN=PSMC5 PE=1 SV=1	0	24	8	11	8	45.6	275	1.015	0.924	1.012	1.048	1.035	2419.8	2456.1	2236	2449.6	2534.9	2504	1.05295	0.0744417	0.158612	0.799664	1088	0.365478	0.437138	2052.81	2124.29	2098.4	P62195
P53985	Monocarboxylate transporter 1 OS=Homo sapiens OX=9606 GN=SLC16A1 PE=1 SV=3	0	4	2	2	2	53.9	89	0.886	0.928	0.998	1.008	0.985	239.4	212.2	222.2	238.8	241.2	235.8	1.06233	0.0872361	0.158793	0.799169	1089	0.365559	0.437043	200.119	202.13	197.605	P53985
O95758	Polypyrimidine tract-binding protein 3 OS=Homo sapiens OX=9606 GN=PTBP3 PE=1 SV=2	0	6	4	10	2	59.7	232	1.128	1.099	1.157	1.169	1.117	381.7	430.4	419.5	441.5	446	426.5	1.0669	0.0934315	0.158951	0.798736	1090	0.365588	0.437008	369.985	373.756	357.415	O95758
P51858	Hepatoma-derived growth factor OS=Homo sapiens OX=9606 GN=HDGF PE=1 SV=1	0	12	3	6	3	26.8	187	1.038	0.939	0.965	0.924	0.823	1713.5	1778.9	1608.2	1653.2	1583	1409.4	0.910795	-0.134802	0.159451	0.797372	1091	0.366402	0.436042	1385.41	1326.58	1181.1	P51858
P54868	Hydroxymethylglutaryl-CoA synthase, mitochondrial OS=Homo sapiens OX=9606 GN=HMGCS2 PE=1 SV=1	0	10	5	8	4	56.6	226	1.105	0.919	0.861	0.894	0.955	1209.6	1337.2	1111.2	1041.4	1081.9	1155.3	0.896282	-0.157975	0.1601	0.795609	1092	0.367555	0.434678	872.713	906.653	968.163	P54868
O14818	Proteasome subunit alpha type-7 OS=Homo sapiens OX=9606 GN=PSMA7 PE=1 SV=1	0	23	5	6	5	27.9	267	1.046	1.007	0.982	0.99	0.874	1411.9	1476.3	1421.3	1385.8	1398.4	1234.1	0.932428	-0.100935	0.160833	0.793626	1093	0.3689	0.433092	1161.33	1171.89	1034.2	O14818
O75347	Tubulin-specific chaperone A OS=Homo sapiens OX=9606 GN=TBCA PE=1 SV=3	0	24	3	5	3	12.8	164	1.097	1.266	1.057	0.952	0.824	932.8	1023.5	1180.8	986	888.4	768.8	0.842562	-0.247146	0.161106	0.792888	1094	0.369189	0.432751	826.287	744.496	644.269	O75347
P80303	Nucleobindin-2 OS=Homo sapiens OX=9606 GN=NUCB2 PE=1 SV=3	0	7	3	5	3	50.2	89	1.157	0.994	0.902	0.918	1.008	1130	1307.8	1123.8	1019.4	1037.8	1139.4	0.897518	-0.155987	0.161451	0.791959	1095	0.369642	0.432219	854.277	869.696	954.839	P80303
O43633	Charged multivesicular body protein 2a OS=Homo sapiens OX=9606 GN=CHMP2A PE=1 SV=1	0	12	2	2	2	25.1	53	0.973	1.031	0.927	0.988	0.818	311.7	303.3	321.2	289	308.1	255	0.910169	-0.135794	0.161904	0.790743	1096	0.37034	0.431399	242.187	258.194	213.695	O43633
P36969	Phospholipid hydroperoxide glutathione peroxidase OS=Homo sapiens OX=9606 GN=GPX4 PE=1 SV=3	0	28	6	9	6	22.2	130	0.98	1.043	1.214	1.167	0.996	2163.6	2119.4	2256.2	2626.2	2524	2154	1.11699	0.159612	0.162149	0.790085	1097	0.370564	0.431137	2200.81	2115.16	1805.09	P36969
Q96SB4	SRSF protein kinase 1 OS=Homo sapiens OX=9606 GN=SRPK1 PE=1 SV=2	0	5	2	2	2	74.3	48	0.848	0.87	1.163	0.899	1.231	357.9	303.6	311.5	416	321.7	440.5	1.21089	0.276073	0.162271	0.789758	1098	0.370505	0.431206	348.616	269.591	369.147	Q96SB4
Q08945	FACT complex subunit SSRP1 OS=Homo sapiens OX=9606 GN=SSRP1 PE=1 SV=1	0	8	6	6	6	81	69	1.058	0.9	1.106	1.109	1.575	563.5	596.2	507.4	623.3	625.2	887.5	1.28127	0.357571	0.162793	0.788365	1099	0.371357	0.430208	522.337	523.929	743.742	Q08945
Q8N9N7	Leucine-rich repeat-containing protein 57 OS=Homo sapiens OX=9606 GN=LRRC57 PE=1 SV=1	0	9	2	2	2	26.7	49	0.898	0.962	0.859	0.93	0.884	490.7	440.5	471.8	421.7	456.3	433.8	0.934996	-0.0969672	0.162951	0.787942	1100	0.371381	0.43018	353.393	382.388	363.533	Q8N9N7
P06753	Tropomyosin alpha-3 chain OS=Homo sapiens OX=9606 GN=TPM3 PE=1 SV=2	0	19	6	11	2	32.9	345	1.066	1.093	1.116	1.172	1.073	440.9	469.8	481.8	492.1	516.7	473.1	1.0642	0.0897708	0.164002	0.78515	1101	0.373437	0.427783	412.389	433.004	396.467	P06753
Q9BYJ9	YTH domain-containing family protein 1 OS=Homo sapiens OX=9606 GN=YTHDF1 PE=1 SV=1	0	8	4	5	2	60.8	102	0.906	1.187	1.359	1.269	1.07	233.5	211.5	277.1	317.4	296.3	249.9	1.19596	0.258165	0.164196	0.784639	1102	0.373537	0.427666	265.987	248.305	209.421	Q9BYJ9
P09960	Leukotriene A-4 hydrolase OS=Homo sapiens OX=9606 GN=LTA4H PE=1 SV=2	0	14	7	10	7	69.2	207	1.011	0.928	1.08	1.12	0.984	1760.3	1780.2	1634	1901.2	1971.9	1732.4	1.08329	0.115424	0.16438	0.78415	1103	0.373619	0.427571	1593.24	1652.49	1451.78	P09960
Q9Y446	Plakophilin-3 OS=Homo sapiens OX=9606 GN=PKP3 PE=1 SV=1	0	10	7	8	7	87	247	0.967	1.044	0.974	0.938	0.788	1533.1	1482.6	1601	1493.2	1437.6	1207.8	0.896441	-0.157719	0.164712	0.783275	1104	0.374034	0.427089	1251.33	1204.74	1012.16	Q9Y446
P40937	Replication factor C subunit 5 OS=Homo sapiens OX=9606 GN=RFC5 PE=1 SV=1	0	8	3	4	3	38.5	105	1.075	0.974	1.21	1.232	1.004	426.1	457.9	414.8	515.7	525.1	428	1.13089	0.177459	0.166026	0.779824	1105	0.376676	0.424032	432.166	440.044	358.672	P40937
Q01105	Protein SET OS=Homo sapiens OX=9606 GN=SET PE=1 SV=3	0	8	2	5	2	33.5	202	1.108	1.026	0.968	1.012	0.974	927.2	1027.4	951.6	897.9	938.6	903.6	0.942846	-0.0849054	0.166084	0.779672	1106	0.376467	0.424273	752.457	786.565	757.234	Q01105
Q15785	Mitochondrial import receptor subunit TOM34 OS=Homo sapiens OX=9606 GN=TOMM34 PE=1 SV=2	0	19	4	5	4	34.5	159	0.799	0.942	0.848	0.775	0.795	675.1	539.2	636.1	572.8	523	536.7	0.882242	-0.180754	0.166798	0.77781	1107	0.377743	0.422803	480.017	438.284	449.765	Q15785
P46939	Utrophin OS=Homo sapiens OX=9606 GN=UTRN PE=1 SV=2	0	2	7	7	7	394.2	116	0.974	0.981	1.002	1.042	1.17	1027.2	1000.9	1007.2	1029.4	1070.1	1201.5	1.08754	0.121064	0.167081	0.777073	1108	0.378043	0.422459	862.657	896.764	1006.88	P46939
Q13045	Protein flightless-1 homolog OS=Homo sapiens OX=9606 GN=FLII PE=1 SV=2	0	2	2	3	2	144.7	201	0.961	0.876	0.947	1.108	1.116	405.6	389.7	355.2	384.1	449.4	452.8	1.11804	0.160966	0.167117	0.776978	1109	0.377785	0.422755	321.883	376.606	379.455	Q13045
P13639	Elongation factor 2 OS=Homo sapiens OX=9606 GN=EEF2 PE=1 SV=4	0	24	20	37	19	95.3	959	0.957	0.916	1.064	1.121	0.958	7479.7	7154.4	6852	7960.3	8381.5	7165.6	1.09407	0.129711	0.167307	0.776485	1110	0.377874	0.422653	6670.88	7023.86	6004.91	P13639
P17174	Aspartate aminotransferase, cytoplasmic OS=Homo sapiens OX=9606 GN=GOT1 PE=1 SV=3	0	8	3	3	3	46.2	175	0.998	0.933	1.001	1.019	1.099	758.4	757.2	707.8	759.4	772.9	833.9	1.06423	0.0898045	0.16832	0.773865	1111	0.379818	0.420424	636.392	647.705	698.824	P17174
Q6DD88	Atlastin-3 OS=Homo sapiens OX=9606 GN=ATL3 PE=1 SV=1	0	13	5	10	5	60.5	218	0.959	0.941	0.907	0.945	0.941	2272.3	2179	2137.9	2060.8	2146.4	2139.1	0.963137	-0.0541876	0.16889	0.772396	1112	0.380762	0.419346	1726.99	1798.72	1792.61	Q6DD88
O75964	ATP synthase subunit g, mitochondrial OS=Homo sapiens OX=9606 GN=ATP5MG PE=1 SV=3	0	30	3	4	3	11.4	78	1.06	0.947	1.113	1.053	1.04	713.5	756.5	675.5	793.8	751.5	742.1	1.06614	0.0923948	0.169833	0.769977	1113	0.382544	0.417318	665.219	629.771	621.894	O75964
Q8WUF5	RelA-associated inhibitor OS=Homo sapiens OX=9606 GN=PPP1R13L PE=1 SV=4	0	11	6	6	6	89	76	0.87	0.914	0.894	0.836	0.841	958.6	833.7	876.7	857.3	801.3	805.9	0.92338	-0.115004	0.170048	0.769429	1114	0.382684	0.41716	718.434	671.505	675.36	Q8WUF5
Q86Y82	Syntaxin-12 OS=Homo sapiens OX=9606 GN=STX12 PE=1 SV=1	0	12	3	3	3	31.6	75	1.049	1.144	0.979	1.022	0.824	705	739.7	806.4	690.5	720.3	581	0.884812	-0.176557	0.170243	0.768931	1115	0.382779	0.417051	578.652	603.625	486.889	Q86Y82
O75116	Rho-associated protein kinase 2 OS=Homo sapiens OX=9606 GN=ROCK2 PE=1 SV=4	0	9	12	15	12	160.8	283	0.947	1.078	1.072	1.092	1.058	1148.5	1087.6	1238.2	1231.3	1254.1	1214.9	1.06505	0.0909199	0.170845	0.767398	1116	0.383789	0.415908	1031.85	1050.96	1018.11	O75116
P13010	X-ray repair cross-complementing protein 5 OS=Homo sapiens OX=9606 GN=XRCC5 PE=1 SV=3	0	22	14	20	14	82.7	607	1.006	0.869	1.099	1.04	1.001	6454.2	6490.5	5611.2	7094.4	6711.1	6457.7	1.09201	0.126984	0.171143	0.76664	1117	0.384115	0.415539	5945.24	5624.03	5411.68	P13010
Q9UIA9	Exportin-7 OS=Homo sapiens OX=9606 GN=XPO7 PE=1 SV=3	0	4	4	6	4	123.8	174	1.119	1.029	1.166	1.275	1.062	849.5	950.1	874	990.4	1083	901.9	1.11284	0.154252	0.171367	0.766074	1118	0.384272	0.415361	829.974	907.575	755.809	Q9UIA9
P46781	40S ribosomal protein S9 OS=Homo sapiens OX=9606 GN=RPS9 PE=1 SV=3	0	12	3	7	3	22.6	134	1.009	0.975	1.092	1.009	1.268	1176.4	1186.7	1147.3	1284.1	1187.1	1492.1	1.12902	0.175067	0.171495	0.765749	1119	0.384216	0.415425	1076.1	994.812	1250.41	P46781
P28482	Mitogen-activated protein kinase 1 OS=Homo sapiens OX=9606 GN=MAPK1 PE=1 SV=3	0	9	4	7	3	41.4	115	1.063	1.106	1.007	1.009	0.852	1177.4	1251.3	1302	1185.5	1187.7	1003.6	0.905138	-0.14379	0.171586	0.765518	1120	0.384077	0.415582	993.472	995.315	841.036	P28482
O60493	Sorting nexin-3 OS=Homo sapiens OX=9606 GN=SNX3 PE=1 SV=3	0	19	3	4	2	18.8	105	1.015	1.134	1.026	0.886	0.649	680.6	691.1	771.9	698.6	603.1	441.9	0.813398	-0.297967	0.172032	0.76439	1121	0.384732	0.414842	585.44	505.409	370.321	O60493
Q53EL6	Programmed cell death protein 4 OS=Homo sapiens OX=9606 GN=PDCD4 PE=1 SV=2	0	15	7	8	7	51.7	273	0.985	0.868	0.896	0.885	0.72	2541	2502.4	2205.2	2276.4	2249.3	1830.7	0.876914	-0.189492	0.172089	0.764246	1122	0.384517	0.415084	1907.67	1884.96	1534.16	Q53EL6
Q96FV2	Secernin-2 OS=Homo sapiens OX=9606 GN=SCRN2 PE=1 SV=3	0	6	2	2	2	46.6	97	1.002	0.997	1.003	0.939	0.875	190.2	190.6	189.7	190.7	178.5	166.5	0.939001	-0.0908016	0.172392	0.763482	1123	0.384851	0.414708	159.81	149.586	139.53	Q96FV2
Q1KMD3	Heterogeneous nuclear ribonucleoprotein U-like protein 2 OS=Homo sapiens OX=9606 GN=HNRNPUL2 PE=1 SV=1	0	14	10	17	10	85.1	386	1.024	0.95	1.055	1.012	1.183	4653.8	4765.3	4419.4	4909.3	4711.3	5505.3	1.09303	0.128333	0.173499	0.760703	1124	0.386977	0.412315	4114.09	3948.16	4613.55	Q1KMD3
O75083	WD repeat-containing protein 1 OS=Homo sapiens OX=9606 GN=WDR1 PE=1 SV=4	0	17	10	15	10	66.2	370	0.971	0.978	1.078	1.071	0.973	3116.9	3025.8	3049.6	3360.7	3339.7	3033.4	1.05891	0.0825772	0.173797	0.759959	1125	0.387296	0.411957	2816.33	2798.73	2542.05	O75083
P42126	Enoyl-CoA delta isomerase 1, mitochondrial OS=Homo sapiens OX=9606 GN=ECI1 PE=1 SV=1	0	15	4	5	4	32.8	94	1.059	0.958	0.989	0.936	0.887	1449.4	1535.5	1388.9	1433.3	1356.9	1285	0.93173	-0.102016	0.174454	0.758319	1126	0.388416	0.410703	1201.13	1137.11	1076.85	P42126
Q12872	Splicing factor, suppressor of white-apricot homolog OS=Homo sapiens OX=9606 GN=SFSWAP PE=1 SV=3	0	3	2	2	2	104.8	49	1.086	1.308	1.357	1.293	2.096	72.5	78.7	94.8	98.3	93.8	151.9	1.39837	0.48375	0.174491	0.758227	1127	0.388153	0.410997	82.3773	78.6062	127.295	Q12872
O60506	Heterogeneous nuclear ribonucleoprotein Q OS=Homo sapiens OX=9606 GN=SYNCRIP PE=1 SV=2	0	10	6	14	3	69.6	299	1.062	0.979	1.055	1.05	1.184	1645.7	1747.1	1610.9	1736.3	1728.6	1949.1	1.082	0.1137	0.174747	0.757589	1128	0.388379	0.410744	1455.05	1448.6	1633.38	O60506
O15066	Kinesin-like protein KIF3B OS=Homo sapiens OX=9606 GN=KIF3B PE=1 SV=1	0	4	3	4	3	85.1	111	0.951	1.074	0.996	0.897	0.879	293.9	279.4	315.6	292.8	263.7	258.4	0.916751	-0.125398	0.175423	0.755914	1129	0.389535	0.409453	245.372	220.986	216.544	O15066
P63244	Receptor of activated protein C kinase 1 OS=Homo sapiens OX=9606 GN=RACK1 PE=1 SV=3	0	20	6	11	6	35.1	327	1.101	0.947	0.942	0.967	0.889	2419.9	2665	2291.2	2278.7	2339.8	2151.7	0.917856	-0.12366	0.175488	0.755753	1130	0.389334	0.409677	1909.59	1960.8	1803.17	P63244
Q6DKJ4	Nucleoredoxin OS=Homo sapiens OX=9606 GN=NXN PE=1 SV=2	0	4	2	2	2	48.4	51	0.937	0.964	0.97	1.058	1.166	363.2	340.2	349.9	352.2	384.2	423.3	1.10102	0.138835	0.17614	0.754142	1131	0.390436	0.40845	295.15	321.967	354.733	Q6DKJ4
Q96I24	Far upstream element-binding protein 3 OS=Homo sapiens OX=9606 GN=FUBP3 PE=1 SV=2	0	15	9	12	7	61.6	311	1.024	1.011	1.228	1.227	0.983	1821.7	1864.6	1841.1	2236.6	2234.8	1789.8	1.13276	0.179838	0.176359	0.753603	1132	0.390576	0.408295	1874.31	1872.8	1499.89	Q96I24
P46779	60S ribosomal protein L28 OS=Homo sapiens OX=9606 GN=RPL28 PE=1 SV=3	0	27	4	7	4	15.7	249	1.045	1.162	1.352	1.092	1.2	1502.8	1570.1	1745.6	2031.2	1640.6	1804.1	1.13643	0.184512	0.178348	0.748733	1133	0.394631	0.403808	1702.18	1374.85	1511.87	P46779
O94886	CSC1-like protein 1 OS=Homo sapiens OX=9606 GN=TMEM63A PE=1 SV=3	0	3	2	3	2	92.1	65	0.827	0.833	0.789	0.718	0.831	551.5	455.9	459.2	435.4	395.9	458.2	0.879245	-0.185664	0.178588	0.748147	1134	0.394815	0.403606	364.873	331.772	383.98	O94886
Q9NVT9	Armadillo repeat-containing protein 1 OS=Homo sapiens OX=9606 GN=ARMC1 PE=1 SV=1	0	7	2	2	2	31.3	30	1.019	0.936	0.916	0.968	0.803	547.4	558.1	512.2	501.4	530	439.4	0.909192	-0.137343	0.179344	0.746312	1135	0.396138	0.402154	420.183	444.15	368.226	Q9NVT9
P23526	Adenosylhomocysteinase OS=Homo sapiens OX=9606 GN=AHCY PE=1 SV=4	0	29	12	17	12	47.7	547	1.002	0.973	0.972	0.941	0.801	4687.6	4694.9	4561.6	4555.8	4413.3	3755.9	0.912572	-0.131989	0.179545	0.745828	1136	0.396231	0.402052	3817.85	3698.43	3147.52	P23526
P04745	Alpha-amylase 1 OS=Homo sapiens OX=9606 GN=AMY1A PE=1 SV=2	0	6	3	3	3	57.7	123	1.719	0.841	1.548	1.732	3.327	147.1	252.8	123.7	227.8	254.8	489.4	1.85638	0.892491	0.17983	0.745139	1137	0.396511	0.401745	190.901	213.527	410.127	P04745
O00273	DNA fragmentation factor subunit alpha OS=Homo sapiens OX=9606 GN=DFFA PE=1 SV=1	0	13	3	4	3	36.5	196	1.017	1.003	1.036	1.041	1.191	603.2	613.1	605.1	625	627.7	718.3	1.08213	0.11388	0.180857	0.742665	1138	0.398425	0.399653	523.762	526.025	601.949	O00273
Q9UNN5	FAS-associated factor 1 OS=Homo sapiens OX=9606 GN=FAF1 PE=1 SV=2	0	5	3	3	3	73.9	70	0.986	1.051	1.109	1.006	1.141	500.1	493.2	525.3	554.6	503	570.5	1.07211	0.100447	0.181434	0.741281	1139	0.399346	0.39865	464.765	421.524	478.09	Q9UNN5
P62899	60S ribosomal protein L31 OS=Homo sapiens OX=9606 GN=RPL31 PE=1 SV=1	0	22	3	4	3	14.5	107	1.069	1.076	0.924	0.835	1.055	599.5	640.8	644.9	553.7	500.7	632.6	0.894865	-0.160258	0.182145	0.739584	1140	0.400558	0.397334	464.011	419.596	530.131	P62899
Q9BTC0	Death-inducer obliterator 1 OS=Homo sapiens OX=9606 GN=DIDO1 PE=1 SV=5	0	1	2	2	2	243.7	31	0.772	0.908	1.18	0.913	1.079	458.4	354	416.1	540.9	418.7	494.8	1.18388	0.243526	0.182774	0.738086	1141	0.40159	0.396217	453.284	350.879	414.652	Q9BTC0
Q9Y2V7	Conserved oligomeric Golgi complex subunit 6 OS=Homo sapiens OX=9606 GN=COG6 PE=1 SV=2	0	5	3	4	3	73.2	82	0.941	1.043	0.927	0.933	0.969	429.9	404.8	448.4	398.7	401.1	416.7	0.948094	-0.0768973	0.183896	0.735429	1142	0.403701	0.39394	334.118	336.129	349.203	Q9Y2V7
P18077	60S ribosomal protein L35a OS=Homo sapiens OX=9606 GN=RPL35A PE=1 SV=2	0	35	5	5	5	12.5	61	0.94	0.95	1.081	0.951	1.102	900.2	846.2	855.3	973	856	992.2	1.08437	0.116854	0.184766	0.733377	1143	0.405257	0.392269	815.392	717.344	831.482	P18077
Q9Y6Y8	SEC23-interacting protein OS=Homo sapiens OX=9606 GN=SEC23IP PE=1 SV=1	0	6	6	7	6	111	112	0.969	1.065	1.226	1.282	0.983	1217.7	1179.4	1296.8	1492.4	1561.1	1197.5	1.15082	0.202657	0.186946	0.728284	1144	0.40968	0.387555	1250.66	1308.23	1003.53	Q9Y6Y8
P08195	4F2 cell-surface antigen heavy chain OS=Homo sapiens OX=9606 GN=SLC3A2 PE=1 SV=3	0	8	4	6	4	68	284	0.938	1.041	0.998	1.088	1.179	948.9	890.4	987.7	946.9	1032.1	1118.4	1.09565	0.131786	0.189067	0.723384	1145	0.413966	0.383035	793.52	864.919	937.24	P08195
Q04917	14-3-3 protein eta OS=Homo sapiens OX=9606 GN=YWHAH PE=1 SV=4	0	34	9	16	6	28.2	448	1.068	1.064	0.998	1.016	1.01	1655.2	1767.5	1760.7	1651.3	1682.2	1672.6	0.965795	-0.0502116	0.189984	0.721282	1146	0.415611	0.381313	1383.82	1409.72	1401.67	Q04917
O95817	BAG family molecular chaperone regulator 3 OS=Homo sapiens OX=9606 GN=BAG3 PE=1 SV=3	0	3	2	3	2	61.6	96	0.96	1.123	0.974	0.961	0.868	580.2	556.7	651.7	565.1	557.5	503.8	0.909315	-0.137149	0.19185	0.717039	1147	0.419326	0.377448	473.565	467.196	422.194	O95817
Q06830	Peroxiredoxin-1 OS=Homo sapiens OX=9606 GN=PRDX1 PE=1 SV=1	0	49	10	39	7	22.1	1161	1.004	1.128	1	0.983	0.846	8996.9	9032.7	10149.5	8998.9	8845.9	7611.9	0.903389	-0.14658	0.192484	0.715606	1148	0.420346	0.376393	7541.25	7413.03	6378.92	Q06830
Q9H7C9	Mth938 domain-containing protein OS=Homo sapiens OX=9606 GN=AAMDC PE=1 SV=1	0	22	2	2	2	13.3	38	1.068	1.227	0.98	1.044	0.76	147.1	157.1	180.5	144.1	153.5	111.8	0.844646	-0.243581	0.192771	0.714958	1149	0.420607	0.376123	120.759	128.636	93.6905	Q9H7C9
Q9NNX1	Tuftelin OS=Homo sapiens OX=9606 GN=TUFT1 PE=1 SV=1	0	12	5	5	5	44.2	105	0.9	1.095	1.1	1.045	1.308	678	610.3	742.3	745.9	708.8	886.6	1.15301	0.205404	0.192858	0.714762	1150	0.42043	0.376306	625.078	593.988	742.988	Q9NNX1
Q16204	Coiled-coil domain-containing protein 6 OS=Homo sapiens OX=9606 GN=CCDC6 PE=1 SV=2	0	17	7	9	7	53.3	205	0.936	0.962	0.998	1.047	0.98	1671.5	1564	1608.1	1668.9	1750.6	1638.4	1.04424	0.0624588	0.193645	0.712994	1151	0.421779	0.374915	1398.57	1467.04	1373.01	Q16204
O60341	Lysine-specific histone demethylase 1A OS=Homo sapiens OX=9606 GN=KDM1A PE=1 SV=2	0	2	2	2	2	92.8	39	1.108	1.085	1.145	1.159	1.591	145.2	160.9	157.5	166.3	168.2	231	1.2198	0.286646	0.19397	0.712266	1152	0.42212	0.374564	139.363	140.955	193.582	O60341
O00244	Copper transport protein ATOX1 OS=Homo sapiens OX=9606 GN=ATOX1 PE=1 SV=1	0	24	2	2	2	7.4	45	1.094	1.158	1	1.049	0.949	406.7	445.1	471	406.9	426.8	385.8	0.921908	-0.117305	0.194434	0.711229	1153	0.422762	0.373904	340.99	357.667	323.308	O00244
Q86V81	THO complex subunit 4 OS=Homo sapiens OX=9606 GN=ALYREF PE=1 SV=3	0	11	2	3	2	26.9	129	1.128	1.011	1.167	1.056	1.184	410.1	462.6	414.5	478.5	433	485.5	1.0853	0.118096	0.194794	0.710425	1154	0.423179	0.373476	400.992	362.862	406.858	Q86V81
P48444	Coatomer subunit delta OS=Homo sapiens OX=9606 GN=ARCN1 PE=1 SV=1	0	14	6	12	6	57.2	282	0.994	1.112	1.289	1.294	1.004	2560	2545.6	2846.7	3299.8	3313.7	2570	1.15482	0.207672	0.195656	0.708506	1155	0.424684	0.371934	2765.3	2776.94	2153.71	P48444
Q9P265	Disco-interacting protein 2 homolog B OS=Homo sapiens OX=9606 GN=DIP2B PE=1 SV=3	0	2	3	3	3	171.4	79	0.944	0.978	0.934	0.959	0.827	561.9	530.6	549.3	524.5	538.8	464.7	0.930686	-0.103634	0.19572	0.708366	1156	0.424454	0.372169	439.541	451.525	389.427	Q9P265
P36542	ATP synthase subunit gamma, mitochondrial OS=Homo sapiens OX=9606 GN=ATP5F1C PE=1 SV=1	0	10	3	5	3	33	145	1.14	0.945	1.169	1.051	1.218	1604.8	1828.8	1515.8	1876.5	1687.3	1953.9	1.11482	0.156813	0.196122	0.707473	1157	0.42496	0.371652	1572.54	1413.99	1637.41	P36542
O43772	Mitochondrial carnitine/acylcarnitine carrier protein OS=Homo sapiens OX=9606 GN=SLC25A20 PE=1 SV=1	0	6	2	2	2	32.9	44	1.002	0.886	1.309	1.239	0.922	450.1	451.1	398.9	589.2	557.6	414.9	1.20122	0.264495	0.196452	0.706743	1158	0.425308	0.371297	493.761	467.279	347.694	O43772
Q9BZF1	Oxysterol-binding protein-related protein 8 OS=Homo sapiens OX=9606 GN=OSBPL8 PE=1 SV=3	0	2	2	2	2	101.1	40	0.91	1.084	1.078	1.057	1.098	315.8	287.4	342.3	340.4	333.7	346.7	1.07964	0.110551	0.198204	0.702888	1159	0.428729	0.367817	285.262	279.647	290.541	Q9BZF1
P36957	Dihydrolipoyllysine-residue succinyltransferase component of 2-oxoglutarate dehydrogenase complex, mitochondrial OS=Homo sapiens OX=9606 GN=DLST PE=1 SV=4	0	22	9	12	9	48.7	374	1.03	0.861	0.926	0.873	0.781	1847.4	1901.9	1590.1	1710.2	1613.7	1442.2	0.892628	-0.163868	0.198251	0.702785	1160	0.428461	0.368088	1433.18	1352.31	1208.59	P36957
P35914	Hydroxymethylglutaryl-CoA lyase, mitochondrial OS=Homo sapiens OX=9606 GN=HMGCL PE=1 SV=2	0	13	5	5	5	34.3	97	1.046	0.943	0.989	0.917	0.837	940.2	983.8	886.4	930	862.6	786.5	0.917699	-0.123908	0.198768	0.701655	1161	0.429208	0.367332	779.358	722.875	659.102	P35914
P35221	Catenin alpha-1 OS=Homo sapiens OX=9606 GN=CTNNA1 PE=1 SV=1	0	26	20	30	20	100	809	0.983	0.943	0.936	0.968	0.879	6819.5	6701	6427.6	6380.6	6598.3	5993.1	0.951068	-0.0723796	0.19901	0.701126	1162	0.429361	0.367178	5347.06	5529.5	5022.33	P35221
Q99959	Plakophilin-2 OS=Homo sapiens OX=9606 GN=PKP2 PE=1 SV=2	0	10	8	10	8	97.4	399	1.043	1.176	1.403	1.326	1.046	1002.5	1045.8	1178.8	1406.5	1328.8	1048.9	1.17263	0.22975	0.19921	0.700689	1163	0.429424	0.367114	1178.67	1113.56	878.998	Q99959
Q9H444	Charged multivesicular body protein 4b OS=Homo sapiens OX=9606 GN=CHMP4B PE=1 SV=1	0	21	4	6	4	24.9	175	1.088	1.113	1.053	0.99	0.912	993.7	1081.1	1105.5	1046.8	983.7	906.6	0.923529	-0.11477	0.199977	0.69902	1164	0.430707	0.365818	877.238	824.359	759.748	Q9H444
O00203	AP-3 complex subunit beta-1 OS=Homo sapiens OX=9606 GN=AP3B1 PE=1 SV=3	0	8	8	9	8	121.2	205	0.995	1.07	1.064	1.076	1.045	1684.1	1675	1802.3	1791.1	1812.2	1759.1	1.03894	0.0551164	0.20092	0.696978	1165	0.432365	0.364149	1500.98	1518.66	1474.16	O00203
Q9BZF9	Uveal autoantigen with coiled-coil domains and ankyrin repeats OS=Homo sapiens OX=9606 GN=UACA PE=1 SV=2	0	2	3	3	3	162.4	34	1.004	1.002	1.158	1.179	0.972	499.7	501.7	500.6	578.8	589.3	485.4	1.10087	0.138638	0.200992	0.696821	1166	0.43215	0.364365	485.045	493.845	406.774	Q9BZF9
P50135	Histamine N-methyltransferase OS=Homo sapiens OX=9606 GN=HNMT PE=1 SV=1	0	5	2	2	2	33.3	41	1.08	0.96	0.984	0.952	0.802	346.1	374	332.5	340.4	329.6	277.8	0.900437	-0.151303	0.201157	0.696464	1167	0.432135	0.36438	285.262	276.211	232.802	P50135
P63000	Ras-related C3 botulinum toxin substrate 1 OS=Homo sapiens OX=9606 GN=RAC1 PE=1 SV=1	0	17	3	4	2	21.4	162	0.965	0.911	0.931	0.926	0.872	431	416.1	392.6	401.5	399.2	376	0.949181	-0.0752445	0.203506	0.691423	1168	0.436806	0.359712	336.465	334.537	315.095	P63000
Q9Y520	Protein PRRC2C OS=Homo sapiens OX=9606 GN=PRRC2C PE=1 SV=4	0	3	7	10	6	316.7	304	0.949	1.062	1.128	1.16	0.996	1361.2	1291.2	1445.2	1535.6	1578.7	1355.2	1.09076	0.125334	0.203597	0.691228	1169	0.436628	0.359888	1286.86	1322.98	1135.68	Q9Y520
O43657	Tetraspanin-6 OS=Homo sapiens OX=9606 GN=TSPAN6 PE=1 SV=1	0	7	2	2	2	27.5	45	0.96	0.98	0.851	0.887	0.997	386.4	371.1	378.7	328.7	342.6	385.1	0.929766	-0.105061	0.203773	0.690853	1170	0.436632	0.359884	275.457	287.105	322.721	O43657
Q9UKV3	Apoptotic chromatin condensation inducer in the nucleus OS=Homo sapiens OX=9606 GN=ACIN1 PE=1 SV=2	0	2	2	2	2	151.8	52	0.909	1.104	0.93	0.916	0.907	217.1	197.3	239.7	202	199	197	0.914233	-0.129366	0.204091	0.690177	1171	0.436939	0.359579	169.28	166.766	165.09	Q9UKV3
P31943	Heterogeneous nuclear ribonucleoprotein H OS=Homo sapiens OX=9606 GN=HNRNPH1 PE=1 SV=4	0	21	7	12	3	49.2	379	1.044	1.004	1.23	1.169	0.987	1080.1	1128.1	1083.8	1328.3	1262.2	1066.2	1.11078	0.151578	0.204132	0.69009	1172	0.436653	0.359863	1113.14	1057.75	893.496	P31943
Q8IZH2	5'-3' exoribonuclease 1 OS=Homo sapiens OX=9606 GN=XRN1 PE=1 SV=1	0	1	2	2	2	194	42	0.953	1.056	1.017	1.129	1.062	241.1	229.8	254.6	245.3	272.2	256.1	1.0663	0.0926122	0.205109	0.688015	1173	0.438371	0.358158	205.566	228.109	214.617	Q8IZH2
Q9UHV9	Prefoldin subunit 2 OS=Homo sapiens OX=9606 GN=PFDN2 PE=1 SV=1	0	15	2	3	2	16.6	61	0.917	0.938	0.957	1.022	1.132	374.5	343.5	351.3	358.6	382.7	424	1.08978	0.124035	0.20646	0.685163	1174	0.440882	0.355677	300.514	320.71	355.32	Q9UHV9
Q8NFH3	Nucleoporin Nup43 OS=Homo sapiens OX=9606 GN=NUP43 PE=1 SV=1	0	9	3	3	3	42.1	78	0.937	1.042	1.178	1.132	0.976	720.9	675.5	751.5	849.4	816.2	703.9	1.10317	0.141656	0.20803	0.681875	1175	0.443856	0.352758	711.813	683.991	589.882	Q8NFH3
Q9Y6K5	2'-5'-oligoadenylate synthase 3 OS=Homo sapiens OX=9606 GN=OAS3 PE=1 SV=3	0	1	2	2	2	121.1	25	1.038	1.129	1.136	1.088	1.129	357.1	370.7	403.3	405.8	388.4	403.2	1.05862	0.0821787	0.208162	0.681598	1176	0.443761	0.352851	340.068	325.487	337.889	Q9Y6K5
P20020	Plasma membrane calcium-transporting ATPase 1 OS=Homo sapiens OX=9606 GN=ATP2B1 PE=1 SV=4	0	5	4	5	3	134.6	194	0.851	0.895	1.091	0.952	0.979	465.1	395.9	416.4	507.5	442.8	455.3	1.10036	0.137976	0.208487	0.68092	1177	0.444076	0.352542	425.295	371.075	381.55	P20020
Q92841	Probable ATP-dependent RNA helicase DDX17 OS=Homo sapiens OX=9606 GN=DDX17 PE=1 SV=2	0	29	17	28	12	80.2	932	0.989	0.938	1.272	1.189	0.933	3742.7	3701.7	3511.8	4760.3	4449.5	3491.6	1.15929	0.21324	0.208511	0.68087	1178	0.44375	0.352861	3989.22	3728.77	2926.03	Q92841
O95249	Golgi SNAP receptor complex member 1 OS=Homo sapiens OX=9606 GN=GOSR1 PE=1 SV=1	0	9	2	2	2	28.6	37	1.188	1.131	1.144	1.204	1.412	105.3	125.1	119.1	120.5	126.8	148.7	1.13305	0.180208	0.209055	0.679739	1179	0.44453	0.352099	100.981	106.261	124.613	O95249
P54886	Delta-1-pyrroline-5-carboxylate synthase OS=Homo sapiens OX=9606 GN=ALDH18A1 PE=1 SV=2	0	12	10	11	10	87.2	188	0.954	0.874	0.887	0.849	0.909	2154.3	2054.3	1882.5	1910.9	1829.1	1957.3	0.935348	-0.0964244	0.209098	0.679651	1180	0.444244	0.352378	1601.37	1532.82	1640.25	P54886
P30043	Flavin reductase (NADPH) OS=Homo sapiens OX=9606 GN=BLVRB PE=1 SV=3	0	12	2	4	2	22.1	116	1.027	1.172	0.999	0.979	0.619	553.8	568.7	649	553.2	542.1	342.6	0.811685	-0.301008	0.210016	0.677748	1181	0.445817	0.350844	463.592	454.29	287.105	P30043
Q9H223	EH domain-containing protein 4 OS=Homo sapiens OX=9606 GN=EHD4 PE=1 SV=1	0	6	3	3	3	61.1	55	0.876	0.885	0.845	0.9	0.731	700.3	613.6	619.7	591.8	630.6	512.2	0.897083	-0.156686	0.211694	0.674292	1182	0.448999	0.347755	495.94	528.455	429.233	Q9H223
Q9UQB8	Brain-specific angiogenesis inhibitor 1-associated protein 2 OS=Homo sapiens OX=9606 GN=BAIAP2 PE=1 SV=1	0	4	2	2	2	60.8	82	0.929	1.441	0.9	0.942	0.786	462.1	429.2	665.7	415.8	435.4	363.1	0.779897	-0.358644	0.212317	0.673015	1183	0.44994	0.346846	348.448	364.873	304.285	Q9UQB8
Q93050	V-type proton ATPase 116 kDa subunit a1 OS=Homo sapiens OX=9606 GN=ATP6V0A1 PE=1 SV=3	0	4	2	2	2	96.4	83	0.968	0.903	0.982	0.995	1.049	562.2	544.5	508	552.3	559.7	590	1.05407	0.0759649	0.21347	0.670664	1184	0.452	0.344861	462.838	469.039	494.431	Q93050
P69905	Hemoglobin subunit alpha OS=Homo sapiens OX=9606 GN=HBA1 PE=1 SV=2	0	17	2	3	2	15.2	69	0.913	1.128	1.007	0.844	0.611	635.6	580.1	717.2	640	536.5	388.3	0.809561	-0.304789	0.214243	0.669094	1185	0.453255	0.343658	536.332	449.597	325.403	P69905
Q96TC7	Regulator of microtubule dynamics protein 3 OS=Homo sapiens OX=9606 GN=RMDN3 PE=1 SV=2	0	7	3	4	3	52.1	115	1.047	1.09	1.128	1.067	1.379	722.7	756.6	787.4	815.2	770.9	996.5	1.13937	0.188231	0.214795	0.667976	1186	0.454039	0.342906	683.153	646.029	835.086	Q96TC7
P61011	Signal recognition particle 54 kDa protein OS=Homo sapiens OX=9606 GN=SRP54 PE=1 SV=1	0	9	5	5	5	55.7	135	1.047	0.915	1.127	1.189	0.975	1147.4	1201.7	1050	1293	1364.3	1118.6	1.11085	0.151668	0.215377	0.6668	1187	0.454887	0.342096	1083.56	1143.31	937.408	P61011
P52735	Guanine nucleotide exchange factor VAV2 OS=Homo sapiens OX=9606 GN=VAV2 PE=1 SV=2	0	6	5	5	5	101.2	111	1.021	1.101	1.023	0.985	0.948	808.9	825.7	890.9	827.4	796.8	766.9	0.946783	-0.0788946	0.215837	0.665873	1188	0.455475	0.341535	693.377	667.734	642.677	P52735
Q16706	Alpha-mannosidase 2 OS=Homo sapiens OX=9606 GN=MAN2A1 PE=1 SV=2	0	4	3	3	3	131.1	92	0.897	0.846	1.008	0.943	1.016	289.8	259.9	245.3	292.2	273.2	294.5	1.08164	0.113214	0.21594	0.665668	1189	0.455307	0.341695	244.869	228.947	246.797	Q16706
Q9HD20	Manganese-transporting ATPase 13A1 OS=Homo sapiens OX=9606 GN=ATP13A1 PE=1 SV=2	0	2	2	2	2	132.9	38	0.989	1.065	1.017	0.953	0.869	363.2	359.1	386.7	369.2	346.1	315.5	0.929486	-0.105495	0.216319	0.664906	1190	0.455724	0.341298	309.397	290.038	264.395	Q9HD20
Q99816	Tumor susceptibility gene 101 protein OS=Homo sapiens OX=9606 GN=TSG101 PE=1 SV=2	0	9	3	3	3	43.9	77	1.035	1.175	0.99	1.032	0.862	496.3	513.6	583.1	491.5	512.2	427.6	0.898493	-0.15442	0.216531	0.664479	1191	0.455788	0.341237	411.886	429.233	358.337	Q99816
P45974	Ubiquitin carboxyl-terminal hydrolase 5 OS=Homo sapiens OX=9606 GN=USP5 PE=1 SV=2	0	12	7	10	7	95.7	247	0.951	0.951	0.987	0.984	1.06	1940.1	1844.2	1844.6	1915.8	1909.6	2055.6	1.04479	0.0632085	0.216757	0.664027	1192	0.45588	0.341149	1605.48	1600.28	1722.63	P45974
P23634	Plasma membrane calcium-transporting ATPase 4 OS=Homo sapiens OX=9606 GN=ATP2B4 PE=1 SV=2	0	4	3	3	2	137.8	51	1.039	0.925	1	1.065	1.215	507.7	527.3	469.6	507.7	540.5	616.9	1.10667	0.146229	0.216763	0.664014	1193	0.455512	0.3415	425.462	452.949	516.974	P23634
Q07666	KH domain-containing, RNA-binding, signal transduction-associated protein 1 OS=Homo sapiens OX=9606 GN=KHDRBS1 PE=1 SV=1	0	18	5	9	5	48.2	233	1.039	1.028	1.292	1.165	0.993	1777.4	1846.8	1827.7	2296.7	2071.4	1765.1	1.12497	0.169881	0.2178	0.661942	1194	0.457307	0.339792	1924.68	1735.87	1479.19	Q07666
Q13126	S-methyl-5'-thioadenosine phosphorylase OS=Homo sapiens OX=9606 GN=MTAP PE=1 SV=2	0	6	2	2	2	31.2	47	1.126	1.09	1.031	1.015	0.784	458.6	516.3	499.9	472.8	465.5	359.6	0.880052	-0.18434	0.218228	0.66109	1195	0.457821	0.339304	396.215	390.098	301.352	Q13126
P04792	Heat shock protein beta-1 OS=Homo sapiens OX=9606 GN=HSPB1 PE=1 SV=2	0	26	4	7	4	22.8	241	1.151	1.049	0.865	0.794	1.096	1377.4	1585	1444.4	1191.8	1093.9	1509.9	0.861305	-0.215403	0.218435	0.660678	1196	0.457873	0.339255	998.751	916.709	1265.32	P04792
Q9NR28	Diablo homolog, mitochondrial OS=Homo sapiens OX=9606 GN=DIABLO PE=1 SV=1	0	12	3	4	3	27.1	69	0.919	1.138	1.021	0.841	0.674	492.6	452.5	560.6	503.1	414.2	331.8	0.829581	-0.269545	0.218604	0.660341	1197	0.457846	0.339281	421.607	347.107	278.055	Q9NR28
Q9UJ70	N-acetyl-D-glucosamine kinase OS=Homo sapiens OX=9606 GN=NAGK PE=1 SV=4	0	7	2	3	2	37.4	119	1.034	1.025	1.027	1.045	1.119	576.3	596	590.8	591.8	602	644.7	1.04277	0.0604149	0.218667	0.660217	1198	0.457594	0.339519	495.94	504.487	540.271	Q9UJ70
O43592	Exportin-T OS=Homo sapiens OX=9606 GN=XPOT PE=1 SV=2	0	2	2	2	2	109.9	77	0.961	0.921	1.127	1.177	0.927	488	468.9	449.7	549.9	574.4	452.2	1.12079	0.164513	0.21942	0.658723	1199	0.458788	0.338388	460.827	481.358	378.952	O43592
Q01469	Fatty acid-binding protein 5 OS=Homo sapiens OX=9606 GN=FABP5 PE=1 SV=3	0	13	2	3	2	15.2	79	1.482	1.279	1.68	1.413	3.271	200.8	297.6	256.7	337.3	283.7	656.8	1.69223	0.758922	0.219517	0.658531	1200	0.458608	0.338558	282.664	237.746	550.411	Q01469
Q13620	Cullin-4B OS=Homo sapiens OX=9606 GN=CUL4B PE=1 SV=4	0	4	4	5	2	103.9	128	1.056	1.033	1.135	1.235	1.01	278.4	293.9	287.6	316	343.9	281.3	1.09455	0.130332	0.220012	0.657554	1201	0.459259	0.337943	264.814	288.195	235.735	Q13620
O75128	Protein cordon-bleu OS=Homo sapiens OX=9606 GN=COBL PE=1 SV=2	0	2	2	2	2	135.5	39	0.997	1.102	1.106	1.123	1.05	187.9	187.3	207.2	207.8	211	197.3	1.05786	0.0811542	0.220087	0.657405	1202	0.459034	0.338155	174.14	176.822	165.341	O75128
O95049	Tight junction protein ZO-3 OS=Homo sapiens OX=9606 GN=TJP3 PE=1 SV=3	0	7	4	5	4	101.3	203	0.936	1.068	0.965	0.956	0.84	908.6	850.1	970.2	877.2	868.7	763	0.919381	-0.121265	0.220197	0.657188	1203	0.458882	0.338299	735.11	727.987	639.408	O95049
P61981	14-3-3 protein gamma OS=Homo sapiens OX=9606 GN=YWHAG PE=1 SV=2	0	42	10	25	6	28.3	835	1.05	1.034	1.006	1.009	0.898	3028.3	3179.4	3132.1	3046.4	3055.2	2719.9	0.944506	-0.0823677	0.220226	0.657131	1204	0.45856	0.338604	2552.94	2560.32	2279.33	P61981
P14735	Insulin-degrading enzyme OS=Homo sapiens OX=9606 GN=IDE PE=1 SV=4	0	3	3	4	3	117.9	60	1.019	0.922	0.876	0.875	0.986	725.2	739	668.9	635.2	634.5	714.9	0.930383	-0.104103	0.221686	0.654261	1205	0.461218	0.336094	532.31	531.723	599.1	P14735
Q13155	Aminoacyl tRNA synthase complex-interacting multifunctional protein 2 OS=Homo sapiens OX=9606 GN=AIMP2 PE=1 SV=2	0	13	4	5	4	35.3	127	1.066	1.08	1.36	1.403	0.978	1149.7	1226	1241.1	1563.9	1613.2	1124.5	1.18934	0.25016	0.221782	0.654073	1206	0.461035	0.336266	1310.58	1351.89	942.352	Q13155
Q96PU8	Protein quaking OS=Homo sapiens OX=9606 GN=QKI PE=1 SV=1	0	10	3	4	3	37.6	72	0.985	1.087	1.092	1.04	1.261	643.8	634.4	699.8	702.9	669.5	811.8	1.10425	0.143063	0.221969	0.653707	1207	0.461041	0.33626	589.044	561.054	680.304	Q96PU8
P30044	Peroxiredoxin-5, mitochondrial OS=Homo sapiens OX=9606 GN=PRDX5 PE=1 SV=4	0	22	4	6	4	22.1	141	0.964	1.055	1.195	1.158	0.978	1888.6	1821.6	1992.2	2257.3	2186.3	1846.6	1.10308	0.141537	0.223397	0.650923	1208	0.463623	0.333835	1891.66	1832.16	1547.49	P30044
P30419	Glycylpeptide N-tetradecanoyltransferase 1 OS=Homo sapiens OX=9606 GN=NMT1 PE=1 SV=2	0	8	3	5	3	56.8	221	0.987	1.02	1.031	1.049	1.294	1026.2	1013.1	1046.6	1058	1077	1327.6	1.12207	0.166164	0.224243	0.649281	1209	0.464994	0.332553	886.624	902.546	1112.55	P30419
P42224	Signal transducer and activator of transcription 1-alpha/beta OS=Homo sapiens OX=9606 GN=STAT1 PE=1 SV=2	0	10	6	10	6	87.3	248	0.877	0.977	1.002	1.058	0.983	2511.1	2201	2453.6	2516.9	2656.1	2467.8	1.0663	0.0926161	0.225731	0.646408	1210	0.467693	0.330039	2109.21	2225.86	2068.06	P42224
P30622	CAP-Gly domain-containing linker protein 1 OS=Homo sapiens OX=9606 GN=CLIP1 PE=1 SV=2	0	5	6	7	6	162.1	157	0.942	0.994	1	1.092	1.479	598	563.4	594.2	598	652.8	884.6	1.21634	0.282542	0.22588	0.646123	1211	0.467614	0.330113	501.135	547.059	741.312	P30622
Q9HCE1	Helicase MOV-10 OS=Homo sapiens OX=9606 GN=MOV10 PE=1 SV=2	0	4	3	3	3	113.6	58	0.784	0.886	1.045	0.892	1.167	202.5	158.8	179.3	211.5	180.6	236.3	1.16241	0.217122	0.225967	0.645955	1212	0.467408	0.330304	177.241	151.346	198.024	Q9HCE1
Q13616	Cullin-1 OS=Homo sapiens OX=9606 GN=CUL1 PE=1 SV=2	0	5	3	3	3	89.6	75	0.947	0.933	1.066	1.149	0.94	365.1	345.6	340.9	389.4	419.4	343.1	1.09538	0.131429	0.226218	0.645474	1213	0.467541	0.33018	326.325	351.465	287.524	Q13616
Q9NYL9	Tropomodulin-3 OS=Homo sapiens OX=9606 GN=TMOD3 PE=1 SV=1	0	10	4	5	3	39.6	80	0.965	0.868	0.852	0.926	0.856	1008.9	973.5	875.3	860	934.1	863.6	0.930014	-0.104676	0.226419	0.645087	1214	0.467573	0.330151	720.696	782.794	723.713	Q9NYL9
Q7L2H7	Eukaryotic translation initiation factor 3 subunit M OS=Homo sapiens OX=9606 GN=EIF3M PE=1 SV=1	0	10	3	3	3	42.5	56	0.887	0.901	1.041	1.024	0.932	818.3	726	737.3	851.6	838.1	762.5	1.07477	0.104031	0.229803	0.638645	1215	0.474169	0.324066	713.657	702.344	638.989	Q7L2H7
Q9Y282	Endoplasmic reticulum-Golgi intermediate compartment protein 3 OS=Homo sapiens OX=9606 GN=ERGIC3 PE=1 SV=1	0	6	3	3	3	43.2	60	1.063	0.892	1.055	1.081	1.037	743.5	790	663.2	784.3	803.5	770.7	1.07366	0.102532	0.231218	0.635978	1216	0.476697	0.321758	657.258	673.348	645.861	Q9Y282
Q14980	Nuclear mitotic apparatus protein 1 OS=Homo sapiens OX=9606 GN=NUMA1 PE=1 SV=2	0	15	26	32	26	238.1	1199	1.028	1.109	1.109	1.109	1.068	3144.3	3232.5	3486.4	3486.2	3486.6	3359.2	1.04753	0.0669919	0.231827	0.634837	1217	0.477559	0.320973	2921.5	2921.84	2815.07	Q14980
Q9UDT6	CAP-Gly domain-containing linker protein 2 OS=Homo sapiens OX=9606 GN=CLIP2 PE=1 SV=1	0	2	2	2	2	115.8	42	0.949	1.049	1.091	1.07	1.002	259.8	246.4	272.4	283.4	278	260.4	1.05548	0.077905	0.231845	0.634802	1218	0.477205	0.321295	237.495	232.969	218.22	Q9UDT6
O15027	Protein transport protein Sec16A OS=Homo sapiens OX=9606 GN=SEC16A PE=1 SV=4	0	5	10	11	10	251.7	349	0.954	1.236	1.282	1.337	1.072	1697.4	1618.8	2098.4	2175.8	2269.1	1820.3	1.15709	0.210506	0.232842	0.632938	1219	0.478865	0.319787	1823.36	1901.55	1525.45	O15027
O00303	Eukaryotic translation initiation factor 3 subunit F OS=Homo sapiens OX=9606 GN=EIF3F PE=1 SV=1	0	11	3	3	3	37.5	164	1.016	0.861	0.851	0.864	0.931	572.1	581.1	492.8	486.6	494.5	532.5	0.919563	-0.12098	0.23293	0.632775	1220	0.478651	0.319981	407.78	414.4	446.245	O00303
P27816	Microtubule-associated protein 4 OS=Homo sapiens OX=9606 GN=MAP4 PE=1 SV=3	0	17	17	18	17	120.9	404	1.02	0.972	1.054	1.156	0.992	4175.3	4260	4058.5	4399.9	4827.7	4141	1.07002	0.097636	0.234627	0.629622	1221	0.481745	0.317183	3687.2	4045.7	3470.24	P27816
P09874	Poly [ADP-ribose] polymerase 1 OS=Homo sapiens OX=9606 GN=PARP1 PE=1 SV=4	0	18	16	20	16	113	441	1.085	0.908	1.161	1.116	1.005	3970.7	4307.3	3605.6	4609.1	4429.7	3990.6	1.09642	0.132799	0.235092	0.628763	1222	0.482304	0.31668	3862.51	3712.17	3344.2	P09874
O60832	H/ACA ribonucleoprotein complex subunit DKC1 OS=Homo sapiens OX=9606 GN=DKC1 PE=1 SV=3	0	4	2	3	2	57.6	114	1.053	0.829	1.087	0.985	1.174	420.6	443.1	348.9	457.4	414.2	493.9	1.12609	0.171326	0.235848	0.627368	1223	0.48346	0.31564	383.31	347.107	413.898	O60832
Q16543	Hsp90 co-chaperone Cdc37 OS=Homo sapiens OX=9606 GN=CDC37 PE=1 SV=1	0	15	5	10	5	44.4	228	0.988	1.031	1.048	1.089	1.001	3247.8	3208.7	3348.6	3403.8	3536.4	3251	1.03938	0.0557197	0.236042	0.62701	1224	0.483462	0.315637	2852.45	2963.57	2724.4	Q16543
Q96A65	Exocyst complex component 4 OS=Homo sapiens OX=9606 GN=EXOC4 PE=1 SV=1	0	6	5	6	5	110.4	202	0.957	1.039	1.006	1.06	1.051	760.8	728	790.7	765.5	806.6	799.8	1.04054	0.0573258	0.23634	0.626464	1225	0.483676	0.315445	641.504	675.946	670.248	Q96A65
Q9UJZ1	Stomatin-like protein 2, mitochondrial OS=Homo sapiens OX=9606 GN=STOML2 PE=1 SV=1	0	18	5	7	5	38.5	225	1.091	1.016	0.948	0.88	1.046	1022.7	1115.3	1038.6	969.7	900.1	1069.8	0.925392	-0.111864	0.237653	0.624058	1226	0.485966	0.313394	812.627	754.301	896.513	Q9UJZ1
P21980	Protein-glutamine gamma-glutamyltransferase 2 OS=Homo sapiens OX=9606 GN=TGM2 PE=1 SV=2	0	8	4	8	4	77.3	219	0.97	0.892	0.834	0.88	0.952	2052.9	1991.2	1830.3	1711.4	1806.7	1953.6	0.931448	-0.102452	0.237698	0.623975	1227	0.485663	0.313665	1434.19	1514.05	1637.15	P21980
A0FGR8	Extended synaptotagmin-2 OS=Homo sapiens OX=9606 GN=ESYT2 PE=1 SV=1	0	6	4	4	4	102.3	81	0.996	1.005	1.048	1.085	0.987	423.7	422.1	425.6	444.2	459.8	418.1	1.03988	0.0564133	0.23842	0.622657	1228	0.486742	0.312701	372.248	385.321	350.376	A0FGR8
Q01082	Spectrin beta chain, non-erythrocytic 1 OS=Homo sapiens OX=9606 GN=SPTBN1 PE=1 SV=2	0	31	64	120	60	274.4	3559	0.963	1.086	1.089	1.175	1.022	22719.6	21870.3	24675.1	24750.1	26700.8	23224.9	1.07812	0.108514	0.238931	0.621727	1229	0.487389	0.312124	20741.1	22375.8	19462.9	Q01082
P27824	Calnexin OS=Homo sapiens OX=9606 GN=CANX PE=1 SV=2	0	14	9	15	9	67.5	336	1.066	0.844	0.85	0.879	0.901	3057	3258.8	2579.3	2598.5	2687.5	2753.7	0.903835	-0.145869	0.239342	0.62098	1230	0.48783	0.311731	2177.59	2252.18	2307.65	P27824
Q66K74	Microtubule-associated protein 1S OS=Homo sapiens OX=9606 GN=MAP1S PE=1 SV=2	0	4	4	5	4	112.1	120	0.949	0.89	1.108	1.118	0.916	623.1	591.6	554.4	690.5	696.5	570.7	1.10661	0.146144	0.23946	0.620767	1231	0.487673	0.311871	578.652	583.68	478.257	Q66K74
P36551	Oxygen-dependent coproporphyrinogen-III oxidase, mitochondrial OS=Homo sapiens OX=9606 GN=CPOX PE=1 SV=3	0	4	2	3	2	50.1	88	0.923	0.803	0.862	0.785	0.825	556.8	514	447.3	480	437.1	459.4	0.906726	-0.141262	0.239478	0.620735	1232	0.487314	0.312191	402.249	366.298	384.986	P36551
P18615	Negative elongation factor E OS=Homo sapiens OX=9606 GN=NELFE PE=1 SV=3	0	6	2	3	2	43.2	133	0.977	0.928	1.08	1.092	0.946	355	346.8	329.5	383.4	387.6	335.7	1.07311	0.1018	0.240772	0.618394	1233	0.48955	0.310203	321.296	324.816	281.323	P18615
P32322	Pyrroline-5-carboxylate reductase 1, mitochondrial OS=Homo sapiens OX=9606 GN=PYCR1 PE=1 SV=2	0	25	5	6	5	33.3	180	0.929	0.873	0.945	0.828	0.757	1235	1147.4	1078.1	1167	1022.5	935.2	0.902962	-0.147263	0.24119	0.61764	1234	0.490003	0.309801	977.968	856.874	783.715	P32322
Q93034	Cullin-5 OS=Homo sapiens OX=9606 GN=CUL5 PE=1 SV=4	0	6	4	4	4	90.9	63	1.017	0.864	0.99	1.065	1.047	740	752.5	639.1	732.4	787.8	774.5	1.07652	0.106369	0.24164	0.616831	1235	0.49052	0.309343	613.765	660.191	649.046	Q93034
Q14839	Chromodomain-helicase-DNA-binding protein 4 OS=Homo sapiens OX=9606 GN=CHD4 PE=1 SV=2	0	3	4	4	4	217.9	100	0.861	0.99	1.016	0.981	1.062	373.9	322	370.1	379.7	366.9	397	1.0728	0.101375	0.241757	0.616621	1236	0.49036	0.309485	318.196	307.469	332.694	Q14839
P05455	Lupus La protein OS=Homo sapiens OX=9606 GN=SSB PE=1 SV=2	0	5	2	3	2	46.8	62	1.128	0.977	1.104	1.152	1.068	691.8	780.7	676.2	763.8	796.9	738.6	1.07009	0.0977306	0.242782	0.614783	1237	0.492041	0.307999	640.079	667.817	618.961	P05455
Q9H3S7	Tyrosine-protein phosphatase non-receptor type 23 OS=Homo sapiens OX=9606 GN=PTPN23 PE=1 SV=1	0	7	10	11	10	178.9	254	0.959	1.064	1.199	1.206	0.966	1670.8	1602	1778.4	2003.4	2015.8	1613.6	1.11514	0.157226	0.243012	0.614372	1238	0.492109	0.307939	1678.89	1689.28	1352.23	Q9H3S7
P61158	Actin-related protein 3 OS=Homo sapiens OX=9606 GN=ACTR3 PE=1 SV=3	0	15	5	5	5	47.3	167	0.977	0.948	0.957	0.961	0.872	961.6	939.8	911.3	920.4	924.4	838.5	0.953994	-0.0679473	0.243402	0.613676	1239	0.4925	0.307593	771.313	774.665	702.679	P61158
O43447	Peptidyl-prolyl cis-trans isomerase H OS=Homo sapiens OX=9606 GN=PPIH PE=1 SV=1	0	11	2	2	2	19.2	77	1.015	1.042	1.296	1.258	0.952	239.2	242.9	249.1	310.1	301	227.7	1.14716	0.198061	0.24348	0.613536	1240	0.492262	0.307804	259.87	252.244	190.817	O43447
Q9NVI7	ATPase family AAA domain-containing protein 3A OS=Homo sapiens OX=9606 GN=ATAD3A PE=1 SV=2	0	5	2	2	2	71.3	101	0.78	0.892	1.052	0.885	1.352	339.4	264.9	302.7	357.1	300.2	458.8	1.23054	0.299292	0.244525	0.611677	1241	0.493975	0.306295	299.257	251.573	384.483	Q9NVI7
Q96C36	Pyrroline-5-carboxylate reductase 2 OS=Homo sapiens OX=9606 GN=PYCR2 PE=1 SV=1	0	16	4	4	4	33.6	110	0.986	0.919	1.11	1.016	0.973	1687.3	1664	1549.8	1872.7	1713.9	1642.4	1.0669	0.0934295	0.24475	0.611277	1242	0.494033	0.306244	1569.36	1436.28	1376.36	Q96C36
Q7Z2K6	Endoplasmic reticulum metallopeptidase 1 OS=Homo sapiens OX=9606 GN=ERMP1 PE=1 SV=2	0	2	2	2	2	100.2	28	0.992	1.088	1.081	1.036	1.214	478	474.1	519.9	516.5	495.2	580.2	1.08145	0.112972	0.246192	0.608726	1243	0.496544	0.304042	432.837	414.987	486.219	Q7Z2K6
Q9H2J4	Phosducin-like protein 3 OS=Homo sapiens OX=9606 GN=PDCL3 PE=1 SV=1	0	7	2	2	2	27.6	34	1.018	1.042	0.894	0.94	1.042	98.3	100.1	102.4	87.9	92.4	102.4	0.939827	-0.0895327	0.246318	0.608504	1244	0.496398	0.30417	73.6619	77.433	85.8131	Q9H2J4
Q9P2J5	Leucine--tRNA ligase, cytoplasmic OS=Homo sapiens OX=9606 GN=LARS1 PE=1 SV=2	0	12	12	15	12	134.4	509	0.964	0.985	1.044	1.126	0.969	2934.3	2827.5	2891	3064.1	3305.4	2842.1	1.06458	0.0902847	0.246496	0.60819	1245	0.496357	0.304206	2567.77	2769.99	2381.73	Q9P2J5
P62879	Guanine nucleotide-binding protein G(I)/G(S)/G(T) subunit beta-2 OS=Homo sapiens OX=9606 GN=GNB2 PE=1 SV=3	0	17	5	7	3	37.3	243	0.963	0.992	1.054	0.992	1	820.5	789.9	814.1	864.9	813.8	820.8	1.03093	0.0439523	0.248195	0.605207	1246	0.499378	0.301571	724.803	681.98	687.846	P62879
O60925	Prefoldin subunit 1 OS=Homo sapiens OX=9606 GN=PFDN1 PE=1 SV=2	0	12	2	2	2	14.2	32	1.069	1.138	1.109	1.129	1.134	446.1	477	507.7	494.7	503.6	505.6	1.05109	0.0718866	0.249357	0.603179	1247	0.501313	0.299891	414.568	422.026	423.702	O60925
O43865	S-adenosylhomocysteine hydrolase-like protein 1 OS=Homo sapiens OX=9606 GN=AHCYL1 PE=1 SV=2	0	4	3	6	3	58.9	100	1.065	1.075	1.076	1.109	1.064	1459.2	1554.5	1568.2	1569.9	1618.9	1552.8	1.03485	0.049428	0.249941	0.602162	1248	0.502085	0.299223	1315.61	1356.67	1301.28	O43865
Q92804	TATA-binding protein-associated factor 2N OS=Homo sapiens OX=9606 GN=TAF15 PE=1 SV=1	0	18	5	8	4	61.8	293	1.075	1.221	1.421	1.437	1.031	724.2	778.6	884.3	1029.2	1040.4	746.8	1.17984	0.238593	0.251846	0.598865	1249	0.505507	0.296273	862.489	871.875	625.833	Q92804
Q7Z460	CLIP-associating protein 1 OS=Homo sapiens OX=9606 GN=CLASP1 PE=1 SV=1	0	4	6	6	5	169.3	126	0.881	0.945	0.954	1.03	1.007	585.2	515.6	553	558.1	602.7	589.5	1.05835	0.0818174	0.252389	0.597929	1250	0.506192	0.295685	467.698	505.074	494.012	Q7Z460
Q08623	Pseudouridine-5'-phosphatase OS=Homo sapiens OX=9606 GN=PUDP PE=1 SV=3	0.001	8	2	2	2	25.2	23	1.038	0.97	0.972	0.991	0.841	503.2	522.5	488.2	489.1	498.6	423.4	0.932096	-0.10145	0.252397	0.597916	1251	0.505802	0.296019	409.875	417.836	354.817	Q08623
Q9Y6E2	Basic leucine zipper and W2 domain-containing protein 2 OS=Homo sapiens OX=9606 GN=BZW2 PE=1 SV=1	0	17	7	7	7	48.1	120	1.036	0.949	1.062	1.002	1.045	753.6	780.5	715.3	800.2	754.8	787.6	1.04143	0.0585704	0.252579	0.597603	1252	0.505763	0.296053	670.583	632.537	660.024	Q9Y6E2
P98196	Probable phospholipid-transporting ATPase IH OS=Homo sapiens OX=9606 GN=ATP11A PE=1 SV=3	0	2	2	2	2	129.7	85	0.9	0.976	0.827	0.945	0.918	530.7	477.8	518.2	438.9	501.5	487.2	0.935089	-0.0968248	0.25319	0.596554	1253	0.506582	0.295351	367.807	420.267	408.283	P98196
O43290	U4/U6.U5 tri-snRNP-associated protein 1 OS=Homo sapiens OX=9606 GN=SART1 PE=1 SV=1	0	3	2	2	2	90.2	72	0.842	1.201	1.149	1.116	1.206	199.1	167.7	239.1	228.9	222.1	240.2	1.14078	0.190024	0.253285	0.596391	1254	0.506368	0.295534	191.823	186.124	201.292	O43290
Q9Y3A5	Ribosome maturation protein SBDS OS=Homo sapiens OX=9606 GN=SBDS PE=1 SV=4	0	10	3	4	3	28.7	94	0.93	0.962	1.11	1.153	0.923	825.4	767.7	794.2	915.9	951.6	761.9	1.10141	0.139354	0.253417	0.596164	1255	0.506228	0.295654	767.542	797.459	638.487	Q9Y3A5
Q9H2U1	ATP-dependent DNA/RNA helicase DHX36 OS=Homo sapiens OX=9606 GN=DHX36 PE=1 SV=2	0	3	2	2	2	114.7	63	0.961	0.957	1.136	1.138	0.928	403.6	388	386.1	458.5	459.3	374.4	1.09722	0.133857	0.254444	0.594408	1256	0.507874	0.294244	384.232	384.902	313.754	Q9H2U1
P18124	60S ribosomal protein L7 OS=Homo sapiens OX=9606 GN=RPL7 PE=1 SV=1	0	20	5	7	5	29.2	226	1.019	0.731	1.117	0.91	1.432	1526.4	1555.7	1116	1704.8	1389.4	2186	1.25776	0.330856	0.254936	0.593569	1257	0.508452	0.29375	1428.65	1164.34	1831.91	P18124
O95299	NADH dehydrogenase [ubiquinone] 1 alpha subcomplex subunit 10, mitochondrial OS=Homo sapiens OX=9606 GN=NDUFA10 PE=1 SV=1	0	5	2	2	2	40.7	47	1.083	1.076	1.034	1.202	1.146	243.9	264.2	262.4	252.2	293.2	279.6	1.07073	0.0985992	0.255237	0.593057	1258	0.508647	0.293583	211.348	245.707	234.31	O95299
Q86VP6	Cullin-associated NEDD8-dissociated protein 1 OS=Homo sapiens OX=9606 GN=CAND1 PE=1 SV=2	0	17	20	23	20	136.3	513	0.976	0.886	0.977	1.002	1.038	4861.7	4745.9	4306.7	4750.2	4870.9	5045.2	1.05405	0.0759366	0.25644	0.591015	1259	0.510639	0.291886	3980.76	4081.91	4227.97	Q86VP6
Q9Y371	Endophilin-B1 OS=Homo sapiens OX=9606 GN=SH3GLB1 PE=1 SV=1	0	13	5	7	4	40.8	165	1.045	1.094	0.95	1.065	0.913	552.7	577.5	604.7	525.1	588.6	504.3	0.932619	-0.100641	0.256594	0.590753	1260	0.510541	0.291969	440.044	493.258	422.613	Q9Y371
Q00059	Transcription factor A, mitochondrial OS=Homo sapiens OX=9606 GN=TFAM PE=1 SV=1	0	13	4	6	4	29.1	125	1.182	1.021	1.35	1.439	0.995	1007	1190.1	1027.8	1359.4	1448.9	1002.3	1.18162	0.240764	0.25808	0.588246	1261	0.51309	0.289806	1139.2	1214.21	839.946	Q00059
Q9NQG5	Regulation of nuclear pre-mRNA domain-containing protein 1B OS=Homo sapiens OX=9606 GN=RPRD1B PE=1 SV=1	0	19	5	11	5	36.9	269	1.015	0.917	1.06	1.004	1.008	1864.1	1892.7	1710.2	1975.6	1871.6	1879.6	1.04752	0.0669798	0.258419	0.587676	1262	0.513357	0.289581	1655.59	1568.44	1575.14	Q9NQG5
P51570	Galactokinase OS=Homo sapiens OX=9606 GN=GALK1 PE=1 SV=1	0	11	4	6	4	42.2	212	0.99	0.971	0.968	0.95	0.699	1255.6	1243	1219.2	1214.8	1193.3	877.7	0.883802	-0.178204	0.258742	0.587134	1263	0.513591	0.289383	1018.03	1000.01	735.529	P51570
Q6PJT7	Zinc finger CCCH domain-containing protein 14 OS=Homo sapiens OX=9606 GN=ZC3H14 PE=1 SV=1	0	3	2	2	2	82.8	36	1.029	1.039	1.054	1.25	1.037	158.9	163.5	165.1	167.5	198.6	164.8	1.08903	0.123038	0.258885	0.586893	1264	0.513469	0.289486	140.368	166.431	138.106	Q6PJT7
P26373	60S ribosomal protein L13 OS=Homo sapiens OX=9606 GN=RPL13 PE=1 SV=4	0	17	4	5	4	24.2	123	1.038	0.884	1.219	0.914	1.246	885.5	919	782.8	1079.7	808.9	1103.2	1.15634	0.209566	0.260392	0.584372	1265	0.51605	0.287308	904.809	677.874	924.503	P26373
Q9Y450	HBS1-like protein OS=Homo sapiens OX=9606 GN=HBS1L PE=1 SV=1	0	6	3	5	3	75.4	113	0.972	0.974	0.977	0.961	0.861	613	595.9	596.8	598.8	589.2	527.8	0.950213	-0.0736768	0.261209	0.583011	1266	0.51726	0.286291	501.806	493.761	442.306	Q9Y450
P50213	Isocitrate dehydrogenase [NAD] subunit alpha, mitochondrial OS=Homo sapiens OX=9606 GN=IDH3A PE=1 SV=1	0	11	4	5	4	39.6	129	1.054	0.934	1.166	1.29	0.947	975.8	1028.7	911.2	1138	1258.4	923.6	1.13866	0.187341	0.263337	0.579488	1267	0.521062	0.28311	953.666	1054.56	773.994	P50213
Q5JTV8	Torsin-1A-interacting protein 1 OS=Homo sapiens OX=9606 GN=TOR1AIP1 PE=1 SV=2	0	9	5	6	5	66.2	205	1.061	0.91	0.969	0.931	0.858	754.4	800.6	686.8	731.2	702.7	647.2	0.928317	-0.107311	0.263726	0.578846	1268	0.521421	0.282811	612.759	588.876	542.366	Q5JTV8
Q14244	Ensconsin OS=Homo sapiens OX=9606 GN=MAP7 PE=1 SV=1	0	12	8	9	8	84	220	0.898	0.884	0.749	0.827	0.944	1646.2	1478	1455.2	1232.3	1360.7	1553.7	0.905512	-0.143195	0.264137	0.578171	1269	0.521821	0.282479	1032.69	1140.29	1302.03	Q14244
P13861	cAMP-dependent protein kinase type II-alpha regulatory subunit OS=Homo sapiens OX=9606 GN=PRKAR2A PE=1 SV=2	0	38	13	16	13	45.5	528	0.978	0.973	0.987	1.038	0.995	3654.5	3574.2	3556.7	3607.3	3794.9	3637	1.02353	0.0335559	0.266344	0.574558	1270	0.525766	0.279207	3022.99	3180.2	3047.88	P13861
P05109	Protein S100-A8 OS=Homo sapiens OX=9606 GN=S100A8 PE=1 SV=1	0	39	4	7	4	10.8	112	1.347	1.116	1.445	1.113	2.126	1507	2030.7	1681.4	2177.1	1677	3204.7	1.35249	0.435622	0.266525	0.574262	1271	0.525711	0.279253	1824.45	1405.36	2685.6	P05109
Q9UHD8	Septin-9 OS=Homo sapiens OX=9606 GN=SEPTIN9 PE=1 SV=2	0	25	13	18	13	65.4	466	1.01	0.88	0.927	0.925	0.846	3582.2	3618.9	3151.1	3320.3	3314.1	3029.1	0.933473	-0.0993197	0.267303	0.572996	1272	0.526831	0.278329	2782.47	2777.28	2538.44	Q9UHD8
P30740	Leukocyte elastase inhibitor OS=Homo sapiens OX=9606 GN=SERPINB1 PE=1 SV=1	0	16	5	5	5	42.7	108	0.977	0.842	0.977	0.984	1.121	805.3	786.7	678.3	786.8	792.1	902.7	1.09307	0.128388	0.267553	0.572589	1273	0.52691	0.278263	659.353	663.795	756.48	P30740
Q15691	Microtubule-associated protein RP/EB family member 1 OS=Homo sapiens OX=9606 GN=MAPRE1 PE=1 SV=3	0	13	3	3	3	30	74	0.892	0.981	0.956	0.901	0.799	1070.7	955.3	1050.8	1023.2	964.8	855.1	0.924044	-0.113966	0.269329	0.569716	1274	0.529991	0.275731	857.461	808.521	716.59	Q15691
Q6NUQ4	Transmembrane protein 214 OS=Homo sapiens OX=9606 GN=TMEM214 PE=1 SV=2	0	2	2	2	2	77.1	35	1.065	1.043	1.01	1.025	0.868	486.1	517.8	506.7	490.8	498.3	422.1	0.934198	-0.0981992	0.270981	0.567061	1275	0.532824	0.273417	411.3	417.585	353.728	Q6NUQ4
O43768	Alpha-endosulfine OS=Homo sapiens OX=9606 GN=ENSA PE=1 SV=1	0	13	2	2	2	13.4	30	0.998	1.24	1.21	1.153	1.187	251	250.5	311.3	303.7	289.4	297.9	1.09621	0.132525	0.274558	0.561366	1276	0.539434	0.268062	254.506	242.523	249.646	O43768
P50570	Dynamin-2 OS=Homo sapiens OX=9606 GN=DNM2 PE=1 SV=2	0	13	10	11	10	98	294	1.043	0.915	0.922	0.955	0.934	2384.1	2486.6	2181.8	2199.3	2276.6	2226.1	0.950301	-0.0735431	0.274597	0.561304	1277	0.539088	0.26834	1843.06	1907.83	1865.51	P50570
P49959	Double-strand break repair protein MRE11 OS=Homo sapiens OX=9606 GN=MRE11 PE=1 SV=3	0	6	4	4	4	80.5	41	1.023	0.97	0.996	0.97	0.879	1398.8	1430.6	1356.9	1393.9	1357.5	1228.9	0.950792	-0.0727985	0.275506	0.559869	1278	0.540449	0.267245	1168.11	1137.61	1029.84	P49959
Q9Y3I0	RNA-splicing ligase RtcB homolog OS=Homo sapiens OX=9606 GN=RTCB PE=1 SV=1	0	16	7	9	7	55.2	275	1.047	0.936	1.251	1.236	0.921	2593.8	2715	2427	3244.9	3205.1	2388.1	1.14249	0.192186	0.275893	0.559259	1279	0.540786	0.266975	2719.29	2685.93	2001.27	Q9Y3I0
Q13557	Calcium/calmodulin-dependent protein kinase type II subunit delta OS=Homo sapiens OX=9606 GN=CAMK2D PE=1 SV=3	0	9	4	5	3	56.3	100	1.024	1.075	1.192	1.338	0.976	558.1	571.7	600	665.1	746.5	544.7	1.13094	0.177522	0.276037	0.559033	1280	0.540643	0.267089	557.366	625.581	456.469	Q13557
P30837	Aldehyde dehydrogenase X, mitochondrial OS=Homo sapiens OX=9606 GN=ALDH1B1 PE=1 SV=3	0	9	5	7	4	57.2	121	0.843	0.925	1.054	0.993	0.935	1142.1	962.6	1056.1	1203.8	1133.8	1068	1.07745	0.107619	0.27762	0.55655	1281	0.543319	0.264945	1008.81	950.146	895.004	P30837
Q9Y2Q3	Glutathione S-transferase kappa 1 OS=Homo sapiens OX=9606 GN=GSTK1 PE=1 SV=3	0	21	4	6	4	25.5	160	1.007	0.887	0.96	0.897	0.843	1482.6	1493.6	1314.8	1423.4	1329.6	1249.6	0.93279	-0.100376	0.277869	0.556161	1282	0.543383	0.264894	1192.84	1114.23	1047.19	Q9Y2Q3
Q9Y5K5	Ubiquitin carboxyl-terminal hydrolase isozyme L5 OS=Homo sapiens OX=9606 GN=UCHL5 PE=1 SV=3	0	9	3	3	3	37.6	97	0.987	1.004	1.028	1.162	0.994	698.6	689.5	701.3	718	811.6	694.7	1.06456	0.0902627	0.278603	0.555014	1283	0.544394	0.264086	601.698	680.136	582.172	Q9Y5K5
Q9NY93	Probable ATP-dependent RNA helicase DDX56 OS=Homo sapiens OX=9606 GN=DDX56 PE=1 SV=1	0	4	2	2	2	61.6	96	0.94	0.817	0.988	0.975	1.638	282.3	265.4	230.6	279	275.1	462.5	1.30618	0.385354	0.280254	0.552448	1284	0.547194	0.261858	233.807	230.539	387.584	Q9NY93
P05090	Apolipoprotein D OS=Homo sapiens OX=9606 GN=APOD PE=1 SV=1	0	26	4	5	4	21.3	117	1.194	1.165	1.157	1.245	2.082	1096.9	1309.9	1277.7	1269.6	1365.7	2283.3	1.33494	0.416779	0.28033	0.55233	1285	0.546917	0.262078	1063.95	1144.48	1913.45	P05090
P48739	Phosphatidylinositol transfer protein beta isoform OS=Homo sapiens OX=9606 GN=PITPNB PE=1 SV=2	0	11	3	3	3	31.5	96	1.169	1.049	0.992	1.066	0.905	467.4	546.5	490.5	463.9	498.1	423.2	0.920766	-0.119094	0.281416	0.550652	1286	0.548607	0.260739	388.757	417.417	354.65	P48739
Q92575	UBX domain-containing protein 4 OS=Homo sapiens OX=9606 GN=UBXN4 PE=1 SV=2	0	7	2	2	2	56.7	58	0.951	0.906	0.94	0.905	0.902	298.7	284.2	270.7	280.7	270.5	269.4	0.96134	-0.056881	0.281718	0.550185	1287	0.54877	0.260609	235.232	226.684	225.762	Q92575
Q9Y5X1	Sorting nexin-9 OS=Homo sapiens OX=9606 GN=SNX9 PE=1 SV=1	0	8	4	4	4	66.6	93	0.963	0.986	0.979	0.963	0.856	890.7	857.5	878.4	872.3	858.2	762.1	0.948983	-0.0755451	0.281973	0.549792	1288	0.548841	0.260553	731.004	719.188	638.654	Q9Y5X1
Q8NE62	Choline dehydrogenase, mitochondrial OS=Homo sapiens OX=9606 GN=CHDH PE=1 SV=2	0	5	3	4	3	65.3	113	0.965	0.883	1.159	1.066	0.916	532.3	513.6	469.9	616.9	567.6	487.6	1.10311	0.141582	0.282265	0.549344	1289	0.548982	0.260442	516.974	475.66	408.618	Q8NE62
Q8NBP7	Proprotein convertase subtilisin/kexin type 9 OS=Homo sapiens OX=9606 GN=PCSK9 PE=1 SV=3	0	6	3	3	3	74.2	26	0.874	0.937	0.799	0.836	0.955	148.7	129.9	139.2	118.7	124.2	142	0.921254	-0.118329	0.284533	0.545867	1290	0.552965	0.257302	99.4729	104.082	118.999	Q8NBP7
Q96IZ0	PRKC apoptosis WT1 regulator protein OS=Homo sapiens OX=9606 GN=PAWR PE=1 SV=1	0	9	2	2	2	36.5	192	1.006	1.119	1.185	1.165	1.017	248.3	249.8	277.8	294.2	289.3	252.5	1.07746	0.107632	0.286035	0.543581	1291	0.555453	0.255353	246.545	242.439	211.6	Q96IZ0
Q15717	ELAV-like protein 1 OS=Homo sapiens OX=9606 GN=ELAVL1 PE=1 SV=2	0	18	5	8	5	36.1	193	1.037	1.07	1.201	1.129	1.003	1185.4	1229.5	1268.4	1423.8	1338	1189.2	1.07268	0.101219	0.286421	0.542995	1292	0.555772	0.255104	1193.17	1121.27	996.572	Q15717
Q9HD45	Transmembrane 9 superfamily member 3 OS=Homo sapiens OX=9606 GN=TM9SF3 PE=1 SV=2	0	3	2	2	2	67.8	38	1.024	0.987	1.014	1.152	1.017	946	968.8	933.8	959.1	1089.9	962.5	1.05719	0.0802292	0.287059	0.542028	1293	0.55658	0.254473	803.744	913.357	806.593	Q9HD45
P81605	Dermcidin OS=Homo sapiens OX=9606 GN=DCD PE=1 SV=2	0	33	4	8	4	11.3	189	1.657	0.841	1.17	1.667	3.998	2662.5	4411.7	2238.4	3114.6	4437.4	10643.9	1.9539	0.966357	0.287285	0.541687	1294	0.556587	0.254467	2610.09	3718.63	8919.79	P81605
Q13098	COP9 signalosome complex subunit 1 OS=Homo sapiens OX=9606 GN=GPS1 PE=1 SV=4	0	5	2	3	2	55.5	135	1.027	1.009	1.18	1.326	0.942	277.9	285.3	280.5	328	368.6	261.8	1.13595	0.183898	0.28763	0.541166	1295	0.556824	0.254282	274.87	308.894	219.393	Q13098
Q15517	Corneodesmosin OS=Homo sapiens OX=9606 GN=CDSN PE=1 SV=3	0	14	5	5	5	51.5	200	1.236	1.1	0.97	1.558	2.77	682.9	843.8	751.2	662.6	1064	1891.6	1.58839	0.667568	0.287899	0.540759	1296	0.556917	0.25421	555.271	891.652	1585.2	Q15517
P12694	2-oxoisovalerate dehydrogenase subunit alpha, mitochondrial OS=Homo sapiens OX=9606 GN=BCKDHA PE=1 SV=2	0	9	3	3	3	50.4	42	0.874	0.951	0.942	0.816	0.877	585.7	511.8	557.2	551.7	477.7	513.9	0.932677	-0.100551	0.287905	0.54075	1297	0.556498	0.254536	462.335	400.322	430.658	P12694
O75976	Carboxypeptidase D OS=Homo sapiens OX=9606 GN=CPD PE=1 SV=2	0	14	17	19	17	152.8	524	0.975	0.96	0.966	1.017	1.07	3288.8	3206.4	3155.7	3177.3	3343.8	3517.8	1.0402	0.0568658	0.288162	0.540363	1298	0.556566	0.254483	2662.64	2802.17	2947.98	O75976
P55209	Nucleosome assembly protein 1-like 1 OS=Homo sapiens OX=9606 GN=NAP1L1 PE=1 SV=1	0	16	4	5	4	45.3	137	0.916	0.865	0.946	0.983	1.011	590.9	541.1	511.2	559	581.1	597.3	1.05733	0.0804219	0.289824	0.537866	1299	0.559345	0.252321	468.453	486.973	500.549	P55209
Q96EY1	DnaJ homolog subfamily A member 3, mitochondrial OS=Homo sapiens OX=9606 GN=DNAJA3 PE=1 SV=2	0	6	2	2	2	52.5	52	0.986	0.927	0.965	1.1	1.014	161.7	159.4	150	156	177.8	164	1.05668	0.0795329	0.289969	0.537648	1300	0.559195	0.252437	130.731	149	137.435	Q96EY1
P61020	Ras-related protein Rab-5B OS=Homo sapiens OX=9606 GN=RAB5B PE=1 SV=1	0	28	5	7	3	23.7	216	0.976	1.051	0.991	0.984	0.967	704.8	687.9	740.9	698.7	693.6	681.3	0.971879	-0.0411521	0.291203	0.535804	1301	0.561143	0.250927	585.524	581.25	570.942	P61020
P12273	Prolactin-inducible protein OS=Homo sapiens OX=9606 GN=PIP PE=1 SV=1	0	18	2	3	2	16.6	57	1.495	0.892	1.207	1.39	3.186	637.3	953	568.3	769.3	886	2030.7	1.70759	0.77196	0.291626	0.535174	1302	0.561526	0.25063	644.688	742.485	1701.77	P12273
O14979	Heterogeneous nuclear ribonucleoprotein D-like OS=Homo sapiens OX=9606 GN=HNRNPDL PE=1 SV=3	0	8	4	9	3	46.4	149	1.04	1.118	1.327	1.376	0.955	911.1	947.9	1019	1208.8	1253.7	870.5	1.1581	0.211755	0.291828	0.534873	1303	0.561484	0.250663	1013	1050.62	729.496	O14979
P09493	Tropomyosin alpha-1 chain OS=Homo sapiens OX=9606 GN=TPM1 PE=1 SV=2	0	17	5	8	3	32.7	221	0.938	1	0.984	0.938	0.906	415.1	389.5	414.9	408.3	389.3	376	0.962362	-0.055349	0.293167	0.532885	1304	0.563626	0.249009	342.163	326.241	315.095	P09493
Q13564	NEDD8-activating enzyme E1 regulatory subunit OS=Homo sapiens OX=9606 GN=NAE1 PE=1 SV=1	0	6	2	2	2	60.2	21	0.871	0.858	1.019	0.899	1.039	230.4	200.6	197.8	234.7	207.2	239.4	1.08349	0.115689	0.293374	0.532578	1305	0.563593	0.249034	196.683	173.638	200.622	Q13564
Q92900	Regulator of nonsense transcripts 1 OS=Homo sapiens OX=9606 GN=UPF1 PE=1 SV=2	0	12	11	14	11	124.3	283	0.986	0.912	0.917	0.971	0.837	2781.1	2742	2535.7	2551.6	2700.2	2328.6	0.940636	-0.0882911	0.293936	0.531748	1306	0.564239	0.248537	2138.29	2262.82	1951.41	Q92900
P54136	Arginine--tRNA ligase, cytoplasmic OS=Homo sapiens OX=9606 GN=RARS1 PE=1 SV=2	0	18	10	18	10	75.3	521	0.971	0.915	0.989	1.047	0.972	3342.5	3245.5	3056.9	3305.4	3498.8	3249.2	1.04235	0.0598453	0.294219	0.531329	1307	0.564352	0.24845	2769.99	2932.06	2722.89	P54136
P01876	Immunoglobulin heavy constant alpha 1 OS=Homo sapiens OX=9606 GN=IGHA1 PE=1 SV=2	0	10	3	4	3	37.6	146	1.442	1.002	1.137	1.387	2.275	336.5	485.1	337	382.6	466.7	765.5	1.39375	0.478973	0.294852	0.530396	1308	0.565133	0.247849	320.626	391.103	641.504	P01876
Q70UQ0	Inhibitor of nuclear factor kappa-B kinase-interacting protein OS=Homo sapiens OX=9606 GN=IKBIP PE=1 SV=1	0	7	2	2	2	39.3	39	1.072	1.051	1.22	1.035	2.325	248	265.9	260.6	302.6	256.5	576.6	1.46637	0.552245	0.295163	0.529938	1309	0.565297	0.247723	253.585	214.952	483.202	Q70UQ0
O15305	Phosphomannomutase 2 OS=Homo sapiens OX=9606 GN=PMM2 PE=1 SV=1	0	10	2	2	2	28.1	51	0.991	1.053	0.998	1.001	0.835	408	404.3	429.5	407.3	408.4	340.8	0.931309	-0.102668	0.296321	0.528238	1310	0.567081	0.246355	341.325	342.247	285.597	O15305
P09496	Clathrin light chain A OS=Homo sapiens OX=9606 GN=CLTA PE=1 SV=1	0	6	2	6	2	27.1	135	1.12	1.371	1.085	1.09	0.755	948.3	1062.5	1300.2	1029.4	1034.1	716.1	0.839505	-0.25239	0.296605	0.527822	1311	0.567192	0.24627	862.657	866.595	600.105	P09496
Q12824	SWI/SNF-related matrix-associated actin-dependent regulator of chromatin subfamily B member 1 OS=Homo sapiens OX=9606 GN=SMARCB1 PE=1 SV=2	0	7	2	2	2	44.1	67	0.983	0.89	1.141	1.127	0.905	326.3	320.6	290.4	372.2	367.7	295.3	1.10445	0.143327	0.297871	0.525971	1312	0.569179	0.244751	311.911	308.14	247.467	Q12824
Q14409	Glycerol kinase 3 OS=Homo sapiens OX=9606 GN=GK3P PE=2 SV=2	0	4	2	3	2	60.6	51	0.947	0.9	0.934	0.904	0.9	205.1	194.3	184.5	191.4	185.3	184.5	0.961123	-0.0572063	0.298331	0.525301	1313	0.569624	0.244411	160.397	155.285	154.615	Q14409
P05362	Intercellular adhesion molecule 1 OS=Homo sapiens OX=9606 GN=ICAM1 PE=1 SV=2	0	4	2	3	2	57.8	148	0.978	0.934	0.942	1.054	1.087	510.7	499.4	477.1	481.3	538.1	555	1.05863	0.0822035	0.299035	0.524278	1314	0.570534	0.243719	403.339	450.938	465.101	P05362
Q92845	Kinesin-associated protein 3 OS=Homo sapiens OX=9606 GN=KIFAP3 PE=1 SV=2	0	4	3	3	2	91.1	113	0.917	1.069	0.986	1.088	1.131	254.9	233.9	272.4	251.4	277.3	288.2	1.07317	0.101884	0.299447	0.523679	1315	0.570886	0.243451	210.678	232.383	241.517	Q92845
Q16836	Hydroxyacyl-coenzyme A dehydrogenase, mitochondrial OS=Homo sapiens OX=9606 GN=HADH PE=1 SV=3	0	9	4	6	4	34.3	80	1.055	0.944	0.974	0.984	0.784	1255.2	1324.2	1185.4	1222.4	1234.6	984.1	0.914019	-0.129703	0.300692	0.521878	1316	0.572822	0.24198	1024.39	1034.62	824.695	Q16836
Q96GD0	Pyridoxal phosphate phosphatase OS=Homo sapiens OX=9606 GN=PDXP PE=1 SV=2	0	13	3	5	3	31.7	161	0.977	0.937	1.146	1.068	0.932	537.3	524.9	503.3	616	573.8	500.7	1.07985	0.110827	0.301051	0.521361	1317	0.57307	0.241792	516.22	480.855	419.596	Q96GD0
O60841	Eukaryotic translation initiation factor 5B OS=Homo sapiens OX=9606 GN=EIF5B PE=1 SV=4	0	3	4	5	4	138.7	117	1.036	0.889	0.979	1.062	1.074	686.3	710.9	610	671.7	728.6	737	1.06482	0.090605	0.302241	0.519647	1318	0.5749	0.240408	562.897	610.581	617.62	O60841
Q14847	LIM and SH3 domain protein 1 OS=Homo sapiens OX=9606 GN=LASP1 PE=1 SV=2	0	37	9	20	9	29.7	563	1.04	1.236	1.034	1.056	0.761	3674.4	3822.4	4543.4	3801.1	3880.4	2795.2	0.870143	-0.200675	0.302272	0.519603	1319	0.574522	0.240693	3185.39	3251.85	2342.43	Q14847
Q9Y295	Developmentally-regulated GTP-binding protein 1 OS=Homo sapiens OX=9606 GN=DRG1 PE=1 SV=1	0	8	2	5	2	40.5	207	0.92	0.887	0.939	0.977	1.11	910	836.8	807.6	854.4	889.1	1009.9	1.0779	0.10823	0.302614	0.51911	1320	0.574738	0.24053	716.003	745.083	846.315	Q9Y295
Q9UJU6	Drebrin-like protein OS=Homo sapiens OX=9606 GN=DBNL PE=1 SV=1	0	22	7	10	7	48.2	310	0.889	0.984	0.94	0.918	0.872	1802.7	1602.4	1774.2	1695.4	1655.5	1571.8	0.950457	-0.0733073	0.30282	0.518815	1321	0.574693	0.240564	1420.78	1387.34	1317.2	Q9UJU6
O15230	Laminin subunit alpha-5 OS=Homo sapiens OX=9606 GN=LAMA5 PE=1 SV=8	0	3	9	10	9	399.5	248	0.969	0.934	0.976	0.992	1.21	1080.4	1047	1009.3	1054.9	1071.9	1307.4	1.09484	0.130727	0.303333	0.51808	1322	0.575231	0.240157	884.026	898.273	1095.63	O15230
Q9UM54	Unconventional myosin-VI OS=Homo sapiens OX=9606 GN=MYO6 PE=1 SV=4	0	10	11	14	11	149.6	411	0.932	0.967	0.967	0.995	1.038	3432.2	3200.4	3320	3320.1	3413.9	3562.8	1.03458	0.0490507	0.303783	0.517436	1323	0.57565	0.239842	2782.31	2860.91	2985.69	Q9UM54
P17812	CTP synthase 1 OS=Homo sapiens OX=9606 GN=CTPS1 PE=1 SV=2	0	6	3	3	2	66.6	73	0.891	0.972	0.949	1.017	1.055	298.2	265.7	289.7	283	303.3	314.5	1.0553	0.0776467	0.305619	0.51482	1324	0.578691	0.237554	237.159	254.171	263.557	P17812
P29508	Serpin B3 OS=Homo sapiens OX=9606 GN=SERPINB3 PE=1 SV=2	0	11	4	8	2	44.5	140	1.235	1.132	1.197	1.158	1.937	304.4	376.1	344.7	364.3	352.5	589.8	1.27448	0.349912	0.305789	0.514579	1325	0.578575	0.23764	305.29	295.402	494.264	P29508
Q69YN2	CWF19-like protein 1 OS=Homo sapiens OX=9606 GN=CWF19L1 PE=1 SV=2	0	4	2	3	2	60.6	72	1.028	0.942	1.118	1.092	0.957	160.7	165.2	151.4	179.6	175.4	153.8	1.066	0.0922023	0.306567	0.513475	1326	0.57961	0.236864	150.508	146.989	128.887	Q69YN2
P67936	Tropomyosin alpha-4 chain OS=Homo sapiens OX=9606 GN=TPM4 PE=1 SV=3	0	33	9	19	5	28.5	554	1.022	1.036	0.989	1.03	0.929	2062.9	2108.6	2138.1	2041	2125.5	1915.6	0.963944	-0.052979	0.306734	0.513239	1327	0.579489	0.236955	1710.4	1781.21	1605.31	P67936
O75694	Nuclear pore complex protein Nup155 OS=Homo sapiens OX=9606 GN=NUP155 PE=1 SV=1	0	3	3	4	3	155.1	138	0.868	1.023	1.205	1.123	0.913	743.3	644.8	760.4	895.5	834.9	678.2	1.12106	0.164865	0.306878	0.513034	1328	0.579325	0.237078	750.446	699.662	568.344	O75694
O43390	Heterogeneous nuclear ribonucleoprotein R OS=Homo sapiens OX=9606 GN=HNRNPR PE=1 SV=1	0	23	12	20	9	70.9	523	0.952	0.937	1.049	0.926	1.201	2043.2	1944.2	1915	2143.8	1891.1	2454	1.09937	0.136672	0.307566	0.512062	1329	0.580187	0.236432	1796.55	1584.78	2056.5	O43390
Q92506	Estradiol 17-beta-dehydrogenase 8 OS=Homo sapiens OX=9606 GN=HSD17B8 PE=1 SV=2	0	16	3	3	3	27	136	0.904	0.955	0.965	0.876	0.877	312.2	282.4	298.3	301.3	273.6	273.9	0.95061	-0.073074	0.307753	0.511798	1330	0.580102	0.236496	252.495	229.282	229.533	Q92506
P98194	Calcium-transporting ATPase type 2C member 1 OS=Homo sapiens OX=9606 GN=ATP2C1 PE=1 SV=3	0	2	2	2	2	100.5	38	0.922	1.055	1.004	1.029	1.149	397.9	367	419.7	399.5	409.4	457.2	1.0688	0.0959914	0.311569	0.506446	1331	0.586854	0.23147	334.789	343.085	383.142	P98194
Q00796	Sorbitol dehydrogenase OS=Homo sapiens OX=9606 GN=SORD PE=1 SV=4	0	23	7	10	7	38.3	310	0.978	0.957	0.954	0.983	0.84	1890.5	1848.5	1808.8	1804.5	1857.7	1587.1	0.946195	-0.0797907	0.311993	0.505855	1332	0.587212	0.231205	1512.21	1556.79	1330.02	Q00796
Q9NRX5	Serine incorporator 1 OS=Homo sapiens OX=9606 GN=SERINC1 PE=1 SV=1	0	7	2	2	2	50.5	74	0.925	1.116	0.887	1.056	0.571	158.2	146.3	176.6	140.3	167.1	90.4	0.826855	-0.274294	0.314137	0.50288	1333	0.590804	0.228556	117.574	140.033	75.7569	Q9NRX5
Q9BYT8	Neurolysin, mitochondrial OS=Homo sapiens OX=9606 GN=NLN PE=1 SV=1	0	6	3	4	3	80.6	121	1.038	0.953	0.92	1.006	0.941	732.7	760.2	698	674.1	737	689.8	0.958921	-0.0605161	0.314401	0.502516	1334	0.590857	0.228518	564.909	617.62	578.066	Q9BYT8
P30050	60S ribosomal protein L12 OS=Homo sapiens OX=9606 GN=RPL12 PE=1 SV=1	0	37	5	6	5	17.8	160	1.109	0.989	1.019	1.003	0.806	1358	1505.6	1343.7	1383.8	1362.1	1094.7	0.912842	-0.131563	0.314635	0.502192	1335	0.590855	0.228519	1159.65	1141.47	917.379	P30050
Q15121	Astrocytic phosphoprotein PEA-15 OS=Homo sapiens OX=9606 GN=PEA15 PE=1 SV=2	0	15	2	4	2	15	90	1.02	1.189	1.036	1.005	0.942	313.2	319.5	372.5	324.5	314.8	294.8	0.929268	-0.105834	0.31687	0.499118	1336	0.594606	0.22577	271.937	263.808	247.048	Q15121
Q8WY22	BRI3-binding protein OS=Homo sapiens OX=9606 GN=BRI3BP PE=1 SV=1	0	10	2	2	2	27.8	41	0.97	0.988	1.033	0.964	1.137	220.9	214.3	218.4	228.2	212.9	251.1	1.05906	0.082781	0.31712	0.498777	1337	0.594629	0.225754	191.236	178.414	210.427	Q8WY22
Q14C86	GTPase-activating protein and VPS9 domain-containing protein 1 OS=Homo sapiens OX=9606 GN=GAPVD1 PE=1 SV=2	0	5	5	5	5	164.9	106	0.988	0.991	1.062	1.039	0.972	767.4	758.4	760.7	814.6	797.6	745.7	1.03123	0.0443616	0.318333	0.497118	1338	0.596459	0.22442	682.65	668.404	624.911	Q14C86
Q9Y277	Voltage-dependent anion-selective channel protein 3 OS=Homo sapiens OX=9606 GN=VDAC3 PE=1 SV=1	0	11	3	4	3	30.6	41	1.088	0.981	1.019	0.985	0.898	1032.8	1124	1013	1052.2	1017.7	927	0.945454	-0.0809209	0.31845	0.496959	1339	0.596231	0.224585	881.764	852.852	776.844	Q9Y277
Q08378	Golgin subfamily A member 3 OS=Homo sapiens OX=9606 GN=GOLGA3 PE=1 SV=2	0	3	4	5	4	167.3	149	0.911	1.055	0.984	1.056	1.128	433.1	394.7	456.9	426.1	457.3	488.6	1.06795	0.094849	0.318644	0.496694	1340	0.59615	0.224644	357.08	383.226	409.456	Q08378
O00116	Alkyldihydroxyacetonephosphate synthase, peroxisomal OS=Homo sapiens OX=9606 GN=AGPS PE=1 SV=1	0	11	6	9	6	72.9	287	0.949	0.879	0.925	0.891	0.885	1471.3	1396.9	1292.8	1360.9	1311.5	1302.1	0.955179	-0.0661569	0.320637	0.493986	1341	0.599431	0.22226	1140.46	1099.06	1091.18	O00116
Q9UHR4	Brain-specific angiogenesis inhibitor 1-associated protein 2-like protein 1 OS=Homo sapiens OX=9606 GN=BAIAP2L1 PE=1 SV=2	0	8	4	4	4	56.8	53	0.916	0.993	0.945	0.964	0.72	596.5	546.6	592.6	563.8	575.1	429.8	0.903785	-0.145948	0.322298	0.491742	1342	0.602088	0.22034	472.475	481.945	360.181	Q9UHR4
Q9P289	Serine/threonine-protein kinase 26 OS=Homo sapiens OX=9606 GN=STK26 PE=1 SV=2	0	14	5	7	3	46.5	151	0.906	0.948	1.025	0.94	1.02	1312	1188.2	1244.2	1344.4	1233.5	1338.3	1.04588	0.0647199	0.322327	0.491703	1343	0.601693	0.220625	1126.63	1033.7	1121.52	Q9P289
Q96M27	Protein PRRC1 OS=Homo sapiens OX=9606 GN=PRRC1 PE=1 SV=1	0	7	3	3	3	46.7	84	1.156	1.124	1.015	1.113	0.793	1066.9	1233.2	1199.5	1083	1187.9	845.8	0.890587	-0.167171	0.322601	0.491335	1344	0.601756	0.22058	907.575	995.483	708.796	Q96M27
O95793	Double-stranded RNA-binding protein Staufen homolog 1 OS=Homo sapiens OX=9606 GN=STAU1 PE=1 SV=2	0	15	8	13	7	63.1	326	0.959	0.935	1.022	0.939	1.124	2343.1	2246.5	2190.3	2394	2201.2	2633.6	1.06621	0.0924922	0.322826	0.491031	1345	0.601729	0.220599	2006.22	1844.65	2207.01	O95793
P20340	Ras-related protein Rab-6A OS=Homo sapiens OX=9606 GN=RAB6A PE=1 SV=3	0	28	5	10	4	23.6	275	1.076	1.086	1.037	1.035	0.977	2232.3	2401.7	2424	2314.4	2310.1	2182	0.964367	-0.0523463	0.323413	0.490243	1346	0.602374	0.220134	1939.51	1935.91	1828.56	P20340
P49792	E3 SUMO-protein ligase RanBP2 OS=Homo sapiens OX=9606 GN=RANBP2 PE=1 SV=2	0	6	16	21	16	358	472	1.02	1.242	1.285	1.322	1.046	2576	2628.6	3198.4	3309.6	3405.6	2694.5	1.1198	0.163244	0.324394	0.488928	1347	0.603753	0.219141	2773.51	2853.96	2258.04	P49792
Q08554	Desmocollin-1 OS=Homo sapiens OX=9606 GN=DSC1 PE=1 SV=2	0	12	8	9	8	99.9	246	1.086	1.19	0.977	1.392	3.116	850.8	923.7	1012	831.4	1184.5	2651	1.67483	0.74401	0.324956	0.488176	1348	0.60435	0.218712	696.729	992.634	2221.59	Q08554
O14732	Inositol monophosphatase 2 OS=Homo sapiens OX=9606 GN=IMPA2 PE=1 SV=1	0	8	2	2	2	31.3	61	1.004	0.925	0.919	1.09	1.377	394.7	396.5	365	362.7	430.3	543.5	1.15594	0.209069	0.325908	0.486905	1349	0.605672	0.217763	303.949	360.6	455.463	O14732
Q9NTI5	Sister chromatid cohesion protein PDS5 homolog B OS=Homo sapiens OX=9606 GN=PDS5B PE=1 SV=1	0	2	3	3	2	164.6	56	0.935	0.911	0.969	0.955	1.145	199.4	186.4	181.6	193.3	190.4	228.4	1.07878	0.109401	0.325922	0.486886	1350	0.605249	0.218066	161.989	159.559	191.404	Q9NTI5
Q9Y697	Cysteine desulfurase, mitochondrial OS=Homo sapiens OX=9606 GN=NFS1 PE=1 SV=3	0	9	3	5	3	50.2	111	1.038	0.893	0.957	0.936	0.868	780.1	809.4	696.9	746.3	729.9	677.4	0.941917	-0.0863275	0.326104	0.486643	1351	0.60514	0.218144	625.414	611.67	567.674	Q9Y697
P25311	Zinc-alpha-2-glycoprotein OS=Homo sapiens OX=9606 GN=AZGP1 PE=1 SV=2	0	18	4	6	4	34.2	186	1.083	1.016	1.044	1.138	2.542	768.8	832.3	780.8	802.4	875	1954.2	1.52467	0.608492	0.326556	0.486042	1352	0.60553	0.217864	672.426	733.267	1637.66	P25311
Q92890	Ubiquitin recognition factor in ER-associated degradation protein 1 OS=Homo sapiens OX=9606 GN=UFD1 PE=1 SV=3	0	13	3	3	3	34.5	90	0.948	0.985	1.163	1.098	0.92	547.2	518.8	538.8	636.6	600.6	503.6	1.08475	0.117357	0.32672	0.485824	1353	0.605386	0.217968	533.483	503.314	422.026	Q92890
Q9BTU6	Phosphatidylinositol 4-kinase type 2-alpha OS=Homo sapiens OX=9606 GN=PI4K2A PE=1 SV=1	0	4	2	2	2	54	74	0.991	0.932	1.243	1.1	0.909	186.7	185.1	174	232.1	205.5	169.8	1.11286	0.154275	0.328916	0.482915	1354	0.609005	0.215379	194.504	172.213	142.296	Q9BTU6
P84098	60S ribosomal protein L19 OS=Homo sapiens OX=9606 GN=RPL19 PE=1 SV=1	0	13	2	2	2	23.5	57	0.972	0.936	1.098	0.942	1.032	211.7	205.8	198.2	232.4	199.3	218.5	1.05603	0.078656	0.329254	0.482469	1355	0.60918	0.215254	194.756	167.017	183.107	P84098
O94979	Protein transport protein Sec31A OS=Homo sapiens OX=9606 GN=SEC31A PE=1 SV=3	0	11	12	16	12	132.9	423	0.977	1.127	1.267	1.334	0.938	2403.3	2347.1	2707.6	3043.8	3206	2254.9	1.14035	0.189472	0.3293	0.482408	1356	0.608817	0.215513	2550.76	2686.69	1889.65	O94979
P40616	ADP-ribosylation factor-like protein 1 OS=Homo sapiens OX=9606 GN=ARL1 PE=1 SV=1	0	19	2	2	2	20.4	59	0.974	0.787	0.989	0.983	1.015	126.6	123.3	99.6	125.2	124.4	128.5	1.08183	0.113475	0.329578	0.482042	1357	0.608881	0.215467	104.92	104.25	107.685	P40616
O75110	Probable phospholipid-transporting ATPase IIA OS=Homo sapiens OX=9606 GN=ATP9A PE=1 SV=3	0	3	4	4	4	118.5	44	1.095	1.028	1.027	1.028	0.892	613.5	672	630.4	629.8	630.5	547.3	0.943473	-0.0839468	0.330662	0.480615	1358	0.610435	0.214361	527.784	528.371	458.648	O75110
P51149	Ras-related protein Rab-7a OS=Homo sapiens OX=9606 GN=RAB7A PE=1 SV=1	0	43	8	13	8	23.5	402	1.104	1.138	1.064	1.055	0.901	3322.5	3668.9	3781.4	3534.5	3504.8	2994	0.931355	-0.102597	0.331493	0.479525	1359	0.611519	0.21359	2961.98	2937.09	2509.03	P51149
O00267	Transcription elongation factor SPT5 OS=Homo sapiens OX=9606 GN=SUPT5H PE=1 SV=1	0	2	2	2	2	120.9	87	0.899	0.848	1.028	1.023	0.899	283.7	255.1	240.5	291.8	290.1	255.1	1.07404	0.103049	0.331887	0.479009	1360	0.611795	0.213394	244.534	243.109	213.779	O00267
P07900	Heat shock protein HSP 90-alpha OS=Homo sapiens OX=9606 GN=HSP90AA1 PE=1 SV=5	0	24	16	37	9	84.6	1064	1.03	0.862	0.957	1.084	1.066	7193.7	7408.7	6200	6882.3	7798.4	7669.9	1.07442	0.103564	0.333558	0.476829	1361	0.614423	0.211533	5767.5	6535.21	6427.52	P07900
Q6NVY1	3-hydroxyisobutyryl-CoA hydrolase, mitochondrial OS=Homo sapiens OX=9606 GN=HIBCH PE=1 SV=2	0	9	4	7	4	43.5	81	1.016	0.967	1.018	1.063	0.988	1375.4	1396.8	1330.5	1400.4	1462	1358.3	1.02876	0.0409086	0.334702	0.475342	1362	0.616078	0.210364	1173.56	1225.18	1138.28	Q6NVY1
Q6UW02	Cytochrome P450 20A1 OS=Homo sapiens OX=9606 GN=CYP20A1 PE=1 SV=1	0	7	2	3	2	52.4	127	1.111	1.197	1.146	1.222	1.145	154.4	171.5	184.8	176.9	188.7	176.8	1.06207	0.0868811	0.334789	0.475229	1363	0.615786	0.21057	148.246	158.134	148.162	Q6UW02
Q05397	Focal adhesion kinase 1 OS=Homo sapiens OX=9606 GN=PTK2 PE=1 SV=2	0	2	2	2	2	119.2	36	0.916	0.979	0.97	0.935	0.741	133	121.8	130.2	129	124.4	98.5	0.914026	-0.129693	0.334857	0.47514	1364	0.61546	0.2108	108.104	104.25	82.5449	Q05397
Q9HB21	Pleckstrin homology domain-containing family A member 1 OS=Homo sapiens OX=9606 GN=PLEKHA1 PE=1 SV=2	0	9	3	3	3	45.5	66	0.955	1.017	0.963	1	0.855	572.1	546.3	582	550.9	571.8	489.1	0.947895	-0.0772014	0.335669	0.474089	1365	0.6165	0.210067	461.665	479.179	409.875	Q9HB21
Q9Y2X3	Nucleolar protein 58 OS=Homo sapiens OX=9606 GN=NOP58 PE=1 SV=1	0	8	3	5	3	59.5	159	0.893	0.832	1.038	0.847	1.293	1348.8	1204.5	1122.5	1400.5	1142.2	1744.2	1.16625	0.221876	0.336084	0.473552	1366	0.61681	0.209849	1173.65	957.185	1461.67	Q9Y2X3
O00151	PDZ and LIM domain protein 1 OS=Homo sapiens OX=9606 GN=PDLIM1 PE=1 SV=4	0	18	5	9	5	36	234	0.922	1.061	0.996	0.954	0.773	2191.3	2020.1	2324.2	2182.3	2091.6	1694.4	0.913198	-0.131	0.33766	0.47152	1367	0.619249	0.208135	1828.81	1752.8	1419.94	O00151
P11274	Breakpoint cluster region protein OS=Homo sapiens OX=9606 GN=BCR PE=1 SV=2	0	3	3	4	3	142.7	129	0.859	0.974	0.908	0.924	0.831	409.1	351.5	398.7	371.7	378.1	340.1	0.940136	-0.0890582	0.337756	0.471397	1368	0.618972	0.208329	311.492	316.855	285.01	P11274
Q86VS8	Protein Hook homolog 3 OS=Homo sapiens OX=9606 GN=HOOK3 PE=1 SV=2	0	5	3	4	3	83.1	112	0.824	0.954	0.902	0.893	0.742	256.5	211.4	244.7	231.4	229.1	190.3	0.913275	-0.130878	0.338727	0.47015	1369	0.620299	0.207399	193.918	191.99	159.475	Q86VS8
P04181	Ornithine aminotransferase, mitochondrial OS=Homo sapiens OX=9606 GN=OAT PE=1 SV=1	0	9	3	4	3	48.5	142	1.032	0.882	0.942	0.958	0.746	407.4	420.4	359.2	383.8	390.4	304	0.90834	-0.138695	0.338977	0.469829	1370	0.620304	0.207396	321.632	327.163	254.758	P04181
Q9UL25	Ras-related protein Rab-21 OS=Homo sapiens OX=9606 GN=RAB21 PE=1 SV=3	0	19	3	4	3	24.3	98	0.876	0.99	0.986	0.971	1.074	858.4	751.6	849.5	846.6	833.7	922	1.05806	0.0814222	0.339398	0.46929	1371	0.620621	0.207173	709.467	698.656	772.654	Q9UL25
P61106	Ras-related protein Rab-14 OS=Homo sapiens OX=9606 GN=RAB14 PE=1 SV=4	0	26	5	10	5	23.9	170	1.008	1.081	1.018	1.02	0.837	2411.6	2430.1	2606.8	2454.8	2459.2	2019.4	0.930845	-0.103387	0.339846	0.468718	1372	0.620987	0.206918	2057.17	2060.86	1692.3	P61106
Q9Y2H0	Disks large-associated protein 4 OS=Homo sapiens OX=9606 GN=DLGAP4 PE=1 SV=3	0	3	2	2	2	107.9	56	0.861	0.886	1.058	0.984	0.905	190.7	164.1	169	201.8	187.6	172.5	1.07274	0.101297	0.341047	0.467186	1373	0.622727	0.205703	169.112	157.212	144.558	Q9Y2H0
P22087	rRNA 2'-O-methyltransferase fibrillarin OS=Homo sapiens OX=9606 GN=FBL PE=1 SV=2	0	6	2	2	2	33.8	29	1.17	0.945	0.932	1.05	0.836	525.9	615.5	496.8	490.4	552	439.4	0.904529	-0.144761	0.341403	0.466733	1374	0.622924	0.205565	410.965	462.586	368.226	P22087
P15260	Interferon gamma receptor 1 OS=Homo sapiens OX=9606 GN=IFNGR1 PE=1 SV=1	0	4	2	2	2	54.4	39	0.849	1.077	1.083	0.989	1.097	198.6	168.5	213.8	215.1	196.3	217.8	1.08315	0.115229	0.341551	0.466544	1375	0.622741	0.205693	180.258	164.503	182.521	P15260
P53999	Activated RNA polymerase II transcriptional coactivator p15 OS=Homo sapiens OX=9606 GN=SUB1 PE=1 SV=3	0	16	2	3	2	14.4	91	1.312	1.262	1.249	1.259	1.436	386.1	506.6	487.2	482.1	486	554.2	1.1032	0.141689	0.342217	0.465698	1376	0.623501	0.205163	404.009	407.277	464.43	P53999
P07741	Adenine phosphoribosyltransferase OS=Homo sapiens OX=9606 GN=APRT PE=1 SV=2	0	22	4	5	4	19.6	135	1.004	0.957	0.994	0.966	0.837	865.9	869.5	828.2	860.6	836.5	724.7	0.944687	-0.0820914	0.342219	0.465696	1377	0.623052	0.205476	721.199	701.003	607.312	P07741
P34913	Bifunctional epoxide hydrolase 2 OS=Homo sapiens OX=9606 GN=EPHX2 PE=1 SV=2	0	7	3	3	3	62.6	77	0.909	1.033	0.848	0.778	1.039	494	448.9	510.5	419.1	384.3	513.1	0.905807	-0.142724	0.344877	0.462336	1378	0.627435	0.202431	351.214	322.051	429.988	P34913
Q16181	Septin-7 OS=Homo sapiens OX=9606 GN=SEPTIN7 PE=1 SV=2	0	12	5	7	5	50.6	210	1.02	0.884	0.957	0.941	0.777	1199.9	1223.5	1060.9	1148.5	1128.8	931.8	0.921017	-0.1187	0.345169	0.461968	1379	0.627511	0.202378	962.465	945.956	780.866	Q16181
Q9P0K7	Ankycorbin OS=Homo sapiens OX=9606 GN=RAI14 PE=1 SV=2	0	8	8	9	8	110	223	0.801	1.384	0.892	0.89	0.853	1217.9	975.5	1685.9	1086.3	1083.8	1039.2	0.827288	-0.273538	0.345568	0.461467	1380	0.627781	0.202192	910.34	908.245	870.869	Q9P0K7
P68371	Tubulin beta-4B chain OS=Homo sapiens OX=9606 GN=TUBB4B PE=1 SV=1	0	31	11	50	2	49.8	1199	0.907	1.093	0.996	0.949	0.793	2277.5	2065.2	2489.1	2268.8	2161.7	1805.9	0.912849	-0.131552	0.345788	0.46119	1381	0.627727	0.202229	1901.3	1811.55	1513.38	P68371
Q6WCQ1	Myosin phosphatase Rho-interacting protein OS=Homo sapiens OX=9606 GN=MPRIP PE=1 SV=3	0	3	3	3	3	116.5	28	0.819	1.114	0.881	0.938	0.818	330.5	270.6	368.3	291.2	310	270.3	0.89901	-0.153591	0.347249	0.459359	1382	0.629923	0.200713	244.031	259.786	226.517	Q6WCQ1
P61626	Lysozyme C OS=Homo sapiens OX=9606 GN=LYZ PE=1 SV=1	0	14	2	2	2	16.5	57	1.276	0.908	1.114	1.09	2.351	335.7	428.2	304.7	373.8	365.8	789	1.43047	0.516489	0.348724	0.457519	1383	0.63214	0.199186	313.252	306.547	661.197	P61626
P23396	40S ribosomal protein S3 OS=Homo sapiens OX=9606 GN=RPS3 PE=1 SV=2	0	56	13	23	13	26.7	767	1.045	0.867	0.933	0.86	0.932	7158.4	7483.6	6203.8	6678.3	6155.9	6672.8	0.935776	-0.0957648	0.349215	0.456907	1384	0.632574	0.198888	5596.54	5158.76	5591.93	P23396
O75822	Eukaryotic translation initiation factor 3 subunit J OS=Homo sapiens OX=9606 GN=EIF3J PE=1 SV=2	0	6	2	3	2	29	83	1.037	1.096	1.093	1.192	1.025	512.8	531.7	562	560.4	611.4	525.8	1.05671	0.0795756	0.349616	0.456409	1385	0.632842	0.198705	469.626	512.365	440.63	O75822
Q3ZCQ8	Mitochondrial import inner membrane translocase subunit TIM50 OS=Homo sapiens OX=9606 GN=TIMM50 PE=1 SV=2	0	7	2	2	2	39.6	59	0.981	0.922	1.027	0.934	1.217	208.7	204.8	192.3	214.3	194.9	254	1.09475	0.130602	0.349674	0.456337	1386	0.632491	0.198946	179.587	163.33	212.857	Q3ZCQ8
P27695	DNA-(apurinic or apyrimidinic site) endonuclease OS=Homo sapiens OX=9606 GN=APEX1 PE=1 SV=2	0	12	3	3	3	35.5	73	1.055	1.009	1.128	1.172	0.968	246.9	260.5	249	278.4	289.3	239	1.0665	0.0928829	0.349825	0.456149	1387	0.632308	0.199071	233.304	242.439	200.287	P27695
P61978	Heterogeneous nuclear ribonucleoprotein K OS=Homo sapiens OX=9606 GN=HNRNPK PE=1 SV=1	0	26	11	25	11	50.9	742	1.136	1.059	1.259	1.232	0.997	4587	5211.4	4858.6	5773	5652	4571.9	1.09142	0.126203	0.349999	0.455933	1388	0.632167	0.199168	4837.88	4736.48	3831.34	P61978
P62249	40S ribosomal protein S16 OS=Homo sapiens OX=9606 GN=RPS16 PE=1 SV=2	0	24	4	5	4	16.4	144	1.012	0.88	0.9	0.82	0.976	934.6	945.5	822	840.9	766.4	912.1	0.932386	-0.101001	0.350642	0.455137	1389	0.632871	0.198685	704.69	642.258	764.357	P62249
Q8IVT2	Mitotic interactor and substrate of PLK1 OS=Homo sapiens OX=9606 GN=MISP PE=1 SV=1	0	9	5	7	5	75.3	262	0.892	1.1	0.984	1.098	1.159	1370.1	1221.6	1506.8	1348.9	1503.7	1588	1.08347	0.115659	0.350953	0.454751	1390	0.632978	0.198611	1130.4	1260.13	1330.77	Q8IVT2
Q00610	Clathrin heavy chain 1 OS=Homo sapiens OX=9606 GN=CLTC PE=1 SV=5	0	21	29	48	29	191.5	1281	1.06	1.467	1.492	1.563	1.112	6783.1	7191.7	9948.2	10121.6	10601.7	7545.5	1.18166	0.240812	0.351273	0.454356	1391	0.633099	0.198529	8482.09	8884.43	6323.27	Q00610
Q9NZL9	Methionine adenosyltransferase 2 subunit beta OS=Homo sapiens OX=9606 GN=MAT2B PE=1 SV=1	0	11	2	2	2	37.5	99	0.806	0.934	0.927	0.84	0.693	108.4	87.4	101.2	100.5	91	75.1	0.897643	-0.155786	0.35233	0.45305	1392	0.634549	0.197535	84.2209	76.2597	62.9352	Q9NZL9
Q9NZH8	Interleukin-36 gamma OS=Homo sapiens OX=9606 GN=IL36G PE=1 SV=1	0	13	2	2	2	18.7	49	1.127	1.069	1.006	1.176	2.281	368.6	415.4	394.1	370.8	433.3	840.8	1.39623	0.481538	0.352354	0.453021	1393	0.634136	0.197818	310.737	363.114	704.606	Q9NZH8
P08579	U2 small nuclear ribonucleoprotein B'' OS=Homo sapiens OX=9606 GN=SNRPB2 PE=1 SV=1	0	12	3	3	3	25.5	118	1.206	1.205	1.205	1.225	1.198	584.8	705.3	704.5	704.6	716.4	700.7	1.06372	0.0891212	0.352564	0.452762	1394	0.634059	0.19787	590.468	600.357	587.2	P08579
Q9NWV8	BRISC and BRCA1-A complex member 1 OS=Homo sapiens OX=9606 GN=BABAM1 PE=1 SV=1	0	10	2	3	2	36.5	109	0.831	0.936	0.901	0.867	0.832	458.2	380.7	428.6	412.6	397.2	381	0.939487	-0.0900546	0.353029	0.452189	1395	0.63444	0.197609	345.767	332.861	319.285	Q9NWV8
Q6IAA8	Ragulator complex protein LAMTOR1 OS=Homo sapiens OX=9606 GN=LAMTOR1 PE=1 SV=2	0	23	2	2	2	17.7	97	1.023	1.17	1.075	1.09	1.422	654	669	765.3	703	713	929.7	1.12326	0.16769	0.353231	0.451941	1396	0.634349	0.197672	589.127	597.508	779.106	Q6IAA8
Q7Z3C6	Autophagy-related protein 9A OS=Homo sapiens OX=9606 GN=ATG9A PE=1 SV=3	0	3	2	2	2	94.4	56	0.913	1.104	1.037	1.008	1.674	229.7	209.7	253.6	238.2	231.6	384.5	1.23276	0.301887	0.355345	0.44935	1397	0.637687	0.195392	199.616	194.085	322.218	Q7Z3C6
Q9P0L0	Vesicle-associated membrane protein-associated protein A OS=Homo sapiens OX=9606 GN=VAPA PE=1 SV=3	0	21	4	4	3	27.9	132	1.106	0.979	1.25	1.486	0.897	509.3	563.4	498.5	636.5	757	457	1.17776	0.236048	0.356697	0.447701	1398	0.639656	0.194054	533.399	634.38	382.975	Q9P0L0
O00232	26S proteasome non-ATPase regulatory subunit 12 OS=Homo sapiens OX=9606 GN=PSMD12 PE=1 SV=3	0	13	6	9	6	52.9	193	1.04	0.885	1.022	1.076	0.991	1346.1	1400.1	1191.6	1375.7	1447.8	1334.3	1.05587	0.0784305	0.358398	0.445635	1399	0.642247	0.192298	1152.86	1213.28	1118.17	O00232
P62316	Small nuclear ribonucleoprotein Sm D2 OS=Homo sapiens OX=9606 GN=SNRPD2 PE=1 SV=1	0	31	4	6	4	13.5	102	1.114	1.056	1.09	0.936	0.964	908.1	1011.9	958.7	990	850.4	875.9	0.943586	-0.0837746	0.359493	0.44431	1400	0.643749	0.191284	829.639	712.651	734.021	P62316
P46108	Adapter molecule crk OS=Homo sapiens OX=9606 GN=CRK PE=1 SV=2	0	19	5	5	5	33.8	221	0.98	1.025	1.019	0.966	0.929	920.8	901.9	943.8	938.3	889.2	855.8	0.969926	-0.0440536	0.359972	0.443731	1401	0.644147	0.191015	786.313	745.166	717.177	P46108
O96000	NADH dehydrogenase [ubiquinone] 1 beta subcomplex subunit 10 OS=Homo sapiens OX=9606 GN=NDUFB10 PE=1 SV=3	0	14	2	2	2	20.8	27	0.885	1.053	1.058	0.945	1.26	149.3	132.1	157.2	157.9	141	188	1.11012	0.15072	0.360771	0.442768	1402	0.645116	0.190362	132.323	118.161	157.548	O96000
Q8IW75	Serpin A12 OS=Homo sapiens OX=9606 GN=SERPINA12 PE=1 SV=1	0	4	2	2	2	47.1	29	1.014	1.097	0.974	1.126	1.734	180.6	183.1	198	175.9	203.4	313.1	1.23269	0.301806	0.360823	0.442706	1403	0.64475	0.190609	147.408	170.453	262.384	Q8IW75
O14974	Protein phosphatase 1 regulatory subunit 12A OS=Homo sapiens OX=9606 GN=PPP1R12A PE=1 SV=1	0	3	3	3	3	115.2	49	0.94	1.176	1.247	1.011	1.162	258.6	243	304	322.4	261.5	300.5	1.09782	0.134635	0.361744	0.441599	1404	0.645934	0.189812	270.177	219.142	251.825	O14974
P61758	Prefoldin subunit 3 OS=Homo sapiens OX=9606 GN=VBP1 PE=1 SV=4	0	14	3	4	3	22.6	115	1.021	0.999	1.004	1.006	0.892	978.9	999.8	977.9	983.2	984.4	872.7	0.960664	-0.0578958	0.362116	0.441152	1405	0.646139	0.189674	823.94	824.946	731.339	P61758
P25685	DnaJ homolog subfamily B member 1 OS=Homo sapiens OX=9606 GN=DNAJB1 PE=1 SV=4	0	18	6	6	6	38	128	0.998	1.035	1.131	1.21	0.941	839.4	838	868.7	949.3	1015.3	789.9	1.08185	0.113501	0.362513	0.440676	1406	0.646387	0.189507	795.531	850.841	661.951	P25685
P55786	Puromycin-sensitive aminopeptidase OS=Homo sapiens OX=9606 GN=NPEPPS PE=1 SV=2	0	3	3	3	3	103.2	32	0.892	0.876	0.799	0.901	0.907	696.3	620.9	609.8	556.5	627	631.5	0.941879	-0.086387	0.363544	0.439443	1407	0.647765	0.188583	466.358	525.438	529.209	P55786
P36578	60S ribosomal protein L4 OS=Homo sapiens OX=9606 GN=RPL4 PE=1 SV=5	0	17	7	9	7	47.7	186	0.968	0.695	1.207	0.818	1.103	2527.5	2446.1	1756.9	3051	2067	2787	1.1745	0.232052	0.363778	0.439164	1408	0.647721	0.188612	2556.8	1732.19	2335.56	P36578
P28066	Proteasome subunit alpha type-5 OS=Homo sapiens OX=9606 GN=PSMA5 PE=1 SV=3	0	17	3	5	3	26.4	290	1.02	0.95	0.858	0.919	1.028	1274.2	1300.1	1210.6	1093.3	1170.6	1309.9	0.944226	-0.0827963	0.36378	0.439161	1409	0.647266	0.188917	916.206	980.985	1097.72	P28066
P36915	Guanine nucleotide-binding protein-like 1 OS=Homo sapiens OX=9606 GN=GNL1 PE=1 SV=2	0	7	4	4	4	68.6	130	0.914	0.936	1.004	0.964	0.971	429.9	393.1	402.5	431.5	414.2	417.4	1.03068	0.0435984	0.364131	0.438742	1410	0.64743	0.188807	361.605	347.107	349.789	P36915
O00762	Ubiquitin-conjugating enzyme E2 C OS=Homo sapiens OX=9606 GN=UBE2C PE=1 SV=1	0	10	2	3	2	19.6	112	1.037	1.133	1.272	1.238	0.973	374.2	387.9	424	476	463.4	364.1	1.09898	0.136165	0.365535	0.437071	1411	0.649466	0.187444	398.897	388.338	305.123	O00762
Q9NVV4	Poly(A) RNA polymerase, mitochondrial OS=Homo sapiens OX=9606 GN=MTPAP PE=1 SV=1	0	4	2	2	2	66.1	57	1.121	0.893	1.078	1.111	1.036	466.3	522.6	416.5	502.7	518.2	483.2	1.07023	0.0979197	0.365694	0.436883	1412	0.649287	0.187563	421.272	434.261	404.931	Q9NVV4
Q13586	Stromal interaction molecule 1 OS=Homo sapiens OX=9606 GN=STIM1 PE=1 SV=3	0	7	3	3	3	77.4	189	0.967	0.948	1.046	1.131	0.926	353.2	341.6	335	369.4	399.5	327.1	1.06428	0.0898836	0.365957	0.43657	1413	0.649295	0.187558	309.564	334.789	274.116	Q13586
O43747	AP-1 complex subunit gamma-1 OS=Homo sapiens OX=9606 GN=AP1G1 PE=1 SV=5	0	10	7	10	7	91.3	265	0.988	1.025	1.038	1.109	0.983	1717.7	1697.8	1761.4	1783.7	1904.5	1688.3	1.03856	0.0545789	0.365962	0.436564	1414	0.648844	0.18786	1494.77	1596.01	1414.83	O43747
P30046	D-dopachrome decarboxylase OS=Homo sapiens OX=9606 GN=DDT PE=1 SV=3	0.001	13	2	2	2	12.7	30	1.152	1.217	1.4	1.301	1.045	495.2	570.2	602.7	693.4	644.1	517.7	1.11216	0.153369	0.366105	0.436395	1415	0.648639	0.187997	581.082	539.768	433.842	P30046
Q5T4S7	E3 ubiquitin-protein ligase UBR4 OS=Homo sapiens OX=9606 GN=UBR4 PE=1 SV=1	0	2	7	8	7	573.5	190	0.955	1.103	1.121	1.223	0.973	1166.7	1114.4	1287.4	1308	1426.5	1135.2	1.08441	0.116904	0.367352	0.434918	1416	0.650389	0.186827	1096.13	1195.43	951.319	Q5T4S7
Q9H267	Vacuolar protein sorting-associated protein 33B OS=Homo sapiens OX=9606 GN=VPS33B PE=1 SV=2	0	8	4	4	4	70.5	67	0.96	1.061	1.026	0.997	1.344	615.1	590.3	652.6	631.2	613.4	826.5	1.11469	0.156647	0.371405	0.430153	1417	0.6571	0.182368	528.958	514.041	692.623	Q9H267
Q9NR31	GTP-binding protein SAR1a OS=Homo sapiens OX=9606 GN=SAR1A PE=1 SV=1	0	10	2	3	2	22.4	55	1.065	1.015	0.992	0.989	1.028	591.9	630.2	600.7	587.1	585.6	608.6	0.977233	-0.0332258	0.371619	0.429902	1418	0.657016	0.182424	492.001	490.744	510.018	Q9NR31
P61006	Ras-related protein Rab-8A OS=Homo sapiens OX=9606 GN=RAB8A PE=1 SV=1	0	20	4	4	2	23.7	61	1.029	1.112	1.045	1.032	0.84	419.4	431.6	466.4	438.3	432.9	352.3	0.928723	-0.106679	0.372141	0.429293	1419	0.657475	0.182121	367.304	362.778	295.234	P61006
Q6Y7W6	GRB10-interacting GYF protein 2 OS=Homo sapiens OX=9606 GN=GIGYF2 PE=1 SV=1	0	4	3	3	3	150	100	0.996	0.978	0.984	0.999	1.31	270.2	269.1	264.1	266	270	354	1.10779	0.147687	0.372181	0.429246	1420	0.657083	0.18238	222.913	226.265	296.659	Q6Y7W6
P50454	Serpin H1 OS=Homo sapiens OX=9606 GN=SERPINH1 PE=1 SV=2	0	23	9	17	9	46.4	458	1.023	0.802	0.917	0.863	0.817	3805.9	3894.3	3052.1	3489.7	3284.4	3107.9	0.919059	-0.12177	0.372416	0.428972	1421	0.657035	0.182411	2924.43	2752.39	2604.48	P50454
Q9ULC3	Ras-related protein Rab-23 OS=Homo sapiens OX=9606 GN=RAB23 PE=1 SV=1	0	16	3	3	3	26.6	88	0.959	0.902	1.045	1.014	0.934	766.9	735.4	691.8	801.7	777.3	716	1.04599	0.0648649	0.372517	0.428854	1422	0.656751	0.182599	671.84	651.392	600.022	Q9ULC3
P18583	Protein SON OS=Homo sapiens OX=9606 GN=SON PE=1 SV=4	0.001	1	2	2	2	263.7	29	1.358	1.281	1.441	1.418	1.187	424.4	576.1	543.6	611.7	601.6	503.8	1.11204	0.153208	0.372927	0.428376	1423	0.657012	0.182427	512.616	504.152	422.194	P18583
P61254	60S ribosomal protein L26 OS=Homo sapiens OX=9606 GN=RPL26 PE=1 SV=1	0	12	2	3	2	17.2	121	1.016	0.949	1.003	0.846	0.962	333.3	338.7	316.5	334.4	282	320.8	0.948103	-0.076884	0.372962	0.428336	1424	0.656612	0.182691	280.234	236.321	268.836	P61254
O43237	Cytoplasmic dynein 1 light intermediate chain 2 OS=Homo sapiens OX=9606 GN=DYNC1LI2 PE=1 SV=1	0	9	4	5	4	54.1	152	0.941	1.016	0.947	1	0.897	713.1	671.4	724.2	675.6	713.3	640	0.962157	-0.0556561	0.373486	0.427726	1425	0.657073	0.182386	566.166	597.759	536.332	O43237
P11279	Lysosome-associated membrane glycoprotein 1 OS=Homo sapiens OX=9606 GN=LAMP1 PE=1 SV=3	0	7	3	4	3	44.9	83	1.162	1.07	1.015	1.184	1.382	445.7	518	477.1	452.3	527.8	616.1	1.10786	0.147771	0.373524	0.427681	1426	0.65668	0.182646	379.036	442.306	516.304	P11279
P17655	Calpain-2 catalytic subunit OS=Homo sapiens OX=9606 GN=CAPN2 PE=1 SV=6	0	4	3	3	3	79.9	75	1.057	0.951	0.931	1	0.966	803.3	848.7	763.7	748	803.7	775.9	0.96353	-0.0535981	0.373691	0.427487	1427	0.656513	0.182757	626.838	673.516	650.219	P17655
Q8NBJ4	Golgi membrane protein 1 OS=Homo sapiens OX=9606 GN=GOLM1 PE=1 SV=1	0	9	4	4	4	45.3	102	1.122	0.902	1.025	1.096	1.112	608.9	683.4	549.3	623.8	667	676.9	1.06847	0.0955505	0.37435	0.426722	1428	0.65721	0.182296	522.756	558.959	567.255	Q8NBJ4
Q07866	Kinesin light chain 1 OS=Homo sapiens OX=9606 GN=KLC1 PE=1 SV=2	0	14	8	12	5	65.3	284	0.941	0.981	1.05	1.092	0.933	1239.3	1166.6	1215.9	1300.7	1353.2	1155.9	1.05191	0.0730084	0.374586	0.426449	1429	0.657164	0.182326	1090.01	1134.01	968.666	Q07866
P17152	Transmembrane protein 11, mitochondrial OS=Homo sapiens OX=9606 GN=TMEM11 PE=1 SV=1	0	13	3	3	3	21.5	57	1.095	1.041	1.169	1.244	0.976	525.1	575.1	546.6	613.7	653.1	512.6	1.08052	0.111726	0.374649	0.426375	1430	0.656815	0.182557	514.292	547.31	429.569	P17152
Q96KB5	Lymphokine-activated killer T-cell-originated protein kinase OS=Homo sapiens OX=9606 GN=PBK PE=1 SV=3	0	4	2	2	2	36.1	38	1.058	1.004	0.996	1.035	0.89	354.9	375.7	356.3	353.5	367.4	316	0.953998	-0.0679424	0.376138	0.424653	1431	0.658964	0.181138	296.24	307.888	264.814	Q96KB5
P47755	F-actin-capping protein subunit alpha-2 OS=Homo sapiens OX=9606 GN=CAPZA2 PE=1 SV=3	0	8	2	5	2	32.9	82	0.972	0.945	0.868	0.915	1.005	823	799.5	777.3	714.1	753	826.8	0.955871	-0.0651117	0.377365	0.423238	1432	0.660652	0.180027	598.429	631.028	692.874	P47755
P40939	Trifunctional enzyme subunit alpha, mitochondrial OS=Homo sapiens OX=9606 GN=HADHA PE=1 SV=2	0	27	18	25	18	82.9	693	0.977	0.806	0.904	0.874	0.802	6285.8	6140.2	5065	5679.4	5495.2	5039.4	0.926991	-0.109373	0.377648	0.422913	1433	0.660686	0.180005	4759.45	4605.08	4223.11	P40939
P20645	Cation-dependent mannose-6-phosphate receptor OS=Homo sapiens OX=9606 GN=M6PR PE=1 SV=1	0	12	3	5	3	31	72	1.098	0.86	0.761	0.958	0.957	1232	1352.8	1059.8	937	1180.2	1178.6	0.904297	-0.145132	0.377653	0.422907	1434	0.660235	0.180301	785.224	989.03	987.689	P20645
Q8IYI6	Exocyst complex component 8 OS=Homo sapiens OX=9606 GN=EXOC8 PE=1 SV=2	0	3	2	2	2	81.7	99	0.993	0.993	1.091	1.145	0.936	214.8	213.4	213.2	234.4	246	201	1.06236	0.0872776	0.37918	0.421154	1435	0.662443	0.178852	196.432	206.153	168.442	Q8IYI6
Q86YZ3	Hornerin OS=Homo sapiens OX=9606 GN=HRNR PE=1 SV=2	0	21	18	34	18	282.2	1477	0.782	0.977	1.147	0.745	1.79	2681.9	2096.6	2619.2	3075.1	1997.2	4801.9	1.33477	0.416587	0.380171	0.420021	1436	0.66371	0.178022	2576.99	1673.69	4024.08	Q86YZ3
Q00341	Vigilin OS=Homo sapiens OX=9606 GN=HDLBP PE=1 SV=2	0	15	18	20	18	141.4	446	0.968	0.941	0.96	0.97	0.883	4880.8	4722.7	4592.3	4685.2	4734.6	4310.1	0.96718	-0.048143	0.380928	0.419157	1437	0.664569	0.17746	3926.29	3967.68	3611.95	Q00341
Q13409	Cytoplasmic dynein 1 intermediate chain 2 OS=Homo sapiens OX=9606 GN=DYNC1I2 PE=1 SV=3	0	8	4	6	4	71.4	287	0.973	1.006	0.938	0.971	1.005	740.9	720.6	745.1	694.9	719.3	744.6	0.978338	-0.0315955	0.381553	0.418445	1438	0.665197	0.17705	582.339	602.787	623.989	Q13409
P01040	Cystatin-A OS=Homo sapiens OX=9606 GN=CSTA PE=1 SV=1	0	31	2	3	2	11	138	1.189	0.882	0.853	1.189	3.341	788.5	937.9	695.7	672.5	937.4	2634.2	1.75224	0.8092	0.381766	0.418203	1439	0.665106	0.177109	563.568	785.559	2207.51	P01040
P19174	1-phosphatidylinositol 4,5-bisphosphate phosphodiesterase gamma-1 OS=Homo sapiens OX=9606 GN=PLCG1 PE=1 SV=1	0	4	5	5	5	148.4	95	0.951	0.948	1.024	1.048	0.937	1048.7	997.6	993.6	1073.8	1099.4	983	1.03826	0.0541648	0.382157	0.417758	1440	0.665325	0.176966	899.865	921.318	823.773	P19174
Q08379	Golgin subfamily A member 2 OS=Homo sapiens OX=9606 GN=GOLGA2 PE=1 SV=3	0	7	5	6	5	113	154	0.912	1.048	1.131	1.068	0.953	703.9	642.1	737.6	796	752	670.9	1.06494	0.0907663	0.383229	0.416542	1441	0.666728	0.176051	667.063	630.19	562.227	Q08379
P15374	Ubiquitin carboxyl-terminal hydrolase isozyme L3 OS=Homo sapiens OX=9606 GN=UCHL3 PE=1 SV=1	0	16	3	5	3	26.2	166	0.976	1.006	1.115	1.118	0.932	433.6	423.1	436.4	483.2	484.6	404.1	1.06094	0.0853415	0.384277	0.415356	1442	0.668087	0.175167	404.931	406.104	338.643	P15374
Q9C0J8	pre-mRNA 3' end processing protein WDR33 OS=Homo sapiens OX=9606 GN=WDR33 PE=1 SV=2	0	2	2	2	2	145.8	51	0.953	0.994	1.241	1.196	0.862	284.1	270.7	282.3	352.5	339.9	244.9	1.1197	0.163111	0.38432	0.415307	1443	0.667699	0.175419	295.402	284.843	205.231	Q9C0J8
Q9NUP9	Protein lin-7 homolog C OS=Homo sapiens OX=9606 GN=LIN7C PE=1 SV=1	0	17	4	5	4	21.8	78	1.034	1.044	1.052	1.116	1.009	683.5	706.8	713.7	719.2	763.1	689.6	1.03227	0.045823	0.384955	0.41459	1444	0.668339	0.175003	602.703	639.492	577.898	Q9NUP9
P23193	Transcription elongation factor A protein 1 OS=Homo sapiens OX=9606 GN=TCEA1 PE=1 SV=2	0	22	6	9	6	33.9	296	0.956	0.944	0.972	0.928	0.938	718.3	686.9	678.2	698.1	666.3	673.7	0.978257	-0.031715	0.385447	0.414035	1445	0.668731	0.174749	585.021	558.372	564.573	P23193
Q10567	AP-1 complex subunit beta-1 OS=Homo sapiens OX=9606 GN=AP1B1 PE=1 SV=2	0	11	10	12	5	104.6	308	0.87	1.243	0.943	0.957	0.888	1159.2	1008.1	1441.5	1093	1109	1029.9	0.895561	-0.159137	0.386193	0.413195	1446	0.669562	0.174209	915.955	929.363	863.076	Q10567
P17301	Integrin alpha-2 OS=Homo sapiens OX=9606 GN=ITGA2 PE=1 SV=1	0	9	8	8	8	129.2	244	1.004	0.82	0.774	0.844	0.965	1514	1520.1	1241.1	1172	1277.9	1461.4	0.914881	-0.128344	0.386601	0.412737	1447	0.669806	0.174051	982.158	1070.9	1224.68	P17301
P49257	Protein ERGIC-53 OS=Homo sapiens OX=9606 GN=LMAN1 PE=1 SV=2	0	13	6	11	6	57.5	271	0.97	0.862	0.961	1.011	0.988	1648.3	1598.3	1421.6	1584.1	1666.9	1629.2	1.04541	0.0640739	0.386734	0.412588	1448	0.669573	0.174202	1327.51	1396.89	1365.3	P49257
P50452	Serpin B8 OS=Homo sapiens OX=9606 GN=SERPINB8 PE=1 SV=2	0	6	2	2	2	42.7	27	1.172	1.277	1.195	1.109	2.061	123.2	144.4	157.3	147.2	136.6	254	1.26571	0.339946	0.386863	0.412442	1449	0.669335	0.174356	123.356	114.473	212.857	P50452
Q96T76	MMS19 nucleotide excision repair protein homolog OS=Homo sapiens OX=9606 GN=MMS19 PE=1 SV=2	0	2	2	2	2	113.2	31	0.859	1.423	0.948	0.93	0.911	249.5	214.4	355	236.5	232.2	227.4	0.850043	-0.234393	0.388315	0.410816	1450	0.671383	0.17303	198.191	194.588	190.566	Q96T76
P20042	Eukaryotic translation initiation factor 2 subunit 2 OS=Homo sapiens OX=9606 GN=EIF2S2 PE=1 SV=2	0	19	5	9	5	38.4	248	1.016	0.896	0.967	1.003	1.102	1592	1617.7	1426	1539.1	1597.4	1754.2	1.05501	0.0772538	0.388521	0.410586	1451	0.671276	0.173099	1289.8	1338.65	1470.05	P20042
Q5VV41	Rho guanine nucleotide exchange factor 16 OS=Homo sapiens OX=9606 GN=ARHGEF16 PE=1 SV=1	0	9	5	6	5	80.1	121	0.806	0.901	1.034	0.846	1.101	858.3	692.1	773.2	887.4	726.1	945.4	1.10127	0.139162	0.389202	0.409825	1452	0.671989	0.172638	743.658	608.486	792.263	Q5VV41
P63220	40S ribosomal protein S21 OS=Homo sapiens OX=9606 GN=RPS21 PE=1 SV=1	0	25	2	3	2	9.1	64	1.189	1.139	1.072	1.11	0.894	544.5	647.6	620.2	583.5	604.3	487	0.92413	-0.113833	0.389244	0.409778	1453	0.6716	0.172889	488.984	506.415	408.115	P63220
P83916	Chromobox protein homolog 1 OS=Homo sapiens OX=9606 GN=CBX1 PE=1 SV=1	0	23	3	6	2	21.4	266	1.186	1.147	1.197	1.268	1.09	724.5	859.1	831.3	867.6	918.8	789.5	1.06667	0.0931131	0.389442	0.409557	1454	0.671479	0.172967	727.065	769.972	661.616	P83916
P47756	F-actin-capping protein subunit beta OS=Homo sapiens OX=9606 GN=CAPZB PE=1 SV=4	0	13	3	7	3	31.3	225	0.95	0.935	0.986	1.055	0.95	1221.4	1160.8	1141.4	1203.9	1288	1160.1	1.03644	0.0516366	0.391541	0.407223	1455	0.674634	0.170932	1008.89	1079.37	972.186	P47756
Q96HY7	Probable 2-oxoglutarate dehydrogenase E1 component DHKTD1, mitochondrial OS=Homo sapiens OX=9606 GN=DHTKD1 PE=1 SV=2	0	5	2	2	2	103	49	0.702	0.827	1.001	0.846	0.965	239	167.8	197.6	239.3	202.2	230.5	1.11185	0.152958	0.391617	0.407138	1456	0.674302	0.171145	200.538	169.447	193.163	Q96HY7
Q9UHB6	LIM domain and actin-binding protein 1 OS=Homo sapiens OX=9606 GN=LIMA1 PE=1 SV=1	0	16	11	13	11	85.2	425	1.019	0.973	0.976	1.022	0.755	3169.9	3229.1	3084.6	3092.2	3238.4	2392.7	0.91983	-0.120561	0.391945	0.406775	1457	0.674404	0.17108	2591.32	2713.84	2005.13	Q9UHB6
Q13151	Heterogeneous nuclear ribonucleoprotein A0 OS=Homo sapiens OX=9606 GN=HNRNPA0 PE=1 SV=1	0	20	5	10	5	30.8	367	1.027	1.112	1.233	1.146	0.988	1630.7	1675.1	1813	2010.8	1868.6	1611	1.0726	0.101106	0.392114	0.406588	1458	0.674231	0.171191	1685.09	1565.92	1350.05	Q13151
Q14789	Golgin subfamily B member 1 OS=Homo sapiens OX=9606 GN=GOLGB1 PE=1 SV=2	0	3	7	9	7	375.8	272	1.02	1.161	1.185	1.204	1.016	786.7	802.4	913.6	932.5	947.1	799.6	1.07052	0.0983169	0.393761	0.404767	1459	0.676599	0.169668	781.453	793.688	670.08	Q14789
Q15102	Platelet-activating factor acetylhydrolase IB subunit gamma OS=Homo sapiens OX=9606 GN=PAFAH1B3 PE=1 SV=1	0	14	3	3	3	25.7	72	1.087	1.089	1.193	1.065	1.066	305.7	332.4	332.8	364.8	325.4	326	1.04666	0.0657898	0.393922	0.40459	1460	0.676412	0.169789	305.709	272.691	273.194	Q15102
P18031	Tyrosine-protein phosphatase non-receptor type 1 OS=Homo sapiens OX=9606 GN=PTPN1 PE=1 SV=1	0	14	5	6	5	49.9	190	0.974	1.022	1.115	1.059	0.959	1021.4	994.8	1044.2	1138.6	1081.4	979.6	1.04548	0.0641713	0.394123	0.404368	1461	0.676295	0.169864	954.168	906.234	820.923	P18031
P17987	T-complex protein 1 subunit alpha OS=Homo sapiens OX=9606 GN=TCP1 PE=1 SV=1	0	33	15	22	15	60.3	582	0.96	0.948	1.024	1.096	0.931	3848	3693	3647.7	3941.8	4218.1	3582.6	1.0495	0.0696972	0.394569	0.403877	1462	0.676597	0.16967	3303.3	3534.85	3002.29	P17987
O00443	Phosphatidylinositol 4-phosphate 3-kinase C2 domain-containing subunit alpha OS=Homo sapiens OX=9606 GN=PIK3C2A PE=1 SV=2	0	1	2	2	2	190.6	36	0.955	1.181	1.129	1.068	1.148	177.5	169.6	209.6	200.5	189.5	203.7	1.06646	0.092834	0.395335	0.403035	1463	0.677447	0.169125	168.023	158.805	170.704	O00443
Q02543	60S ribosomal protein L18a OS=Homo sapiens OX=9606 GN=RPL18A PE=1 SV=2	0	24	4	6	4	20.7	211	0.965	0.81	1.012	0.858	1.357	1287	1242.1	1042.3	1302.6	1104.6	1746.9	1.16316	0.218046	0.395488	0.402867	1464	0.677246	0.169254	1091.6	925.676	1463.94	Q02543
Q8IWA5	Choline transporter-like protein 2 OS=Homo sapiens OX=9606 GN=SLC44A2 PE=1 SV=3	0	2	2	2	2	80.1	40	1.138	1.04	1.003	1.139	1.329	247.8	281.9	257.7	248.5	282.2	329.2	1.09208	0.127072	0.396924	0.401292	1465	0.679242	0.167976	208.248	236.489	275.876	Q8IWA5
Q92887	Canalicular multispecific organic anion transporter 1 OS=Homo sapiens OX=9606 GN=ABCC2 PE=1 SV=3	0	1	2	2	2	174.1	47	1.016	1.085	1.074	1.223	1.003	264.4	268.7	286.9	283.9	323.4	265.2	1.06402	0.0895312	0.397484	0.40068	1466	0.679735	0.16766	237.914	271.015	222.243	Q92887
P11387	DNA topoisomerase 1 OS=Homo sapiens OX=9606 GN=TOP1 PE=1 SV=2	0	11	8	10	8	90.7	211	1.052	0.832	1.066	0.909	1.238	2720.4	2861.7	2264.2	2901	2472.4	3367.5	1.11402	0.155769	0.397601	0.400553	1467	0.679471	0.167829	2431.09	2071.92	2822.03	P11387
P16949	Stathmin OS=Homo sapiens OX=9606 GN=STMN1 PE=1 SV=3	0	27	4	4	4	17.3	134	1.335	1.203	1.094	1.179	0.91	487.5	651	586.4	533.1	574.6	443.8	0.899472	-0.152849	0.398655	0.399403	1468	0.680809	0.166975	446.748	481.526	371.913	P16949
O15144	Actin-related protein 2/3 complex subunit 2 OS=Homo sapiens OX=9606 GN=ARPC2 PE=1 SV=1	0	13	4	5	4	34.3	55	1.054	1.031	1.115	1.164	0.973	766	807	789.5	854.2	891.7	745.2	1.05443	0.0764686	0.399613	0.39836	1469	0.681981	0.166228	715.836	747.262	624.492	O15144
P26639	Threonine--tRNA ligase 1, cytoplasmic OS=Homo sapiens OX=9606 GN=TARS1 PE=1 SV=3	0	11	8	8	8	83.4	150	0.987	0.877	0.912	0.947	0.884	1999.2	1972.2	1753.5	1823.7	1892.4	1766.4	0.957659	-0.0624166	0.400133	0.397796	1470	0.682403	0.165959	1528.3	1585.87	1480.28	P26639
Q13347	Eukaryotic translation initiation factor 3 subunit I OS=Homo sapiens OX=9606 GN=EIF3I PE=1 SV=1	0	16	5	8	5	36.5	254	1.089	0.987	0.954	1.032	0.98	1693	1843.6	1671.5	1614.5	1746.8	1658.7	0.963883	-0.0530698	0.400157	0.39777	1471	0.68198	0.166228	1352.98	1463.85	1390.02	Q13347
P31025	Lipocalin-1 OS=Homo sapiens OX=9606 GN=LCN1 PE=1 SV=1	0	13	2	2	2	19.2	62	0.888	0.815	0.834	0.898	2.719	297.2	263.8	242.2	247.9	267	808	1.64704	0.719873	0.400449	0.397452	1472	0.682015	0.166206	207.745	223.751	677.119	P31025
P53602	Diphosphomevalonate decarboxylase OS=Homo sapiens OX=9606 GN=MVD PE=1 SV=1	0	8	3	3	3	43.4	130	0.942	1.027	0.965	1.014	0.764	447.4	421.4	459.5	431.6	453.5	342	0.923812	-0.114328	0.400742	0.397135	1473	0.682051	0.166183	361.689	380.042	286.602	P53602
O95197	Reticulon-3 OS=Homo sapiens OX=9606 GN=RTN3 PE=1 SV=2	0	2	2	2	2	112.5	56	1.023	0.92	0.87	0.899	1.019	605.5	619.6	557.3	527	544.3	617	0.947206	-0.0782499	0.400923	0.396939	1474	0.681895	0.166283	441.636	456.134	517.058	O95197
P07910	Heterogeneous nuclear ribonucleoproteins C1/C2 OS=Homo sapiens OX=9606 GN=HNRNPC PE=1 SV=4	0	24	7	10	4	33.7	276	1.174	1.011	1.171	1.106	1.083	786.6	923.7	795.2	920.8	870.1	852	1.05484	0.0770233	0.40185	0.395936	1475	0.683009	0.165574	771.648	729.16	713.992	P07910
P40926	Malate dehydrogenase, mitochondrial OS=Homo sapiens OX=9606 GN=MDH2 PE=1 SV=3	0	45	13	21	13	35.5	615	1.083	0.973	1.085	1.099	0.999	5250.8	5684.5	5109.4	5695.9	5772.2	5243.1	1.04154	0.0587185	0.405514	0.391994	1476	0.68877	0.161926	4773.27	4837.21	4393.82	P40926
P13667	Protein disulfide-isomerase A4 OS=Homo sapiens OX=9606 GN=PDIA4 PE=1 SV=2	0	32	18	27	18	72.9	797	1.082	0.795	0.824	0.898	0.906	6912.8	7482.3	5492.7	5693.1	6208.4	6265	0.913449	-0.130603	0.406382	0.391066	1477	0.689776	0.161292	4770.93	5202.76	5250.19	P13667
Q9Y696	Chloride intracellular channel protein 4 OS=Homo sapiens OX=9606 GN=CLIC4 PE=1 SV=4	0	10	2	3	2	28.8	72	1.128	1.058	1.042	1.076	0.838	385.3	434.6	407.8	401.5	414.7	322.8	0.927751	-0.10819	0.408223	0.389102	1478	0.692433	0.159622	336.465	347.526	270.513	Q9Y696
Q07020	60S ribosomal protein L18 OS=Homo sapiens OX=9606 GN=RPL18 PE=1 SV=2	0	20	3	4	3	21.6	179	1.008	0.728	1.225	0.872	1.02	715.8	721.7	521.4	877.2	624.3	730.2	1.13926	0.188099	0.408267	0.389055	1479	0.69204	0.159869	735.11	523.175	611.921	Q07020
Q99856	AT-rich interactive domain-containing protein 3A OS=Homo sapiens OX=9606 GN=ARID3A PE=1 SV=2	0	5	3	4	3	62.9	74	1.091	0.99	1.236	1.265	0.908	495.3	540.3	490.3	612.3	626.7	449.9	1.10682	0.146423	0.408297	0.389024	1480	0.691622	0.160131	513.119	525.187	377.025	Q99856
P25098	Beta-adrenergic receptor kinase 1 OS=Homo sapiens OX=9606 GN=GRK2 PE=1 SV=2	0	6	5	5	5	79.5	105	1.041	0.995	0.986	0.969	1.022	636	661.9	632.5	626.8	616.6	649.8	0.980729	-0.028073	0.410465	0.386723	1481	0.694826	0.158124	525.27	516.723	544.545	P25098
Q7LGA3	Heparan sulfate 2-O-sulfotransferase 1 OS=Homo sapiens OX=9606 GN=HS2ST1 PE=1 SV=1	0	10	2	2	2	41.9	60	0.8	0.878	0.925	0.929	0.997	181.4	145.1	159.3	167.8	168.5	180.8	1.06443	0.0900808	0.410881	0.386284	1482	0.69506	0.157978	140.62	141.206	151.514	Q7LGA3
P62805	Histone H4 OS=Homo sapiens OX=9606 GN=H4C1 PE=1 SV=2	0	39	4	7	4	11.4	142	1.089	1.222	1.089	0.867	1.086	2058.7	2240.9	2516.6	2241.9	1785	2235.4	0.918738	-0.122275	0.411269	0.385874	1483	0.695248	0.157861	1878.75	1495.86	1873.31	P62805
O00567	Nucleolar protein 56 OS=Homo sapiens OX=9606 GN=NOP56 PE=1 SV=4	0	15	7	11	7	66	385	0.858	0.808	0.968	0.829	1.224	1793.4	1539.6	1448.6	1735.5	1487	2195.5	1.13309	0.180267	0.411831	0.385281	1484	0.695728	0.157561	1454.38	1246.13	1839.87	O00567
Q96CS3	FAS-associated factor 2 OS=Homo sapiens OX=9606 GN=FAF2 PE=1 SV=2	0	8	3	4	3	52.6	120	0.904	1.175	1.116	1.187	1.027	353.3	319.3	415.1	394.5	419.2	363	1.08182	0.113466	0.411866	0.385244	1485	0.695319	0.157816	330.598	351.298	304.201	Q96CS3
O43175	D-3-phosphoglycerate dehydrogenase OS=Homo sapiens OX=9606 GN=PHGDH PE=1 SV=4	0	18	9	17	9	56.6	722	0.946	0.904	0.959	0.943	0.744	4817.4	4558.8	4354.5	4619.1	4542.9	3582.6	0.928183	-0.107519	0.412172	0.384921	1486	0.695367	0.157786	3870.89	3807.04	3002.29	O43175
O43583	Density-regulated protein OS=Homo sapiens OX=9606 GN=DENR PE=1 SV=2	0	17	3	3	3	22.1	69	0.966	1.042	0.994	1.015	0.818	520.9	503.2	543	517.7	528.8	425.8	0.939506	-0.0900256	0.412902	0.384153	1487	0.696129	0.15731	433.842	443.144	356.828	O43583
P68871	Hemoglobin subunit beta OS=Homo sapiens OX=9606 GN=HBB PE=1 SV=2	0	15	2	3	2	16	117	1.566	0.934	0.681	0.661	1.338	393.9	617	367.9	268.5	260.6	527.1	0.766028	-0.38453	0.413542	0.38348	1488	0.696741	0.156929	225.008	218.388	441.72	P68871
Q9Y285	Phenylalanine--tRNA ligase alpha subunit OS=Homo sapiens OX=9606 GN=FARSA PE=1 SV=3	0	18	7	8	7	57.5	214	1.003	0.892	0.918	0.977	0.867	1476.5	1481.4	1316.5	1354.8	1443	1280.6	0.954146	-0.0677186	0.413592	0.383427	1489	0.696357	0.157168	1135.35	1209.26	1073.17	Q9Y285
Q5VYK3	Proteasome adapter and scaffold protein ECM29 OS=Homo sapiens OX=9606 GN=ECPAS PE=1 SV=2	0	2	4	5	4	204.2	78	1.142	1.123	1.154	1.278	1.05	573.1	654.2	643.5	661.5	732.3	601.5	1.06655	0.0929503	0.413918	0.383085	1490	0.696438	0.157117	554.35	613.681	504.068	Q5VYK3
O15371	Eukaryotic translation initiation factor 3 subunit D OS=Homo sapiens OX=9606 GN=EIF3D PE=1 SV=1	0	5	3	5	3	63.9	99	1.016	0.898	0.969	1.032	1.028	1187.6	1206.3	1066.5	1150.5	1225.3	1220.9	1.03939	0.055735	0.415535	0.381392	1491	0.69869	0.155715	964.141	1026.82	1023.14	O15371
Q9Y2I8	WD repeat-containing protein 37 OS=Homo sapiens OX=9606 GN=WDR37 PE=1 SV=2	0	6	3	3	3	54.6	67	1.022	1.023	1.036	0.99	0.945	383.1	391.6	392.1	397	379.2	362.2	0.97566	-0.0355497	0.416735	0.38014	1492	0.700237	0.154755	332.694	317.777	303.53	Q9Y2I8
O00170	AH receptor-interacting protein OS=Homo sapiens OX=9606 GN=AIP PE=1 SV=2	0	9	2	4	2	37.6	193	0.881	0.858	0.97	0.952	0.938	698.4	615	599.1	677.7	664.9	655.3	1.04465	0.0630246	0.416852	0.380018	1493	0.699966	0.154923	567.925	557.199	549.154	O00170
Q14684	Ribosomal RNA processing protein 1 homolog B OS=Homo sapiens OX=9606 GN=RRP1B PE=1 SV=3	0	3	2	2	2	84.4	47	0.89	0.828	1.036	0.987	0.879	229.7	204.4	190.1	238.1	226.8	202	1.06841	0.0954621	0.416949	0.379917	1494	0.69966	0.155113	199.532	190.063	169.28	Q14684
P63208	S-phase kinase-associated protein 1 OS=Homo sapiens OX=9606 GN=SKP1 PE=1 SV=2	0	12	2	5	2	18.6	210	0.928	0.996	1.006	1.047	0.963	622.9	578.3	620.6	626.4	652.2	599.9	1.03112	0.0442165	0.417631	0.379207	1495	0.700335	0.154694	524.935	546.556	502.728	P63208
Q8WVM8	Sec1 family domain-containing protein 1 OS=Homo sapiens OX=9606 GN=SCFD1 PE=1 SV=4	0	10	4	5	4	72.3	123	0.965	1.05	1.037	0.957	1.366	698.5	674.2	733.8	724.6	668.5	954.2	1.11431	0.156154	0.418566	0.378236	1496	0.701434	0.154013	607.229	560.216	799.638	Q8WVM8
Q9Y6W5	Wiskott-Aldrich syndrome protein family member 2 OS=Homo sapiens OX=9606 GN=WASF2 PE=1 SV=3	0	12	6	8	6	54.3	282	0.943	1.133	1.017	1.036	0.661	968.4	913	1097.5	984.7	1003.6	640.5	0.882473	-0.180375	0.420272	0.376469	1497	0.703822	0.152537	825.197	841.036	536.751	Q9Y6W5
P41091	Eukaryotic translation initiation factor 2 subunit 3 OS=Homo sapiens OX=9606 GN=EIF2S3 PE=1 SV=3	0	14	6	8	6	51.1	177	0.929	0.89	0.94	0.964	1.026	1961.6	1823.2	1745.1	1844.1	1890.3	2012.2	1.03919	0.0554552	0.421614	0.375085	1498	0.705598	0.151443	1545.39	1584.11	1686.26	P41091
P05089	Arginase-1 OS=Homo sapiens OX=9606 GN=ARG1 PE=1 SV=2	0	12	3	4	3	34.7	143	0.875	1.043	0.985	0.907	1.839	600.9	525.9	626.8	591.7	544.9	1105.3	1.27846	0.354402	0.421794	0.3749	1499	0.705428	0.151547	495.856	456.637	926.262	P05089
P62851	40S ribosomal protein S25 OS=Homo sapiens OX=9606 GN=RPS25 PE=1 SV=1	0	21	3	3	3	13.7	65	1.128	0.956	1.047	1.074	1.107	195	220	186.4	204.2	209.5	215.9	1.04689	0.0661107	0.426482	0.370099	1500	0.712794	0.147036	171.123	175.565	180.928	P62851
Q9C0C2	182 kDa tankyrase-1-binding protein OS=Homo sapiens OX=9606 GN=TNKS1BP1 PE=1 SV=4	0	8	10	11	10	181.7	387	0.935	0.964	0.959	0.98	0.823	1013.7	948.2	977.3	971.6	993	834.6	0.952368	-0.070409	0.429222	0.367318	1501	0.716894	0.144545	814.219	832.153	699.411	Q9C0C2
P09543	2',3'-cyclic-nucleotide 3'-phosphodiesterase OS=Homo sapiens OX=9606 GN=CNP PE=1 SV=2	0	13	6	6	5	47.5	77	1.03	0.995	1.002	1.023	0.879	1380.9	1421.9	1374.6	1383.5	1412.4	1214.4	0.959999	-0.0588951	0.429955	0.366577	1502	0.717641	0.144093	1159.4	1183.62	1017.69	P09543
P62424	60S ribosomal protein L7a OS=Homo sapiens OX=9606 GN=RPL7A PE=1 SV=2	0	24	6	8	6	30	294	1.032	0.806	1.167	0.907	1.035	1625.6	1677.6	1309.4	1897.2	1473.9	1682.6	1.09563	0.13176	0.430463	0.366065	1503	0.71801	0.143869	1589.89	1235.16	1410.05	P62424
Q14108	Lysosome membrane protein 2 OS=Homo sapiens OX=9606 GN=SCARB2 PE=1 SV=2	0	5	3	6	3	54.3	103	1.065	0.901	0.953	1.054	1.158	1022.3	1089.2	920.7	974.7	1077.8	1184	1.06738	0.0940696	0.430723	0.365802	1504	0.717968	0.143895	816.817	903.217	992.214	Q14108
Q96P63	Serpin B12 OS=Homo sapiens OX=9606 GN=SERPINB12 PE=1 SV=1	0	12	4	5	4	46.2	135	0.95	1.117	1.006	0.922	2.429	485	460.9	542	487.9	447.2	1178.3	1.42039	0.506288	0.431213	0.365308	1505	0.718307	0.14369	408.869	374.762	987.438	Q96P63
Q86UE4	Protein LYRIC OS=Homo sapiens OX=9606 GN=MTDH PE=1 SV=2	0	7	3	3	3	63.8	76	0.988	0.983	0.914	0.96	1.017	469	463.4	460.9	428.5	450.3	477.1	0.973157	-0.0392551	0.431244	0.365277	1506	0.717881	0.143947	359.091	377.36	399.819	Q86UE4
P10606	Cytochrome c oxidase subunit 5B, mitochondrial OS=Homo sapiens OX=9606 GN=COX5B PE=1 SV=2	0	24	3	3	3	13.7	95	1.035	0.95	1	0.964	0.943	664.9	688.2	631.6	664.7	641.2	627.1	0.973951	-0.0380793	0.432115	0.3644	1507	0.718854	0.143359	557.031	537.338	525.522	P10606
Q9UKY7	Protein CDV3 homolog OS=Homo sapiens OX=9606 GN=CDV3 PE=1 SV=1	0	6	2	2	2	27.3	50	0.983	1.157	1.078	0.991	0.832	228.8	224.9	264.8	246.7	226.9	190.5	0.924287	-0.113588	0.432282	0.364233	1508	0.718654	0.14348	206.739	190.147	159.643	Q9UKY7
Q9UPN3	Microtubule-actin cross-linking factor 1, isoforms 1/2/3/5 OS=Homo sapiens OX=9606 GN=MACF1 PE=1 SV=4	0	2	11	13	10	837.8	289	0.844	1.029	0.892	0.869	0.951	1556.1	1314.1	1601.1	1387.4	1351.5	1479.4	0.943417	-0.0840326	0.433313	0.363199	1509	0.719891	0.142733	1162.67	1132.58	1239.77	Q9UPN3
P68036	Ubiquitin-conjugating enzyme E2 L3 OS=Homo sapiens OX=9606 GN=UBE2L3 PE=1 SV=1	0	10	2	4	2	17.9	59	1.11	1.08	1.033	1.043	1.028	594.3	659.6	641.9	614.1	619.7	610.8	0.972993	-0.0394988	0.434546	0.361964	1510	0.721462	0.141787	514.627	519.32	511.862	P68036
Q02413	Desmoglein-1 OS=Homo sapiens OX=9606 GN=DSG1 PE=1 SV=2	0	10	9	13	9	113.7	373	0.903	1.073	0.846	1.02	2.375	2326	2101.2	2496.9	1968.6	2372	5525.1	1.42483	0.510795	0.434552	0.361959	1511	0.720993	0.142069	1649.72	1987.78	4630.14	Q02413
P53990	IST1 homolog OS=Homo sapiens OX=9606 GN=IST1 PE=1 SV=1	0	12	5	5	5	39.7	137	1.105	1.1	1.066	1.07	0.894	1186.2	1311.1	1304.7	1264.9	1269	1059.9	0.945239	-0.0812484	0.435066	0.361445	1512	0.721369	0.141842	1060.01	1063.45	888.216	P53990
Q9UBB4	Ataxin-10 OS=Homo sapiens OX=9606 GN=ATXN10 PE=1 SV=1	0	11	4	6	4	53.5	235	0.911	0.911	0.988	0.986	0.937	1499.1	1366.3	1366.3	1481.5	1478.5	1404	1.03126	0.0444137	0.436062	0.360452	1513	0.722543	0.141136	1241.53	1239.01	1176.58	Q9UBB4
Q7Z417	Nuclear fragile X mental retardation-interacting protein 2 OS=Homo sapiens OX=9606 GN=NUFIP2 PE=1 SV=1	0	15	7	8	7	76.1	281	1.012	1.023	1.149	1.126	0.936	1194.8	1208.9	1222.8	1372.8	1345	1118.5	1.05785	0.0811377	0.436307	0.360208	1514	0.722471	0.141179	1150.43	1127.14	937.324	Q7Z417
Q71RC2	La-related protein 4 OS=Homo sapiens OX=9606 GN=LARP4 PE=1 SV=3	0	3	2	3	2	80.5	69	0.898	0.902	1.065	0.958	0.919	444	398.7	400.7	472.8	425.2	408.1	1.05043	0.0709749	0.439159	0.357378	1515	0.726714	0.138637	396.215	356.326	341.996	Q71RC2
Q13765	Nascent polypeptide-associated complex subunit alpha OS=Homo sapiens OX=9606 GN=NACA PE=1 SV=1	0	14	2	2	2	23.4	56	0.991	0.917	0.991	0.915	0.905	510.3	505.8	467.9	505.5	467	462.1	0.966712	-0.0488426	0.439717	0.356827	1516	0.727157	0.138372	423.619	391.355	387.249	Q13765
Q9Y6D5	Brefeldin A-inhibited guanine nucleotide-exchange protein 2 OS=Homo sapiens OX=9606 GN=ARFGEF2 PE=1 SV=3	0	3	5	5	5	201.9	60	0.792	1.363	0.991	0.883	0.839	1220.9	967.1	1663.8	1209.5	1078.6	1024.5	0.860014	-0.217569	0.442015	0.354563	1517	0.730475	0.136395	1013.58	903.887	858.55	Q9Y6D5
P52294	Importin subunit alpha-5 OS=Homo sapiens OX=9606 GN=KPNA1 PE=1 SV=3	0	7	3	3	3	60.2	92	0.999	0.853	0.953	0.947	0.718	428.6	428.1	365.4	408.3	405.8	307.9	0.918092	-0.12329	0.442141	0.354439	1518	0.730202	0.136557	342.163	340.068	258.026	P52294
P07954	Fumarate hydratase, mitochondrial OS=Homo sapiens OX=9606 GN=FH PE=1 SV=3	0	19	8	11	8	54.6	297	1.087	0.982	1.104	1.112	0.985	2309.1	2509.2	2267.1	2549.8	2568.2	2275.5	1.04348	0.0614082	0.442326	0.354258	1519	0.730026	0.136661	2136.78	2152.2	1906.91	P07954
P00505	Aspartate aminotransferase, mitochondrial OS=Homo sapiens OX=9606 GN=GOT2 PE=1 SV=3	0	19	8	11	8	47.5	281	1.026	0.957	0.958	0.967	0.998	1804.3	1850.8	1726.3	1727.8	1743.9	1801	0.979801	-0.0294396	0.442672	0.353918	1520	0.730117	0.136607	1447.93	1461.42	1509.27	P00505
O95721	Synaptosomal-associated protein 29 OS=Homo sapiens OX=9606 GN=SNAP29 PE=1 SV=1	0	12	3	3	3	29	80	1.032	1.087	1.059	1.019	0.912	248.1	256	269.6	262.7	252.7	226.3	0.95864	-0.0609385	0.442982	0.353614	1521	0.730149	0.136589	220.148	211.767	189.644	O95721
P62753	40S ribosomal protein S6 OS=Homo sapiens OX=9606 GN=RPS6 PE=1 SV=1	0	20	5	8	5	28.7	214	0.941	0.826	1.088	0.82	1.142	2075.8	1953.8	1714.6	2259.4	1702.1	2371.4	1.10249	0.14076	0.44632	0.350353	1522	0.735168	0.133613	1893.42	1426.39	1987.28	P62753
Q9Y4L1	Hypoxia up-regulated protein 1 OS=Homo sapiens OX=9606 GN=HYOU1 PE=1 SV=1	0	13	11	14	11	111.3	220	1.058	0.837	0.846	0.875	0.979	3107.2	3287	2600.2	2630	2719.5	3041.6	0.932925	-0.100167	0.450324	0.346475	1523	0.741275	0.130021	2203.99	2278.99	2548.92	Q9Y4L1
[truncated: 534 more rows]

## Sheet: log2FC
Protein	log2FC	-log10 p-value	-log10 q-value
P40121	-1.61619	4.46789	1.91383
P27216	-1.341	2.19271	1.1915
Q99795	-1.3169	4.56388	1.8637
[truncated: 2,054 more rows]

## Sheet: WT_Tissue expression
Tissue expression (TISSUES)
[truncated: 13 more rows]

## Sheet: WT_COMPARTMENTS
Subcellular localization (COMPARTMENTS)
[truncated: 9 more rows]

[truncated: 2 more sheets: WT_Cellular component, WT_Molecular function]
