# Supplementary material for: The MYO1B and MYO5B motor proteins and the sorting nexin SNX27 regulate apical targeting of membrane mucin MUC17 in enterocytes
Source: Biochem J. 2025 Jan 8;482(1):BCJ20240204. doi: 10.1042/BCJ20240204 (PMC12172626; doi:10.1042/BCJ20240204)
Supplement: online supplementary table 3. [file bcj-482-1-BCJ20240204-s004.xlsx]

## Sheet: S5.WB main figures 
Non-cropped immunoblots related to figure 1.										Non-cropped immunoblots related to figure 3.											Non-cropped immunoblots related to figure 5.				Non-cropped immunoblots related to figure 6.																					Non-cropped immunoblots related to figure 7.
EndoH/PNGaseF of WT and 3F-MUC17(7TR) Caco-2 cells								StcE treatment of WT and 3F-MUC17(7TR) Caco-2 cells		Co-immunoprecipitation of 3F-MUC17(7TR) and EGFP-SNX27 or EGFP-SNX27ΔPDZ from HEK293T cells											Surface biotinylation of WT, WT 3F-MUC17(7TR), MYO5B–/– and MYO5B–/– 3F-MUC17(7TR) Caco-2 cells				WT, 3F-MUC17(7TR), 3F-MUC17(7TR)MYO1B–/–										WT, 3F-MUC17(7TR), 3F-MUC17(7TR)SNX27–/–											StcE E447D Affinity Purification of WT, 3F- MUC17(7TR), 3F-MUC17(7TR)MYO1B–/– , 3F-MUC17(7TR)MYO5B–/–, 3F-MUC17(7TR)SNX27–/–		StcE E447D Affinity Purification of WT, 3F- MUC17(7TR), 3F-MUC17(7TR)MYO1B–/– , 3F-MUC17(7TR)MYO5B–/–, 3F-MUC17(7TR)SNX27–/–
MUC17-C1 antibody								MUC17-S1 antibody		GFP antibody + MUC17-C1 antibody															Flag + MUC17-C1 antibody										Flag + MUC17-C1 antibody											Flag and MUC17-C1 antibody		In-gel WB with MUC17-S1 antibody
																					Flag antibody, total Flag-signal
																									Coomassie loading control										Coomassie loading control
								Flag antibody
																					Flag antibody + streptavidin ,affinity purification
																					Proximity labbeling of WT 3F-MUC17(7TR) and MYO5B–/– 3F-MUC17(7TR) Caco-2 cells

## Sheet: S5.WB suppl.figures
Non-cropped immunoblots related to figure S1.																					Non-cropped immunoblots related to figure S2.																				Non-cropped immunoblots related to figure S3.
Expression of recombinant HA-Myo1b +/- 3F-MUC17(7TR) in HEK293T and Caco-2 cells		Expression of recombinant HA-Myo1b and HA-Myo1bΔtail +/- 3F-MUC17(7TR) in HEK293T and Caco-2 cells cont.				Expression of recombinant EGFP-SNX27 or EGFP-SNX27ΔPDZ +/- 3F-MUC17(7TR) in HEK293T and Caco-2 cells		Expression of recombinant EGFP-SNX27 or EGFP-SNX27ΔPDZ +/- 3F-MUC17(7TR) in HEK293T and Caco-2 cells cont.						Co-immunoprecipitation of 3F-MUC17(7TR) and HA-Myo1b or HA-Myo1bΔtail from HEK293T cells							Validation of MYO5B KO in Caco-2 cells.							Validation of SNX27 KO in Caco-2 cells.						Validation of MYO1B KO in Caco-2 cells.							Immunoblot of total MUC17(7TR) and total protein for WT and KO cells
																												SNX27 antibody						MYO1B antibody							Flag antibody
HA-antibody		HA-antibody				GFP-antibody		GFP-antibody						HA-antibody
																					MYO5B (green) + Actin (red) antibody			Actin antibody			MYO5B antibody
																												MUC17-C1 antibody													MUC17-C1 antibody
						MUC17-C1 antibody		MUC17-C1 antibody						MUC17-C1 antibody
MUC17-C1 antibody		MUC17-C1 antibody																																MUC17-C1 antibody
																					MUC17-C1 (green) + Ezrin (red) antibody			Ezrin antibody			MUC17-C1 antibody
																												FlagM2 (upper) and Actin (lower) antibody
																																									Coomassie loading control
		Coomassie loading control				Actin-antibody		Coomassie loading control
Actin-antibody
